# Supplementary material for: Seed Weight as a Covariate in Association and Prediction Studies for Biomass Traits in Maize Seedlings
Source: Plants (Basel). 2020 Feb 20;9(2):275. doi: 10.3390/plants9020275 (PMC7076456; doi:10.3390/plants9020275)
Supplement: Supplementary file 1 [file plants-09-00275-s001.zip]

Archive with 5 entries (4 files):
- plants-704714-supplementary-V4/
- plants-704714-supplementary-V4/Data.xlsx
- plants-704714-supplementary-V4/Supplementary Table S1.xlsx
- plants-704714-supplementary-V4/Supplementary Table S2.docx
- plants-704714-supplementary-V4/Supplementary Table S3.docx
