# Supplementary material for: Seed Weight as a Covariate in Association and Prediction Studies for Biomass Traits in Maize Seedlings
Source: Plants (Basel). 2020 Feb 20;9(2):275. doi: 10.3390/plants9020275 (PMC7076456; doi:10.3390/plants9020275)
Supplement: Supplementary file 1 [file plants-09-00275-s001.zip › plants-704714-supplementary-V4/Data.xlsx]

## Sheet: Biomass traits
Inbred	rep	FW	FWww	DW	DWww	DMC	DMCww
LH51-1	1	0.976667	0.586667	0.0635842	0.0543459	6.51033	9.26351
LH82-1	1	0.926667	0.616667	0.0710213	0.0561097	7.66417	9.09886
LH119-1	1	1.37	0.806667	0.10404	0.0844228	7.59419	10.4656
LH123Ht-2	1	0.813333	0.626667	0.0537624	0.0496617	6.61013	7.92474
LH127-1	1	0.85	0.486667	0.0585063	0.0483098	6.88309	9.92668
LH128-2	1	0.563333	0.416667	0.0330545	0.034188	5.86767	8.20513
LH132-1	1	1.15333	1.03333	0.0675289	0.102307	5.8551	9.90064
LH160-1	1	0.833333	0.41	0.0480441	0.0315961	5.76529	7.70636
LH162-1	1	1.04333	0.35	0.0645585	0.0291239	6.18772	8.32111
LH190-1	1	0.896667	0.563333	0.0543747	0.0502422	6.0641	8.91874
LH193-2	1	1.03667	0.62	0.0710007	0.084848	6.84894	13.6852
LH194-1	1	1.14333	0.416667	0.0726242	0.0447004	6.35197	10.7281
LH195-2	1	1.21	0.606667	0.0703794	0.0746605	5.81648	12.3067
LH196-1	1	1.43	0.66	0.0948043	0.0779712	6.62967	11.8138
LH202-1	1	0.99	0.44	0.0663744	0.0567067	6.70449	12.8879
LH205-1	1	0.94	0.856667	0.0617377	0.07703	6.56784	8.99183
LH213-1	1	1.09	0.863333	0.0710829	0.0816975	6.52137	9.46303
PHG29-1	1	1.08333	0.733333	0.0790653	0.0586059	7.29834	7.99171
PHG50-2	1	0.926667	0.506667	0.0629534	0.0447868	6.79353	8.83949
PHG72-1	1	1.22	0.71	0.0859514	0.0735993	7.0452	10.3661
PHJ65-4	1	1.40667	0.643333	0.093725	0.0470601	6.66292	7.31505
PHJ75-1	1	0.81	0.593333	0.0487583	0.0480069	6.01955	8.09106
PHK42-1	1	0.98	0.321667	0.0577784	0.0343455	5.89576	10.6773
PHM10-1	1	0.92	0.5	0.0554217	0.0454416	6.0241	9.08832
PHN11-1	1	0.736667	0.363333	0.043906	0.0340266	5.96009	9.36512
PHN47-1	1	0.686667	0.343333	0.0410712	0.0329506	5.98125	9.59726
PHN82-1	1	0.576667	0.236667	0.0467652	0.0220127	8.10957	9.30116
PHP02-1	1	0.766667	0.3	0.0442394	0.0218056	5.77036	7.26852
PHP55-1	1	1.13	0.483333	0.0614982	0.0503286	5.44232	10.4128
PHP60-1	1	0.6	0.423333	0.042787	0.0492805	7.13117	11.6411
PHT60-1	1	1.20667	0.973333	0.0644766	0.0638017	5.34336	6.55497
PHJ31-1	1	0.576667	0.313333	0.0352496	0.0232016	6.11265	7.40477
PHJ33-1	1	1.23	0.835	0.0885227	0.0544773	7.19697	6.52423
PHJ89-1	1	1.03333	0.726667	0.0595817	0.0443139	5.76597	6.09825
PHK56-1	1	1.27	0.536667	0.0744282	0.0421505	5.86049	7.85414
PHK76-1	1	1.01667	0.626667	0.0511322	0.0446696	5.02939	7.12813
PHR30-1	1	0.983333	0.753333	0.0536721	0.0533746	5.45818	7.08513
PHV78-2	1	0.986667	0.52	0.0705773	0.0499443	7.15311	9.60467
PHW30-1	1	1.05333	0.513333	0.0741623	0.0508235	7.04073	9.90068
PHW79-1	1	0.986667	0.596667	0.0655844	0.0524099	6.64707	8.78378
PHG86-1	1	1.13333	1	0.0827023	0.0793382	7.29726	7.93382
PHT77-1	1	0.856667	0.696667	0.0463283	0.0593331	5.40797	8.51671
PHJ40-1	1	0.913333	0.63	0.0625176	0.0508891	6.84499	8.07763
PHP38-1	1	1.19333	0.813333	0.0891104	0.0778802	7.46735	9.57543
PHBA6-1	1	0.653333	0.483333	0.038376	0.0406642	5.87388	8.41328
PHG35-3	1	0.6	0.45	0.0301022	0.00717322	5.01703	1.59405
PHG84-2	1	0.423333	0.293333	0.0478533	0.0412613	11.3039	14.0663
PHM49-1	1	1.20333	0.65	0.0813063	0.0514286	6.75676	7.91209
PHN66-1	1	0.726667	0.63	0.0471427	0.0577298	6.48753	9.16346
PHN73-2	1	1.10667	0.673333	0.073119	0.0500061	6.60714	7.42665
PHPR5-1	1	1.22	1.08333	0.0855824	0.0799834	7.01495	7.38308
PHR62-1	1	1.09333	0.603333	0.0610382	0.0397765	5.58276	6.59278
PHT22-1	1	0.9	0.54	0.0579521	0.0436067	6.43913	8.07531
PHV53-1	1	1.03667	0.673333	0.0676438	0.0475424	6.52513	7.06076
PHW43-1	1	1.44667	0.65	0.0769627	0.0465058	5.32	7.15474
PHW52-1	1	1.21667	0.903333	0.0941877	0.0806007	7.74146	8.92259
PHW65-1	1	0.625	0.733333	0.0390447	0.0664885	6.24715	9.06661
29MIBZ2-1	1	1.14667	0.42	0.0794767	0.0369456	6.93111	8.79656
83IBI3-1	1	1.16667	0.5	0.0794233	0.0431389	6.80771	8.62777
HBA1-1	1	0.7	0.556667	0.0346033	0.0363043	4.94333	6.52174
MM402A-2	1	0.796667	0.543333	0.0395437	0.0370455	4.96365	6.81818
B73-3	1	0.926667	0.466667	0.046076	0.0458088	4.97223	9.81616
LH74-1	1	0.81	0.3	0.0478151	0.0385126	5.9031	12.8375
LH85-1	1	1.01	0.73	0.0702534	0.0650587	6.95578	8.91216
LH145-1	1	0.546667	0.286667	0.0403591	0.0254346	7.38275	8.87255
78010-1	1	0.766667	0.676667	0.0532918	0.0592215	6.9511	8.75194
78371A-1	1	1.23333	0.51	0.0829766	0.0423237	6.72783	8.29876
FAPW-1	1	0.87	0.66	0.0474061	0.0597993	5.44898	9.0605
5707-1	1	1.36667	0.706667	0.0857091	0.0702988	6.2714	9.94795
6103-1	1	0.696667	0.376667	0.0392663	0.0263392	5.63631	6.99271
A632-1	1	0.89	0.523333	0.0628354	0.0503847	7.06016	9.62764
B14-1	1	0.95	0.336667	0.0669524	0.0262256	7.04762	7.78977
B37-1	1	0.843333	0.523333	0.0587653	0.0512305	6.96822	9.78926
DJ7-1	1	1.25333	0.796667	0.0836199	0.0792864	6.6718	9.95227
Mo17-1	1	1.61333	1.11333	0.115973	0.105455	7.1884	9.47205
Oh43-1	1	0.976667	0.45	0.0548119	0.039649	5.61214	8.81089
LH1-1	1	1.35667	0.756667	0.0873268	0.0690567	6.43686	9.12643
LH208-4	1	0.866667	0.256667	0.076403	0.0309387	8.81573	12.054
LH220Ht-2	1	0.973333	0.28	0.0671586	0.0239024	6.89986	8.53659
PHG39-2	1	1.15	0.806667	0.0769723	0.0625129	6.69324	7.74954
PHJ70-1	1	0.846667	0.601667	0.0609931	0.0506505	7.20391	8.41837
PHK29-1	1	0.686667	0.38	0.0473047	0.0381659	6.88903	10.0437
PHK35-1	1	0.946667	0.456667	0.0681857	0.0406348	7.20272	8.89813
PHR47-1	1	1.01	0.44	0.0795872	0.0524629	7.87992	11.9234
PHT10-2	1	0.966667	0.563333	0.0672938	0.0570884	6.96143	10.134
PHV63-1	1	0.793333	0.326667	0.0618721	0.0319213	7.799	9.77183
PHVA9-1	1	0.623333	0.4	0.0323885	0.036302	5.19602	9.07549
PHW03-1	1	1.32	0.65	0.0786026	0.0648878	5.95474	9.98275
PHW51-3	1	0.91	0.243333	0.062605	0.0227882	6.87967	9.36501
PHP85-1	1	0.94	0.373333	0.0581443	0.0397428	6.18557	10.6454
2FACC-1	1	1.06	0.39	0.0588459	0.0396917	5.5515	10.1774
NL001-1	1	1.46333	0.813333	0.0843412	0.059937	5.76364	7.3693
IBB14-1	1	0.553333	0.366667	0.0355396	0.0303574	6.42281	8.27928
IBB15-1	1	0.68	0.166667	0.0451078	0.0109681	6.6335	6.58083
807-1	1	1.26	0.613333	0.080615	0.0488729	6.39801	7.96841
FBHJ-1	1	0.68	0.263333	0.0477892	0.0260235	7.02782	9.88235
C103-1	1	0.483333	0.114167	0.0233844	0.00883793	4.83816	7.74125
LH38-1	1	0.26	0.71	0.0136958	0.0454033	5.26763	6.39484
PHR55-1	1	1.2	0.76	0.0724271	0.0576509	6.03559	7.58564
PHR36-1	1	1.29	0.883333	0.0805806	0.0782677	6.24656	8.86049
PHR25-1	1	0.33	0.456667	0.0193168	0.033054	5.85358	7.2381
PHR32-1	1	0.865	0.71	0.0621724	0.0686098	7.18756	9.66336
PHK93-1	1	1.19667	0.633333	0.0683922	0.0568112	5.71522	8.97018
PHM81-2	1	1.20667	0.476667	0.0795783	0.0568681	6.59489	11.9304
PHWG5-1	1	0.986667	0.62	0.0802476	0.0693838	8.1332	11.1909
PHT69-1	1	0.966667	0.676667	0.0766118	0.07147	7.92536	10.5621
PHK46-3	1	0.77	0.433333	0.056685	0.0451697	7.36168	10.4238
2MA22-1	1	0.653333	0.44	0.0532618	0.0505652	8.15232	11.4921
3IBZ2-1	1	0.8	0.433333	0.0651198	0.0487775	8.13998	11.2564
LH51-1	2	1.28333	0.503333	0.0869384	0.04865	6.77442	9.66556
LH82-1	2	0.913333	0.506667	0.0620654	0.043011	6.79548	8.48902
LH119-1	2	1.22667	0.696667	0.087351	0.0778409	7.12101	11.1733
LH123Ht-2	2	0.743333	0.436667	0.0414378	0.0351161	5.57459	8.04184
LH127-1	2	0.85	0.47	0.0571146	0.0373489	6.71937	7.94658
LH128-2	2	0.446667	0.43	0.0229657	0.0360284	5.14158	8.37871
LH132-1	2	1.24333	0.82	0.0830197	0.0800617	6.67719	9.76362
LH160-1	2	0.666667	0.493333	0.0369069	0.0425083	5.53603	8.61655
LH162-1	2	0.713333	0.526667	0.0480314	0.0490201	6.73337	9.3076
LH190-1	2	0.876667	0.393333	0.0552761	0.0363117	6.30526	9.23178
LH193-2	2	1.08	0.51	0.08513	0.0670508	7.8824	13.1472
LH194-1	2	0.953333	0.443333	0.0672476	0.043826	7.05394	9.88557
LH195-2	2	1.27333	0.773333	0.0902195	0.0872383	7.0853	11.2808
LH196-1	2	1.4	0.826667	0.100347	0.100022	7.16767	12.0994
LH202-1	2	1.45333	0.586667	0.0966048	0.070094	6.64712	11.9478
LH205-1	2	0.453333	0.396667	0.0240958	0.0299192	5.31525	7.54266
LH213-1	2	1.21333	0.643333	0.069657	0.064283	5.74096	9.99217
PHG29-1	2	1.04333	0.706667	0.0765674	0.0647245	7.33873	9.15913
PHG50-2	2	1.04	0.613333	0.0731303	0.0452976	7.03176	7.38548
PHG72-1	2	1.14667	0.676667	0.0798626	0.0646238	6.96476	9.55032
PHJ65-4	2	1.00667	0.613333	0.0558085	0.0568054	5.54389	9.26174
PHJ75-1	2	0.796667	0.483333	0.0498248	0.0518427	6.25416	10.7261
PHK42-1	2	0.53	0.286667	0.0345553	0.0311154	6.51986	10.8542
PHM10-1	2	0.893333	0.493333	0.0672317	0.0549352	7.52593	11.1355
PHN11-1	2	0.743333	0.326667	0.0516685	0.0352156	6.95092	10.7803
PHN47-1	2	0.335	0.54	0.0121939	0.0250055	3.63997	4.63065
PHN82-1	2	0.653333	0.35	0.0564689	0.043192	8.64319	12.3406
PHP02-1	2	0.62	0.366667	0.0312461	0.0333226	5.0397	9.08799
PHP55-1	2	0.923333	0.463333	0.0536043	0.05297	5.80552	11.4324
PHP60-1	2	0.7	0.443333	0.046729	0.0566522	6.67557	12.7787
PHT60-1	2	1.34333	1.03333	0.0659642	0.0739364	4.91049	7.15514
PHJ31-1	2	0.566667	0.38	0.0417123	0.028374	7.361	7.46685
PHJ33-1	2	0.68	0.52	0.0415556	0.0346291	6.11111	6.65945
PHJ89-1	2	1.17667	0.513333	0.0539295	0.0314142	4.58324	6.11966
PHK56-1	2	0.82	0.56	0.0514141	0.0382775	6.27001	6.83527
PHK76-1	2	0.823333	0.51	0.0418977	0.0352169	5.08879	6.90528
PHR30-1	2	0.926667	0.663333	0.050911	0.0563617	5.494	8.49673
PHV78-2	2	0.816667	0.503333	0.0569288	0.0379874	6.97088	7.54717
PHW30-1	2	0.966667	0.51	0.0705083	0.0420746	7.29396	8.24991
PHW79-1	2	1.02	0.663333	0.0737063	0.0515077	7.22611	7.76498
PHG86-1	2	1.18	0.59	0.0791097	0.0426667	6.70422	7.23164
PHT77-1	2	0.68	0.35	0.0430243	0.0216416	6.3271	6.1833
PHJ40-1	2	1.06	0.596667	0.0677776	0.046896	6.39411	7.85967
PHP38-1	2	1.01667	0.633333	0.0731034	0.0614706	7.1905	9.70588
PHBA6-1	2	0.716667	0.326667	0.0465486	0.0239483	6.49516	7.3311
PHG35-3	2	0.46	0.365	0.017037	0.0262325	3.7037	7.18697
PHG84-2	2	0.383333	0.34	0.0382645	0.0403228	9.98204	11.8596
PHM49-1	2	1.13333	0.676667	0.0726792	0.0584038	6.41287	8.6311
PHN66-1	2	0.953333	0.69	0.0729886	0.0651622	7.65615	9.4438
PHN73-2	2	0.91	0.536667	0.0554407	0.0361698	6.09238	6.73971
PHPR5-1	2	1.45667	0.836667	0.0814226	0.0652334	5.58965	7.79682
PHR62-1	2	0.843333	0.473333	0.0451332	0.0336834	5.35176	7.11622
PHT22-1	2	0.483333	0.52	0.0203692	0.0427746	4.21431	8.22589
PHV53-1	2	1.28667	0.443333	0.0923308	0.0304862	7.17597	6.87658
PHW43-1	2	1.31667	0.643333	0.07429	0.053171	5.64228	8.26492
PHW52-1	2	1.12333	0.51	0.071277	0.047561	6.34513	9.32568
PHW65-1	2	0.57	0.413333	0.0303689	0.0380788	5.32787	9.21262
29MIBZ2-1	2	0.963333	0.436667	0.0633312	0.0425257	6.57417	9.73872
83IBI3-1	2	0.906667	0.576667	0.0538698	0.0508379	5.94152	8.81583
HBA1-1	2	0.683333	0.496667	0.0400265	0.0385806	5.85753	7.76791
MM402A-2	2	0.686667	0.476667	0.0343333	0.0414493	5	8.69565
B73-3	2	0.836667	0.433333	0.0546253	0.0425191	6.52893	9.81211
LH74-1	2	0.893333	0.376667	0.0611552	0.0370852	6.84573	9.84564
LH85-1	2	1.10333	0.63	0.0777517	0.056579	7.04698	8.9808
LH145-1	2	0.393333	0.263333	0.0276709	0.0293752	7.03498	11.1552
78010-1	2	0.756667	0.523333	0.0569345	0.0473898	7.52438	9.05537
78371A-1	2	0.946667	0.473333	0.053365	0.0309067	5.63715	6.52958
FAPW-1	2	0.826667	0.583333	0.0570243	0.0424109	6.8981	7.27044
5707-1	2	1.14333	0.6	0.0766755	0.053851	6.70631	8.97518
6103-1	2	0.77	0.513333	0.0482941	0.0408685	6.27197	7.9614
A632-1	2	0.803333	0.52	0.059066	0.0416317	7.35261	8.0061
B14-1	2	0.766667	0.476667	0.0550101	0.0389788	7.17523	8.17738
B37-1	2	0.833333	0.533333	0.0637479	0.0483622	7.64975	9.06792
DJ7-1	2	1.31667	0.62	0.0864079	0.0733951	6.56263	11.8379
Mo17-1	2	1.33667	0.573333	0.0936946	0.065797	7.00957	11.4762
Oh43-1	2	0.95	0.393333	0.11145	0.0458268	11.7316	11.6509
LH1-1	2	0.943333	0.426667	0.0789767	0.0568795	8.37209	13.3311
LH208-4	2	0.71	0.186667	0.0677112	0.0248839	9.53678	13.3307
LH220Ht-2	2	0.666667	0.44	0.0481578	0.0447034	7.22367	10.1599
PHG39-2	2	0.956667	0.6	0.0648087	0.0617315	6.77442	10.2886
PHJ70-1	2	0.983333	0.563333	0.0710482	0.043891	7.22524	7.7913
PHK29-1	2	0.64	0.54	0.0390244	0.041845	6.09756	7.74908
PHK35-1	2	0.96	0.623333	0.0588862	0.0464547	6.13398	7.45263
PHR47-1	2	0.74	0.5	0.0540549	0.0512111	7.30471	10.2422
PHT10-2	2	0.943333	0.456667	0.0608993	0.0427455	6.45576	9.36032
PHV63-1	2	0.623333	0.463333	0.0386521	0.0513642	6.20087	11.0858
PHVA9-1	2	0.606667	0.44	0.0309623	0.0368153	5.10367	8.36712
PHW03-1	2	1.40667	0.516667	0.0941194	0.051309	6.69095	9.93078
PHW51-3	2	0.69	0.223333	0.0483177	0.0180837	7.00256	8.09717
PHP85-1	2	0.883333	0.506667	0.0652744	0.0498688	7.38956	9.84252
2FACC-1	2	1.03333	0.58	0.0599147	0.050355	5.79819	8.6819
NL001-1	2	0.993333	0.683333	0.0583926	0.0477286	5.87845	6.98467
IBB14-1	2	0.59	0.323333	0.0430084	0.0238941	7.28955	7.38994
IBB15-1	2	0.466667	0.146667	0.0298734	0.010614	6.40145	7.23684
807-1	2	0.923333	0.513333	0.0655091	0.0387209	7.09485	7.54302
FBHJ-1	2	0.57	0.393333	0.0353505	0.0337514	6.20185	8.58086
C103-1	2	0.14	0.0933333	0.00385787	0.0111553	2.75562	11.9521
LH38-1	2	0.683333	0.406667	0.0375355	0.0227773	5.493	5.60098
PHR55-1	2	1.13667	0.54	0.0677964	0.0388384	5.96449	7.1923
PHR36-1	2	1.42333	0.833333	0.105047	0.0666924	7.38034	8.00309
PHR25-1	2	0.403333	0.296667	0.0259728	0.0154487	6.43954	5.20741
PHR32-1	2	1.06	0.516667	0.0767572	0.0655628	7.24124	12.6896
PHK93-1	2	0.79	0.583333	0.0475996	0.0476421	6.02527	8.16722
PHM81-2	2	0.903333	0.35	0.0606842	0.0282075	6.71781	8.05929
PHWG5-1	2	0.886667	0.373333	0.0674885	0.0336975	7.61149	9.02613
PHT69-1	2	1.07333	0.366667	0.0849692	0.0401355	7.91639	10.9461
PHK46-3	2	0.82	0.513333	0.0682592	0.0558346	8.3243	10.8769
2MA22-1	2	1.09	0.343333	0.073405	0.0394181	6.7344	11.481
3IBZ2-1	2	0.91	0.336667	0.0729956	0.0457291	8.02149	13.5829
LH51-1	3	1.08333	0.403333	0.0724771	0.0315996	6.69019	7.8346
LH82-1	3	0.823333	0.62	0.0533642	0.0557422	6.48148	8.99067
LH119-1	3	1.22	0.906667	0.0881601	0.090453	7.22624	9.97643
LH123Ht-2	3	0.74	0.45	0.040407	0.0398512	5.46041	8.85583
LH127-1	3	0.893333	0.446667	0.0548228	0.0361807	6.13688	8.10015
LH128-2	3	0.643333	0.316667	0.038173	0.0282809	5.93363	8.93082
LH132-1	3	1.23333	0.716667	0.077297	0.0697995	6.26732	9.73947
LH160-1	3	0.52	0.343333	0.02599	0.0271497	4.99808	7.90768
LH162-1	3	0.943333	0.39	0.0590649	0.0326912	6.2613	8.38235
LH190-1	3	1.07667	0.536667	0.0685805	0.0490594	6.3697	9.14149
LH193-2	3	1.11	0.69	0.0836512	0.0851634	7.53615	12.3425
LH194-1	3	0.856667	0.336667	0.0533161	0.0333567	6.22367	9.90792
LH195-2	3	0.893333	0.753333	0.0545926	0.0834507	6.11111	11.0775
LH196-1	3	1.29333	0.75	0.0922656	0.0848535	7.13394	11.3138
LH202-1	3	0.836667	0.546667	0.0553168	0.0703887	6.61157	12.876
LH205-1	3	0.723333	0.733333	0.0473317	0.0698749	6.54355	9.52839
LH213-1	3	1.25	0.763333	0.0821543	0.0830057	6.57234	10.8741
PHG29-1	3	1.17667	0.69	0.0840183	0.0681646	7.14037	9.87892
PHG50-2	3	0.613333	0.576667	0.0409985	0.0513557	6.68454	8.90561
PHG72-1	3	1.05	0.453333	0.0730649	0.0355962	6.95856	7.85211
PHJ65-4	3	1.61333	0.923333	0.111065	0.0969345	6.88417	10.4983
PHJ75-1	3	0.883333	0.48	0.0548289	0.0575589	6.20704	11.9914
PHK42-1	3	1.22	0.356667	0.0526707	0.0374517	4.31727	10.5005
PHM10-1	3	0.763333	0.703333	0.053746	0.0743345	7.04096	10.5689
PHN11-1	3	0.716667	0.39	0.049985	0.0324906	6.97466	8.33091
PHN47-1	3	0.695	0.195	0.0445585	0.0198482	6.41129	10.1786
PHN82-1	3	0.696667	0.29	0.0450469	0.0332991	6.46607	11.4825
PHP02-1	3	0.423333	0.3	0.0187945	0.0259606	4.43966	8.65352
PHP55-1	3	1.16	0.436667	0.0762525	0.0494831	6.57349	11.332
PHP60-1	3	0.843333	0.413333	0.0609088	0.0543415	7.22239	13.1471
PHT60-1	3	1.4	1	0.0644111	0.0645853	4.60079	6.45853
PHJ31-1	3	0.803333	0.343333	0.0302691	0.0276095	3.76794	8.04159
PHJ33-1	3	0.72	0.615	0.0371225	0.0371512	5.1559	6.04085
PHJ89-1	3	1.18667	0.983333	0.0494859	0.0674906	4.17016	6.86345
PHK56-1	3	1.08333	0.666667	0.0543902	0.0591527	5.02063	8.8729
PHK76-1	3	0.896667	0.686667	0.0442535	0.0478123	4.93534	6.96296
PHR30-1	3	0.753333	0.706667	0.0406461	0.0421471	5.3955	5.96421
PHV78-2	3	0.986667	0.45	0.0688415	0.0324466	6.97718	7.21036
PHW30-1	3	1.26	0.646667	0.0912102	0.0634855	7.2389	9.81735
PHW79-1	3	1.23	0.896667	0.0920119	0.0775583	7.48064	8.64962
PHG86-1	3	1.16667	0.873333	0.0769742	0.0769758	6.59779	8.81403
PHT77-1	3	0.663333	0.496667	0.0419689	0.041852	6.32696	8.42658
PHJ40-1	3	0.88	0.66	0.0546062	0.0511628	6.20525	7.75194
PHP38-1	3	1.19333	0.79	0.083987	0.0742994	7.03801	9.40499
PHBA6-1	3	0.88	0.453333	0.0530834	0.0368576	6.0322	8.13036
PHG35-3	3	0.74	0.47	0.0468447	0.0146304	6.33037	3.11284
PHG84-2	3	0.35	0.33	0.033252	0.0447132	9.50057	13.5495
PHM49-1	3	0.966667	0.7	0.0580929	0.0587773	6.00962	8.39675
PHN66-1	3	0.89	0.806667	0.0708803	0.0792535	7.96408	9.82481
PHN73-2	3	0.973333	0.643333	0.057793	0.0512578	5.93763	7.96753
PHPR5-1	3	1.22	0.766667	0.0846742	0.0572742	6.94051	7.47054
PHR62-1	3	0.82	0.463333	0.0386099	0.0332451	4.70852	7.1752
PHT22-1	3	0.79	0.56	0.0567335	0.0443785	7.18145	7.92473
PHV53-1	3	0.9	0.58	0.0567133	0.0451991	6.30147	7.79295
PHW43-1	3	1.46333	0.8	0.0867808	0.0742105	5.93035	9.27632
PHW52-1	3	1.06	0.843333	0.079765	0.0730757	7.525	8.66511
PHW65-1	3	0.48	0.716667	0.0308985	0.0663115	6.43718	9.25277
29MIBZ2-1	3	1.05667	0.623333	0.0701106	0.0579536	6.63507	9.29737
83IBI3-1	3	0.856667	0.436667	0.0589719	0.0376459	6.88388	8.62121
HBA1-1	3	0.796667	0.54	0.0431991	0.0420251	5.42248	7.78243
MM402A-2	3	0.87	0.543333	0.0482262	0.0419618	5.54324	7.72304
B73-3	3	0.85	0.603333	0.0550498	0.0557822	6.47645	9.24567
LH74-1	3	0.803333	0.41	0.0413131	0.0440777	5.14271	10.7507
LH85-1	3	0.913333	0.636667	0.0590896	0.0544064	6.46966	8.5455
LH145-1	3	0.35	0.32	0.0266019	0.0280559	7.60055	8.76747
78010-1	3	0.98	0.64	0.0655286	0.0494814	6.68659	7.73147
78371A-1	3	1.44333	0.406667	0.0810503	0.0289767	5.61549	7.12541
FAPW-1	3	0.74	0.62	0.0417417	0.0472329	5.64077	7.61821
5707-1	3	1.24	0.573333	0.0821276	0.0575591	6.62319	10.0394
6103-1	3	0.603333	0.443333	0.0344994	0.0401842	5.71813	9.06411
A632-1	3	0.793333	0.543333	0.0491329	0.0512096	6.19323	9.42507
B14-1	3	0.91	0.563333	0.0579486	0.0560184	6.36798	9.9441
B37-1	3	0.756667	0.473333	0.0517046	0.0480169	6.83321	10.1444
DJ7-1	3	1.19	0.406667	0.0825685	0.060556	6.93853	14.8908
Mo17-1	3	1.52667	0.473333	0.108537	0.0594709	7.10942	12.5643
Oh43-1	3	0.933333	0.4	0.0564242	0.037946	6.04545	9.48651
LH1-1	3	1.49333	0.486667	0.110877	0.05639	7.42478	11.587
LH208-4	3	0.873333	0.346667	0.0598889	0.0476553	6.85751	13.7467
LH220Ht-2	3	0.533333	0.326667	0.0339768	0.0233468	6.37066	7.14697
PHG39-2	3	1.10333	0.803333	0.0778119	0.0661941	7.05244	8.23993
PHJ70-1	3	0.76	0.64	0.0497463	0.0511332	6.54556	7.98956
PHK29-1	3	0.913333	0.65	0.0650377	0.0489803	7.12092	7.53543
PHK35-1	3	1.05667	0.673333	0.0591397	0.0492146	5.59682	7.30911
PHR47-1	3	0.933333	0.523333	0.0634373	0.055591	6.79686	10.6225
PHT10-2	3	1	0.553333	0.068009	0.0492506	6.8009	8.90071
PHV63-1	3	0.776667	0.433333	0.0449384	0.042084	5.78606	9.71168
PHVA9-1	3	0.67	0.383333	0.0416508	0.0349355	6.21654	9.11361
PHW03-1	3	1.33333	0.75	0.089526	0.0774214	6.71445	10.3229
PHW51-3	3	0.716667	0.44	0.0542259	0.0472597	7.56641	10.7409
PHP85-1	3	0.906667	0.603333	0.0541152	0.062377	5.96859	10.3387
2FACC-1	3	1.02333	0.57	0.0549851	0.0527222	5.37313	9.24951
NL001-1	3	1.07667	0.626667	0.0598148	0.0458873	5.55556	7.32244
IBB14-1	3	1.01667	0.26	0.0559654	0.0214713	5.5048	8.25819
IBB15-1	3	0.766667	0.39	0.039229	0.0288821	5.11683	7.40566
807-1	3	1.3	0.59	0.0786047	0.0402771	6.04651	6.82663
FBHJ-1	3	0.69	0.38	0.0339002	0.0327019	4.91308	8.60577
C103-1	3	0.32	0.135	0.0140835	0.013293	4.40109	9.84666
LH38-1	3	0.923333	0.836667	0.0524953	0.0543944	5.68541	6.50132
PHR55-1	3	0.86	0.606667	0.0518192	0.0515917	6.02549	8.50413
PHR36-1	3	1.48333	1.10333	0.108097	0.0836891	7.28745	7.58511
PHR25-1	3	0.603333	0.26	0.0328262	0.0136958	5.44081	5.26763
PHR32-1	3	0.67	0.566667	0.0452883	0.0545762	6.75944	9.63109
PHK93-1	3	1.04667	0.416667	0.0669391	0.0321863	6.39546	7.72472
PHM81-2	3	1.00333	0.453333	0.0659067	0.0368222	6.56878	8.12255
PHWG5-1	3	1.01	0.563333	0.0706772	0.0657614	6.99774	11.6736
PHT69-1	3	1.15667	0.57	0.0946578	0.0616932	8.18367	10.8234
PHK46-3	3	0.786667	0.456667	0.060427	0.0483874	7.6814	10.5958
2MA22-1	3	0.743333	0.25	0.0542175	0.0341207	7.29384	13.6483
3IBZ2-1	3	0.873333	0.426667	0.0541109	0.0509083	6.1959	11.9316

## Sheet: HKW
Inbred	rep	HKW(g)
LH51-1	1	33
LH82-1	1	18.8
LH119-1	1	28.4
LH123Ht-2	1	24.8
LH127-1	1	27.2
LH128-2	1	20.4
LH132-1	1	20.4
LH160-1	1	22.6
LH162-1	1	24
LH190-1	1	24.2
LH193-2	1	25
LH194-1	1	26.6
LH195-2	1	24
LH196-1	1	26.2
LH202-1	1	21.4
LH205-1	1	25.2
LH213-1	1	23.8
PHG29-1	1	23.2
PHG50-2	1	26.2
PHG72-1	1	25.6
PHJ65-4	1	26.4
PHJ75-1	1	24.2
PHK42-1	1	24.4
PHM10-1	1	19.2
PHN11-1	1	24.4
PHN47-1	1	27
PHN82-1	1	29.6
PHP02-1	1	19.4
PHP55-1	1	30.8
PHP60-1	1	28
PHT60-1	1	27
PHJ31-1	1	19.2
PHJ33-1	1	29.8
PHJ89-1	1	23.6
PHK56-1	1	21.8
PHK76-1	1	22.6
PHR30-1	1	22.4
PHV78-2	1	34.8
PHW30-1	1	27.8
PHW79-1	1	23.5
PHG86-1	1	26.6
PHT77-1	1	23.8
PHJ40-1	1	19.6
PHP38-1	1	29.2
PHBA6-1	1	16
PHG35-3	1	27
PHG84-2	1	23
PHM49-1	1	29.8
PHN66-1	1	23
PHN73-2	1	31.8
PHPR5-1	1	32.8
PHR62-1	1	20
PHT22-1	1	32
PHV53-1	1	32.6
PHW43-1	1	25
PHW52-1	1	38.8
PHW65-1	1	27.4
29MIBZ2-1	1	26.6
83IBI3-1	1	27.2
HBA1-1	1	23.4
MM402A-2	1	27
B73-3	1	25.4
LH74-1	1	17.8
LH85-1	1	23.6
LH145-1	1	17.8
78010-1	1	25
78371A-1	1	26.4
FAPW-1	1	21.4
5707-1	1	25.6
6103-1	1	21
A632-1	1	24.2
B14-1	1	27.6
B37-1	1	23.4
DJ7-1	1	26
Mo17-1	1	29
Oh43-1	1	21.8
LH1-1	1	29
LH208-4	1	19.8
LH220Ht-2	1	22.4
PHG39-2	1	26.6
PHJ70-1	1	19
PHK29-1	1	27.8
PHK35-1	1	24
PHR47-1	1	25.2
PHT10-2	1	24
PHV63-1	1	18.6
PHVA9-1	1	23.2
PHW03-1	1	29.8
PHW51-3	1	27.4
PHP85-1	1	27.4
2FACC-1	1	22.6
NL001-1	1	22.2
IBB14-1	1	24.6
IBB15-1	1	15.4
807-1	1	25.6
FBHJ-1	1	18.2
C103-1	1	26.4
LH38-1	1	22.2
PHR55-1	1	25.8
PHR36-1	1	22.2
PHR25-1	1	20.8
PHR32-1	1	23.8
PHK93-1	1	31.8
PHM81-2	1	28.4
PHWG5-1	1	26.8
PHT69-1	1	29
PHK46-3	1	22.2
2MA22-1	1	25.6
3IBZ2-1	1	19.2
LH51-1	2	34
LH82-1	2	20.2
LH119-1	2	29.2
LH123Ht-2	2	24.6
LH127-1	2	29.8
LH128-2	2	19.4
LH132-1	2	22.8
LH160-1	2	20
LH162-1	2	26.6
LH190-1	2	27
LH193-2	2	26.8
LH194-1	2	26.2
LH195-2	2	24.6
LH196-1	2	30
LH202-1	2	19.8
LH205-1	2	25
LH213-1	2	25
PHG29-1	2	23.6
PHG50-2	2	26
PHG72-1	2	22.8
PHJ65-4	2	26.6
PHJ75-1	2	26.8
PHK42-1	2	26.8
PHM10-1	2	20.4
PHN11-1	2	22.2
PHN47-1	2	25.8
PHN82-1	2	29.2
PHP02-1	2	20.4
PHP55-1	2	27
PHP60-1	2	27.2
PHT60-1	2	28.2
PHJ31-1	2	20.8
PHJ33-1	2	33
PHJ89-1	2	22.4
PHK56-1	2	25.6
PHK76-1	2	22.8
PHR30-1	2	23.4
PHV78-2	2	33.8
PHW30-1	2	28.8
PHW79-1	2	24.8
PHG86-1	2	23.2
PHT77-1	2	22.6
PHJ40-1	2	19.8
PHP38-1	2	30.2
PHBA6-1	2	13.8
PHG35-3	2	25.2
PHG84-2	2	23.2
PHM49-1	2	29.6
PHN66-1	2	21.8
PHN73-2	2	32.6
PHPR5-1	2	28.2
PHR62-1	2	23.2
PHT22-1	2	29.6
PHV53-1	2	33.2
PHW43-1	2	24.8
PHW52-1	2	37.8
PHW65-1	2	27.6
29MIBZ2-1	2	24.4
83IBI3-1	2	30.2
HBA1-1	2	22.8
MM402A-2	2	23
B73-3	2	18.8
LH74-1	2	18.8
LH85-1	2	23.2
LH145-1	2	17.6
78010-1	2	28.8
78371A-1	2	31.8
FAPW-1	2	24.6
5707-1	2	24.6
6103-1	2	21.6
A632-1	2	24
B14-1	2	24.8
B37-1	2	20.4
DJ7-1	2	25
Mo17-1	2	30.2
Oh43-1	2	21.6
LH1-1	2	26.4
LH208-4	2	20.6
LH220Ht-2	2	19.6
PHG39-2	2	27.6
PHJ70-1	2	20
PHK29-1	2	27.6
PHK35-1	2	23.2
PHR47-1	2	23.4
PHT10-2	2	22
PHV63-1	2	21.6
PHVA9-1	2	23.8
PHW03-1	2	30.4
PHW51-3	2	28.4
PHP85-1	2	26
2FACC-1	2	21
NL001-1	2	20.6
IBB14-1	2	21.6
IBB15-1	2	17.4
807-1	2	25
FBHJ-1	2	20.4
C103-1	2	27.2
LH38-1	2	23.2
PHR55-1	2	23.8
PHR36-1	2	27.8
PHR25-1	2	21.2
PHR32-1	2	21.4
PHK93-1	2	32.8
PHM81-2	2	27.2
PHWG5-1	2	29.8
PHT69-1	2	28.6
PHK46-3	2	22.2
2MA22-1	2	27.6
3IBZ2-1	2	20.6
LH51-1	3	31.6
LH82-1	3	20.4
LH119-1	3	25.2
LH123Ht-2	3	24.2
LH127-1	3	26.6
LH128-2	3	19
LH132-1	3	21.6
LH160-1	3	21.6
LH162-1	3	23.6
LH190-1	3	27.8
LH193-2	3	29.4
LH194-1	3	28.6
LH195-2	3	27.4
LH196-1	3	27.4
LH202-1	3	21.4
LH205-1	3	27
LH213-1	3	23
PHG29-1	3	26.6
PHG50-2	3	25.2
PHG72-1	3	25
PHJ65-4	3	26.8
PHJ75-1	3	23
PHK42-1	3	27.4
PHM10-1	3	20.8
PHN11-1	3	21.6
PHN47-1	3	26.4
PHN82-1	3	27.8
PHP02-1	3	22.2
PHP55-1	3	29
PHP60-1	3	29.4
PHT60-1	3	26.4
PHJ31-1	3	18.6
PHJ33-1	3	31
PHJ89-1	3	23.6
PHK56-1	3	23.8
PHK76-1	3	24.6
PHR30-1	3	20.2
PHV78-2	3	33.6
PHW30-1	3	26.8
PHW79-1	3	22.7
PHG86-1	3	26.8
PHT77-1	3	23.4
PHJ40-1	3	20.4
PHP38-1	3	29
PHBA6-1	3	15.4
PHG35-3	3	23.8
PHG84-2	3	21
PHM49-1	3	27.6
PHN66-1	3	22
PHN73-2	3	29.6
PHPR5-1	3	29.4
PHR62-1	3	22.8
PHT22-1	3	32.4
PHV53-1	3	34
PHW43-1	3	25
PHW52-1	3	38
PHW65-1	3	27.4
29MIBZ2-1	3	24.2
83IBI3-1	3	28.4
HBA1-1	3	20.2
MM402A-2	3	23.6
B73-3	3	21.8
LH74-1	3	19.2
LH85-1	3	23
LH145-1	3	18.6
78010-1	3	27
78371A-1	3	29
FAPW-1	3	24.4
5707-1	3	25
6103-1	3	22.8
A632-1	3	20
B14-1	3	24.4
B37-1	3	25.4
DJ7-1	3	23.2
Mo17-1	3	30
Oh43-1	3	22
LH1-1	3	28.8
LH208-4	3	21
LH220Ht-2	3	19.4
PHG39-2	3	27.6
PHJ70-1	3	20.8
PHK29-1	3	26.2
PHK35-1	3	21.8
PHR47-1	3	23.8
PHT10-2	3	20.6
PHV63-1	3	18.2
PHVA9-1	3	24.4
PHW03-1	3	30
PHW51-3	3	26.2
PHP85-1	3	25.8
2FACC-1	3	20
NL001-1	3	22.8
IBB14-1	3	25.8
IBB15-1	3	15.6
807-1	3	25.2
FBHJ-1	3	17.4
C103-1	3	28.6
LH38-1	3	24.2
PHR55-1	3	24.4
PHR36-1	3	25.8
PHR25-1	3	21.2
PHR32-1	3	23.4
PHK93-1	3	32.4
PHM81-2	3	28.6
PHWG5-1	3	27.4
PHT69-1	3	30.2
PHK46-3	3	23.2
2MA22-1	3	26.6
3IBZ2-1	3	24.2
LH51-1	4	32.4
LH82-1	4	19.6
LH119-1	4	28.8
LH123Ht-2	4	24.8
LH127-1	4	28
LH128-2	4	19
LH132-1	4	22.8
LH160-1	4	21.8
LH162-1	4	23
LH190-1	4	24.2
LH193-2	4	27.4
LH194-1	4	28.8
LH195-2	4	26.8
LH196-1	4	27.8
LH202-1	4	21.8
LH205-1	4	26.2
LH213-1	4	25.2
PHG29-1	4	24.4
PHG50-2	4	24.8
PHG72-1	4	25
PHJ65-4	4	27.6
PHJ75-1	4	24.4
PHK42-1	4	28.6
PHM10-1	4	21.8
PHN11-1	4	23.6
PHN47-1	4	27
PHN82-1	4	28.2
PHP02-1	4	21
PHP55-1	4	30.6
PHP60-1	4	32.2
PHT60-1	4	29.2
PHJ31-1	4	19
PHJ33-1	4	30.2
PHJ89-1	4	23.8
PHK56-1	4	23.2
PHK76-1	4	21.6
PHR30-1	4	23.8
PHV78-2	4	32.2
PHW30-1	4	29.4
PHW79-1	4	24.2
PHG86-1	4	25.6
PHT77-1	4	24.6
PHJ40-1	4	21.2
PHP38-1	4	28.8
PHBA6-1	4	15.2
PHG35-3	4	28.6
PHG84-2	4	22.2
PHM49-1	4	27
PHN66-1	4	21.6
PHN73-2	4	33.2
PHPR5-1	4	31.8
PHR62-1	4	21.8
PHT22-1	4	30.8
PHV53-1	4	32.4
PHW43-1	4	26.2
PHW52-1	4	39.4
PHW65-1	4	28.8
29MIBZ2-1	4	23.4
83IBI3-1	4	27.8
HBA1-1	4	19.8
MM402A-2	4	23
B73-3	4	20.2
LH74-1	4	19.4
LH85-1	4	22.4
LH145-1	4	18
78010-1	4	25
78371A-1	4	25.8
FAPW-1	4	23.8
5707-1	4	26
6103-1	4	20.4
A632-1	4	19
B14-1	4	26
B37-1	4	22.8
DJ7-1	4	24.4
Mo17-1	4	31.2
Oh43-1	4	18
LH1-1	4	29.8
LH208-4	4	20.4
LH220Ht-2	4	19.4
PHG39-2	4	26.4
PHJ70-1	4	20.8
PHK29-1	4	28.4
PHK35-1	4	27.2
PHR47-1	4	24
PHT10-2	4	22.2
PHV63-1	4	21.2
PHVA9-1	4	24
PHW03-1	4	23.6
PHW51-3	4	27.4
PHP85-1	4	24.2
2FACC-1	4	21
NL001-1	4	23.2
IBB14-1	4	25.4
IBB15-1	4	18.2
807-1	4	27.6
FBHJ-1	4	16.8
C103-1	4	26.6
LH38-1	4	22
PHR55-1	4	25
PHR36-1	4	28.6
PHR25-1	4	21.6
PHR32-1	4	22.2
PHK93-1	4	31.8
PHM81-2	4	29.2
PHWG5-1	4	29.6
PHT69-1	4	31
PHK46-3	4	25.6
2MA22-1	4	24
3IBZ2-1	4	22
LH51-1	5	31.2
LH82-1	5	21.2
LH119-1	5	27.4
LH123Ht-2	5	25.4
LH127-1	5	26.8
LH128-2	5	20
LH132-1	5	20.2
LH160-1	5	19.6
LH162-1	5	24.8
LH190-1	5	28.2
LH193-2	5	29.2
LH194-1	5	26.6
LH195-2	5	26.4
LH196-1	5	27.4
LH202-1	5	20.8
LH205-1	5	25.2
LH213-1	5	24.4
PHG29-1	5	24
PHG50-2	5	24.2
PHG72-1	5	23
PHJ65-4	5	26.2
PHJ75-1	5	24.8
PHK42-1	5	27
PHM10-1	5	21.2
PHN11-1	5	23
PHN47-1	5	29.2
PHN82-1	5	27.4
PHP02-1	5	20.2
PHP55-1	5	27.6
PHP60-1	5	28.4
PHT60-1	5	29.2
PHJ31-1	5	19
PHJ33-1	5	27.8
PHJ89-1	5	25.4
PHK56-1	5	23
PHK76-1	5	22.6
PHR30-1	5	23.6
PHV78-2	5	33.8
PHW30-1	5	27.6
PHW79-1	5	23.3
PHG86-1	5	26
PHT77-1	5	23.6
PHJ40-1	5	21.8
PHP38-1	5	28.8
PHBA6-1	5	13
PHG35-3	5	29
PHG84-2	5	22.2
PHM49-1	5	31
PHN66-1	5	21.2
PHN73-2	5	31.4
PHPR5-1	5	29.8
PHR62-1	5	21.6
PHT22-1	5	30.6
PHV53-1	5	32.2
PHW43-1	5	25.4
PHW52-1	5	38
PHW65-1	5	25.4
29MIBZ2-1	5	24.4
83IBI3-1	5	28.6
HBA1-1	5	21.6
MM402A-2	5	22.8
B73-3	5	23.2
LH74-1	5	19.8
LH85-1	5	21.4
LH145-1	5	18.2
78010-1	5	24.8
78371A-1	5	30.2
FAPW-1	5	24.2
5707-1	5	25.2
6103-1	5	21.6
A632-1	5	22
B14-1	5	22.8
B37-1	5	21.2
DJ7-1	5	23.2
Mo17-1	5	30.6
Oh43-1	5	20.6
LH1-1	5	26.6
LH208-4	5	19.6
LH220Ht-2	5	18.2
PHG39-2	5	25
PHJ70-1	5	20.6
PHK29-1	5	27.4
PHK35-1	5	23
PHR47-1	5	20.2
PHT10-2	5	23.4
PHV63-1	5	20.4
PHVA9-1	5	23.2
PHW03-1	5	25.6
PHW51-3	5	26.2
PHP85-1	5	26.2
2FACC-1	5	21.8
NL001-1	5	25.8
IBB14-1	5	26.8
IBB15-1	5	17.4
807-1	5	27.2
FBHJ-1	5	17.6
C103-1	5	26.6
LH38-1	5	23.4
PHR55-1	5	26.2
PHR36-1	5	27
PHR25-1	5	19.8
PHR32-1	5	25.4
PHK93-1	5	32.6
PHM81-2	5	25
PHWG5-1	5	28.6
PHT69-1	5	31.8
PHK46-3	5	26.8
2MA22-1	5	24.2
3IBZ2-1	5	22

## Sheet: hapmap
rs#	alleles	chrom	pos	strand	assembly#	center	protLSID	assayLSID	panelLSID	QCcode	LH51-1	LH82-1	LH119-1	LH123Ht-2	LH127-1	LH128-2	LH132-1	LH160-1	LH162-1	LH190-1	LH193-2	LH194-1	LH195-2	LH196-1	LH202-1	LH205-1	LH213-1	PHG29-1	PHG50-2	PHG72-1	PHJ65-4	PHJ75-1	PHK42-1	PHM10-1	PHN11-1	PHN47-1	PHN82-1	PHP02-1	PHP55-1	PHP60-1	PHT60-1	PHJ31-1	PHJ33-1	PHJ89-1	PHK56-1	PHK76-1	PHR30-1	PHV78-2	PHW30-1
S1_10045	G/C	1	56073	+	NA	NA	NA	NA	NA	NA	N	G	G	C	C	G	G	N	G	G	G	G	G	G	G	G	C	G	G	G	G	G	G	G	G	G	G	G	G	C	G	G	G	C	C	N	G	C	G
S1_157422	G/A	1	210921	+	NA	NA	NA	NA	NA	NA	G	G	G	G	G	G	G	G	G	G	G	G	G	G	G	G	G	G	G	G	G	G	G	G	G	G	G	G	G	G	G	G	N	G	G	G	G	G	G
S1_313295	C/T	1	289422	+	NA	NA	NA	NA	NA	NA	C	C	C	C	C	C	C	C	C	C	C	C	C	C	C	C	C	C	C	C	C	C	C	C	C	C	C	C	C	C	C	C	C	C	C	C	C	C	C
S1_982989	C/T	1	1013291	+	NA	NA	NA	NA	NA	NA	C	C	C	T	C	C	C	C	C	N	C	C	C	C	C	C	T	C	C	C	C	C	C	C	C	C	C	C	C	T	C	C	C	T	N	N	C	C	C
S1_992572	G/C	1	1022873	+	NA	NA	NA	NA	NA	NA	G	C	C	G	G	C	C	G	G	G	C	G	C	C	C	C	G	G	G	G	C	G	G	G	G	C	G	G	G	G	C	G	G	G	G	G	G	G	N
S1_1000282	A/G	1	1030583	+	NA	NA	NA	NA	NA	NA	A	G	G	A	A	G	G	A	A	A	G	G	G	G	G	G	A	A	A	A	G	A	A	A	A	A	A	A	A	A	A	A	A	A	A	A	A	A	A
S1_1001395	A/C	1	1031696	+	NA	NA	NA	NA	NA	NA	A	A	C	A	A	C	C	A	N	A	C	A	C	C	C	C	A	A	A	A	C	A	A	A	A	A	A	A	A	A	C	A	A	A	A	N	A	A	N
S1_1195312	C/G	1	1228056	+	NA	NA	NA	NA	NA	NA	C	G	C	C	C	C	C	C	C	C	C	C	C	C	C	C	C	C	C	C	C	C	C	C	C	C	C	C	C	C	C	C	C	C	C	C	C	C	C
S1_1568364	G/C	1	1611810	+	NA	NA	NA	NA	NA	NA	C	C	C	C	C	C	C	C	G	G	C	C	C	C	C	C	C	G	G	G	C	G	G	G	G	G	G	G	G	G	N	G	G	N	N	N	G	C	G
S1_1686778	A/T	1	1737320	+	NA	NA	NA	NA	NA	NA	A	T	A	A	A	A	A	A	A	A	A	A	A	A	A	A	A	A	A	A	A	A	A	A	A	A	A	A	A	A	A	A	A	A	A	A	A	A	A
S1_1763337	T/G	1	1817331	+	NA	NA	NA	NA	NA	NA	G	G	T	G	G	T	T	G	T	G	T	T	T	T	T	T	G	T	T	T	T	T	T	T	T	G	T	T	T	G	N	T	G	G	G	N	T	G	T
S1_1780412	G/T	1	1834406	+	NA	NA	NA	NA	NA	NA	T	G	G	G	T	G	G	T	G	G	G	G	G	G	G	G	G	G	G	G	G	G	G	G	G	N	G	G	G	G	G	T	G	G	G	G	G	T	T
S1_1782554	T/G	1	1836548	+	NA	NA	NA	NA	NA	NA	T	T	T	T	T	T	T	T	T	T	T	T	T	T	T	T	T	T	T	T	T	T	T	T	T	G	T	T	T	T	T	T	T	T	T	T	T	T	T
S1_1880687	G/C	1	1943629	+	NA	NA	NA	NA	NA	NA	G	G	C	C	G	G	C	G	G	G	C	C	C	C	C	C	C	G	G	G	C	G	G	G	G	G	G	G	G	C	G	G	N	C	N	N	G	G	G
S1_1956837	C/G	1	2020815	+	NA	NA	NA	NA	NA	NA	C	G	G	C	C	C	G	C	C	G	G	G	G	G	G	G	C	C	C	C	G	C	C	C	C	N	C	C	C	C	N	N	G	C	C	C	C	C	C
S1_1966774	C/G	1	2030748	+	NA	NA	NA	NA	NA	NA	C	C	C	C	C	C	C	C	C	C	C	C	C	C	C	C	C	C	C	C	C	C	C	C	C	C	C	C	C	C	N	C	C	C	C	N	C	C	C
S1_1968038	A/G	1	2032012	+	NA	NA	NA	NA	NA	NA	G	G	G	A	G	A	G	G	A	G	G	G	G	G	G	G	A	A	A	A	G	A	A	A	A	G	A	A	A	A	N	A	G	A	A	A	A	G	A
S1_1969290	C/T	1	2033264	+	NA	NA	NA	NA	NA	NA	C	C	C	C	C	N	C	C	C	C	C	C	C	C	C	C	C	C	C	C	C	C	C	C	C	C	C	C	C	C	C	C	C	N	N	T	C	C	C
S1_2039827	C/A	1	2106374	+	NA	NA	NA	NA	NA	NA	A	C	C	C	A	C	C	A	C	C	C	C	C	C	C	C	C	C	C	C	C	C	C	C	C	A	C	C	C	C	C	C	C	C	C	A	C	A	C
S1_2087599	T/C	1	2154142	+	NA	NA	NA	NA	NA	NA	T	C	C	T	T	T	C	T	C	C	C	T	C	C	C	C	T	T	T	T	C	T	T	T	T	T	T	T	T	T	N	C	C	T	T	C	T	T	C
S1_2089532	A/G	1	2156075	+	NA	NA	NA	NA	NA	NA	G	N	A	A	G	A	A	G	A	A	A	A	A	A	A	A	A	G	G	G	A	G	G	G	G	A	G	G	G	A	G	A	A	A	A	A	A	G	A
S1_2091448	G/C	1	2157991	+	NA	NA	NA	NA	NA	NA	C	G	G	G	C	C	G	C	C	G	G	G	G	G	G	G	G	C	C	C	G	C	C	C	C	G	C	C	C	G	C	C	G	G	G	N	G	C	C
S1_2093995	G/A	1	2160538	+	NA	NA	NA	NA	NA	NA	G	G	G	G	G	G	G	G	G	G	G	G	G	G	G	G	G	G	G	G	G	G	G	G	G	G	G	G	G	G	G	G	N	G	G	G	G	G	G
S1_2212364	C/T	1	2289305	+	NA	NA	NA	NA	NA	NA	C	C	C	C	C	C	C	C	C	C	C	C	C	C	C	C	C	C	C	C	C	C	C	C	C	C	C	C	C	C	N	C	C	C	C	C	C	C	C
S1_2304094	T/C	1	2383785	+	NA	NA	NA	NA	NA	NA	C	T	T	T	C	C	T	C	N	T	T	T	T	T	T	T	T	C	C	C	T	C	C	C	C	C	C	C	C	T	C	T	T	T	T	T	T	C	T
S1_2306736	T/C	1	2386513	+	NA	NA	NA	NA	NA	NA	T	T	T	C	T	T	T	T	T	T	T	C	T	T	T	T	C	T	T	T	T	T	T	T	T	C	T	T	T	C	T	T	T	C	C	C	C	T	T
S1_2307776	G/T	1	2387553	+	NA	NA	NA	NA	NA	NA	T	G	G	G	T	T	G	T	G	G	G	G	G	G	G	G	G	T	T	T	G	T	T	T	T	T	T	T	T	G	N	G	G	G	G	N	G	T	G
S1_2349765	T/C	1	2471906	+	NA	NA	NA	NA	NA	NA	T	T	T	T	T	C	T	T	T	T	T	T	T	T	T	T	T	T	T	T	T	T	T	T	T	T	T	T	T	T	N	T	T	T	T	N	T	T	T
S1_2336709	A/G	1	2484961	+	NA	NA	NA	NA	NA	NA	A	A	A	A	A	N	A	A	A	A	A	A	A	A	A	A	A	A	A	A	A	A	A	A	A	A	A	A	A	A	N	A	A	A	A	A	A	A	A
S1_2430607	G/T	1	2526176	+	NA	NA	NA	NA	NA	NA	G	G	G	G	G	G	G	G	G	G	G	G	G	G	G	G	G	T	T	T	G	T	T	T	T	T	T	T	T	G	N	G	G	G	G	N	G	G	G
S1_2431751	G/A	1	2527320	+	NA	NA	NA	NA	NA	NA	G	G	G	G	G	A	G	G	A	G	G	G	G	G	G	G	G	A	A	A	G	A	A	A	A	A	A	A	A	G	A	A	G	G	G	G	G	G	A
S1_2467289	T/C	1	2562849	+	NA	NA	NA	NA	NA	NA	T	T	T	T	T	C	T	T	T	T	T	T	T	T	T	T	T	T	T	T	T	T	T	T	T	T	T	T	T	T	C	T	T	T	T	T	T	T	T
S1_2470197	T/G	1	2565757	+	NA	NA	NA	NA	NA	NA	T	T	T	T	T	T	T	T	T	T	T	T	T	T	T	T	T	T	T	T	T	T	T	T	T	T	T	T	T	T	T	T	T	T	T	N	T	T	T
S1_2537420	T/C	1	2628605	+	NA	NA	NA	NA	NA	NA	T	T	T	T	T	C	T	T	N	T	T	T	T	T	T	T	T	C	C	C	T	C	C	C	C	C	C	C	C	T	N	T	T	T	T	T	T	T	T
S1_2538734	A/G	1	2629919	+	NA	NA	NA	NA	NA	NA	A	A	A	A	A	A	A	A	A	A	A	A	A	A	A	A	A	A	A	A	A	A	A	A	A	N	A	A	A	A	N	A	A	A	A	N	A	A	A
S1_2540555	A/C	1	2631740	+	NA	NA	NA	NA	NA	NA	A	A	A	A	A	A	A	A	A	A	A	A	A	A	A	A	A	A	A	A	A	A	A	A	A	C	A	A	A	A	N	A	A	A	A	N	A	A	A
S1_2541628	C/T	1	2632812	+	NA	NA	NA	NA	NA	NA	C	C	C	C	C	C	C	C	C	C	C	C	C	C	C	C	C	T	T	T	C	T	T	T	T	N	T	T	T	C	N	C	C	C	C	N	C	C	C
S1_2542763	A/G	1	2633946	+	NA	NA	NA	NA	NA	NA	A	A	A	A	A	A	A	A	A	A	A	A	A	A	A	A	A	A	A	A	A	A	A	A	A	G	A	A	A	A	N	A	A	A	A	N	A	A	A
S1_2543968	G/A	1	2635151	+	NA	NA	NA	NA	NA	NA	G	G	G	G	G	G	G	G	G	G	G	G	G	G	G	G	G	G	G	G	G	G	G	G	G	A	G	G	G	G	A	G	G	G	G	G	G	G	G
S1_2657797	A/G	1	2746622	+	NA	NA	NA	NA	NA	NA	A	A	A	A	A	G	A	A	A	A	A	A	A	A	A	A	A	G	G	G	A	G	G	G	G	A	G	G	G	A	N	A	A	A	A	N	A	A	A
S1_2659838	T/C	1	2748663	+	NA	NA	NA	NA	NA	NA	T	T	T	T	T	C	T	T	N	T	T	T	T	T	T	T	T	T	T	T	T	T	T	T	T	N	T	T	T	T	C	T	T	T	N	T	T	T	T
S1_2685989	A/C	1	2774223	+	NA	NA	NA	NA	NA	NA	A	A	A	A	A	N	A	A	C	A	A	A	A	A	A	A	A	A	A	A	A	A	A	A	A	C	A	A	A	A	A	A	A	A	A	A	A	A	A
S1_2691832	C/G	1	2780065	+	NA	NA	NA	NA	NA	NA	C	G	G	C	C	C	G	C	G	G	G	G	G	G	G	G	C	G	G	G	G	G	G	G	G	G	G	G	G	C	N	C	G	C	C	C	C	C	C
S1_2693670	C/T	1	2781903	+	NA	NA	NA	NA	NA	NA	C	C	C	C	C	T	C	C	T	C	C	C	C	C	C	C	C	C	C	C	C	C	C	C	C	C	C	C	C	C	C	C	C	C	C	C	C	C	C
S1_2784031	G/C	1	2809911	+	NA	NA	NA	NA	NA	NA	G	G	G	G	G	G	G	G	G	C	G	G	G	G	G	G	G	G	G	G	G	G	G	G	G	G	G	G	G	G	G	G	G	G	G	G	G	G	G
S1_2792934	G/C	1	2818814	+	NA	NA	NA	NA	NA	NA	G	G	G	G	G	G	G	G	N	C	G	G	G	G	G	G	G	G	G	G	G	G	G	G	G	G	G	G	G	G	G	N	N	G	G	G	G	G	N
S1_2796277	A/T	1	2822157	+	NA	NA	NA	NA	NA	NA	A	T	T	T	A	A	T	A	T	A	T	A	T	T	T	T	T	A	A	A	T	A	A	A	A	A	A	A	A	A	T	T	A	T	T	T	A	A	T
S1_2799260	C/T	1	2825140	+	NA	NA	NA	NA	NA	NA	T	C	C	C	T	T	C	T	C	C	C	C	C	C	C	C	C	T	T	T	C	T	T	T	T	T	T	T	T	C	C	C	C	C	C	C	T	T	C
S1_2803229	T/C	1	2829109	+	NA	NA	NA	NA	NA	NA	T	C	T	T	T	T	T	T	C	C	T	T	T	T	T	T	T	T	T	T	T	T	T	T	T	T	T	T	T	T	T	N	C	T	T	T	T	T	T
S1_2727857	C/T	1	2869790	+	NA	NA	NA	NA	NA	NA	C	T	C	C	C	C	C	C	C	C	C	C	C	C	C	C	C	C	C	C	C	C	C	C	C	C	C	C	C	C	N	C	N	C	C	N	C	C	C
S1_2733718	A/T	1	2875650	+	NA	NA	NA	NA	NA	NA	A	A	A	A	A	A	A	A	A	A	A	A	A	A	A	A	A	A	A	A	A	A	A	A	A	A	A	A	A	A	N	A	A	A	A	N	A	A	A
S1_2739890	T/C	1	2881822	+	NA	NA	NA	NA	NA	NA	T	T	T	T	T	T	T	T	T	T	T	T	T	T	T	T	T	T	T	T	T	T	T	T	T	T	T	T	T	T	T	T	T	T	T	T	T	T	C
S1_2740904	C/A	1	2882836	+	NA	NA	NA	NA	NA	NA	C	C	C	C	C	C	C	C	C	A	C	C	C	C	C	C	C	C	C	C	C	C	C	C	C	C	C	C	C	C	N	C	A	C	C	C	C	C	C
S1_2745817	T/C	1	2887750	+	NA	NA	NA	NA	NA	NA	T	T	T	T	T	T	T	T	T	C	T	T	T	T	T	T	T	T	T	T	T	T	T	T	T	T	T	T	T	T	T	T	C	T	T	T	T	T	T
S1_2748931	A/G	1	2890864	+	NA	NA	NA	NA	NA	NA	A	A	A	A	A	A	A	A	A	G	A	A	A	A	A	A	A	A	A	A	A	A	A	A	A	A	A	A	A	A	N	A	G	A	A	A	A	A	A
S1_2752970	G/A	1	2894903	+	NA	NA	NA	NA	NA	NA	A	A	G	A	A	G	G	A	G	G	G	G	G	G	G	G	A	G	G	G	G	G	G	G	G	A	G	G	G	A	N	G	G	A	A	N	A	A	G
S1_2754198	A/G	1	2896131	+	NA	NA	NA	NA	NA	NA	A	A	G	A	A	N	G	A	A	A	G	A	G	G	G	G	A	G	G	G	G	G	G	G	G	A	G	G	G	A	G	G	A	A	A	A	A	A	G
S1_2858813	A/T	1	2959557	+	NA	NA	NA	NA	NA	NA	A	A	T	A	A	A	T	A	A	A	T	A	T	T	T	T	A	A	A	A	T	A	A	A	A	A	A	A	A	A	N	A	A	A	A	A	A	A	A
S1_2872271	G/A	1	2973015	+	NA	NA	NA	NA	NA	NA	G	G	A	G	G	G	A	G	G	G	A	A	A	A	A	A	G	G	G	G	A	G	G	G	G	G	G	G	G	G	G	G	A	G	G	G	G	G	G
S1_2875970	G/A	1	2976714	+	NA	NA	NA	NA	NA	NA	G	G	G	G	G	G	G	G	G	G	G	G	G	G	G	G	G	G	G	G	G	G	G	G	G	G	G	G	G	G	G	G	A	G	G	G	G	G	G
S1_2893349	C/G	1	2994090	+	NA	NA	NA	NA	NA	NA	C	C	C	C	C	G	C	C	C	C	C	G	C	C	C	C	C	C	C	C	C	C	C	C	C	G	C	C	C	C	C	C	N	C	N	C	G	C	C
S1_2896059	G/A	1	2996800	+	NA	NA	NA	NA	NA	NA	G	G	G	G	G	A	G	G	G	G	G	A	G	G	G	G	G	G	G	G	G	G	G	G	G	N	G	G	G	G	G	G	G	G	G	G	A	G	G
S1_2937746	C/T	1	3032552	+	NA	NA	NA	NA	NA	NA	C	C	C	C	C	C	C	C	C	C	C	C	C	C	C	C	C	T	T	T	C	T	T	T	T	C	T	T	T	C	C	C	C	C	C	C	C	C	C
S1_2940966	T/G	1	3035772	+	NA	NA	NA	NA	NA	NA	T	T	T	T	T	T	T	T	T	T	T	T	T	T	T	T	T	G	G	G	T	G	G	G	G	T	G	G	G	T	T	T	T	T	T	T	T	T	T
S1_2942391	T/A	1	3037197	+	NA	NA	NA	NA	NA	NA	A	A	T	T	A	T	T	A	T	A	T	T	T	T	T	T	T	T	T	T	T	T	T	T	T	T	T	T	T	T	A	N	T	T	T	T	T	A	A
S1_2957263	C/A	1	3052069	+	NA	NA	NA	NA	NA	NA	C	C	C	C	C	C	C	C	A	A	C	C	C	C	C	C	C	C	C	C	C	C	C	C	C	C	C	C	C	C	C	C	C	C	C	C	C	C	C
S1_3027433	C/G	1	3122231	+	NA	NA	NA	NA	NA	NA	C	C	C	C	C	C	C	C	C	C	C	C	C	C	C	C	C	C	C	C	C	C	C	C	C	C	C	C	C	C	G	G	C	C	C	C	C	C	N
S1_3028475	C/T	1	3123273	+	NA	NA	NA	NA	NA	NA	C	T	C	C	C	C	C	C	C	C	C	C	C	C	C	C	C	T	T	T	C	T	T	T	T	C	T	T	T	C	C	C	C	C	C	C	C	C	N
S1_3029554	A/G	1	3124352	+	NA	NA	NA	NA	NA	NA	A	G	A	A	A	A	A	A	A	A	A	A	A	A	A	A	A	G	G	G	A	G	G	G	G	A	G	G	G	A	A	A	A	A	A	A	A	A	N
S1_3031884	T/C	1	3126682	+	NA	NA	NA	NA	NA	NA	T	T	T	T	T	T	T	T	T	T	T	T	T	T	T	T	T	T	T	T	T	T	T	T	T	T	T	T	T	T	N	N	T	T	T	T	T	T	N
S1_3077380	C/G	1	3171931	+	NA	NA	NA	NA	NA	NA	C	G	C	C	C	C	C	C	C	G	C	C	C	C	C	C	C	G	G	G	C	G	G	G	G	N	G	G	G	C	C	N	G	C	C	C	C	C	N
S1_3078486	G/A	1	3173037	+	NA	NA	NA	NA	NA	NA	G	G	A	G	G	G	A	G	G	G	A	A	A	A	A	A	G	G	G	G	A	G	G	G	G	G	G	G	G	G	G	G	G	G	G	G	A	G	N
S1_3080008	T/C	1	3174559	+	NA	NA	NA	NA	NA	NA	C	T	T	T	C	T	T	C	T	T	T	T	T	T	T	T	T	T	T	T	T	T	T	T	T	T	T	T	T	T	T	T	T	T	T	T	T	C	T
S1_3131760	G/A	1	3225878	+	NA	NA	NA	NA	NA	NA	A	G	G	A	A	A	G	A	G	A	G	G	G	G	G	G	A	G	G	G	G	G	G	G	G	G	G	G	G	G	A	G	A	G	A	A	G	A	N
S1_3136025	C/T	1	3230143	+	NA	NA	NA	NA	NA	NA	C	C	C	C	C	C	C	C	C	C	C	C	C	C	C	C	C	C	C	C	C	C	C	C	C	C	C	C	C	C	C	C	C	C	C	C	C	C	C
S1_3179303	G/A	1	3273027	+	NA	NA	NA	NA	NA	NA	G	G	G	G	G	G	G	G	G	G	G	G	G	G	G	G	G	G	G	G	G	G	G	G	G	G	G	G	G	G	G	A	N	G	G	G	G	G	G
S1_3192647	C/T	1	3286254	+	NA	NA	NA	NA	NA	NA	T	C	C	T	T	T	C	T	C	C	C	C	C	C	C	C	T	C	C	C	C	C	C	C	C	N	C	C	C	T	T	C	C	T	T	N	C	T	N
S1_3196567	C/T	1	3290173	+	NA	NA	NA	NA	NA	NA	C	C	T	C	C	C	T	C	C	C	T	T	T	T	T	T	C	C	C	C	T	C	C	C	C	T	C	C	C	C	C	N	C	C	C	C	T	C	N
S1_3199279	C/A	1	3292885	+	NA	NA	NA	NA	NA	NA	C	C	C	C	C	C	C	C	C	C	C	C	C	C	C	C	C	C	C	C	C	C	C	C	C	A	C	C	C	C	A	C	C	C	C	C	C	C	A
S1_3269837	T/C	1	3368678	+	NA	NA	NA	NA	NA	NA	T	T	T	T	T	T	T	T	T	T	T	T	T	T	T	T	T	T	T	T	T	T	T	T	T	C	T	T	T	T	C	N	T	T	T	T	T	T	T
S1_3274469	G/C	1	3373310	+	NA	NA	NA	NA	NA	NA	G	G	G	G	G	G	G	G	G	G	G	G	G	G	G	G	G	G	G	G	G	G	G	G	G	C	G	G	G	G	G	N	G	G	G	G	G	G	N
S1_3278670	T/C	1	3377511	+	NA	NA	NA	NA	NA	NA	T	T	T	T	T	T	T	T	T	T	T	T	T	T	T	T	T	T	T	T	T	T	T	T	T	T	T	T	T	T	T	T	T	T	T	T	T	T	T
S1_3280221	C/T	1	3379062	+	NA	NA	NA	NA	NA	NA	C	C	T	C	C	C	T	C	C	C	T	T	T	T	T	T	C	C	C	C	T	C	C	C	C	C	C	C	C	C	C	N	C	C	C	C	T	C	N
S1_3282170	G/A	1	3381011	+	NA	NA	NA	NA	NA	NA	G	G	G	G	G	G	G	G	A	G	G	G	G	G	G	G	G	G	G	G	G	G	G	G	G	G	G	G	G	G	G	A	G	G	G	G	G	G	G
S1_3283846	T/A	1	3382687	+	NA	NA	NA	NA	NA	NA	T	T	T	T	T	T	T	T	A	T	T	T	T	T	T	T	T	T	T	T	T	T	T	T	T	T	T	T	T	T	T	A	T	T	T	T	T	T	T
S1_3285734	A/G	1	3384575	+	NA	NA	NA	NA	NA	NA	A	A	A	A	A	A	A	A	A	A	A	A	A	A	A	A	A	A	A	A	A	A	A	A	A	A	A	A	A	A	A	N	A	A	N	A	A	A	N
S1_3409375	C/T	1	3441957	+	NA	NA	NA	NA	NA	NA	C	C	T	C	C	C	T	C	C	C	T	T	T	T	T	T	C	C	C	C	T	C	C	C	C	C	C	C	C	T	C	C	C	C	C	C	T	C	N
S1_3408370	C/T	1	3442962	+	NA	NA	NA	NA	NA	NA	C	C	T	C	C	C	T	C	N	C	T	T	T	T	T	T	C	C	C	C	T	C	C	C	C	T	C	C	C	T	T	N	C	C	C	C	T	C	N
S1_3405718	C/T	1	3445614	+	NA	NA	NA	NA	NA	NA	C	C	C	C	C	C	C	C	C	C	C	C	C	C	C	C	C	C	C	C	C	C	C	C	C	T	C	C	C	C	N	C	C	C	C	C	C	C	C
S1_3359677	A/G	1	3492336	+	NA	NA	NA	NA	NA	NA	G	A	A	A	G	G	A	G	A	A	A	A	A	A	A	A	A	A	A	A	A	A	A	A	A	A	A	A	A	A	A	A	A	A	A	G	A	G	G
S1_3357137	G/A	1	3494876	+	NA	NA	NA	NA	NA	NA	G	G	G	G	G	G	G	G	G	G	G	G	G	G	G	G	G	G	G	G	G	G	G	G	G	A	G	G	G	G	G	N	G	G	G	G	G	G	G
S1_3355474	G/T	1	3496539	+	NA	NA	NA	NA	NA	NA	G	G	G	G	G	G	G	G	G	G	G	G	G	G	G	G	G	G	G	G	G	G	G	G	G	G	G	G	G	G	G	G	G	G	G	G	G	G	G
S1_3439557	A/T	1	3532656	+	NA	NA	NA	NA	NA	NA	A	A	A	A	A	A	A	A	A	A	A	A	A	A	A	A	A	A	A	A	A	A	A	A	A	N	A	A	A	A	A	A	N	A	A	A	A	A	N
S1_3474937	T/C	1	3556578	+	NA	NA	NA	NA	NA	NA	T	T	T	T	T	T	T	T	T	T	T	T	T	T	T	T	T	T	T	T	T	T	T	T	T	C	T	T	T	T	T	T	T	T	T	T	T	T	T
S1_3468813	G/C	1	3573612	+	NA	NA	NA	NA	NA	NA	G	G	G	G	G	N	G	G	C	G	G	G	G	G	G	G	G	G	G	G	G	G	G	G	G	G	G	G	G	G	N	N	C	G	G	G	G	G	G
S1_3554957	T/A	1	3651548	+	NA	NA	NA	NA	NA	NA	A	T	T	T	A	A	T	A	A	T	T	T	T	T	T	T	T	T	T	T	T	T	T	T	T	T	T	T	T	T	T	N	T	T	T	A	T	A	T
S1_3667222	T/C	1	3741943	+	NA	NA	NA	NA	NA	NA	T	T	T	T	T	T	T	T	T	T	T	T	T	T	T	T	T	T	T	T	T	T	T	T	T	T	T	T	T	T	T	T	C	T	T	T	T	T	T
S1_3647399	T/C	1	3773661	+	NA	NA	NA	NA	NA	NA	C	T	T	T	C	C	T	C	C	T	T	T	T	T	T	T	T	T	T	T	T	T	T	T	T	T	T	T	T	T	T	T	T	N	N	C	T	C	T
S1_3649380	G/C	1	3775642	+	NA	NA	NA	NA	NA	NA	G	C	G	G	G	G	G	G	G	G	G	G	G	G	G	G	G	C	C	C	G	C	C	C	C	G	C	C	C	G	G	N	G	G	G	G	G	G	G
S1_3650405	A/C	1	3776667	+	NA	NA	NA	NA	NA	NA	A	C	A	A	A	A	A	A	A	A	A	A	A	A	A	A	A	C	C	C	A	C	C	C	C	A	C	C	C	A	A	C	A	A	A	A	A	A	A
S1_3699243	C/G	1	3796276	+	NA	NA	NA	NA	NA	NA	C	G	C	C	C	C	C	C	C	C	C	C	C	C	C	C	C	G	G	G	C	G	G	G	G	G	G	G	G	C	N	N	C	C	C	C	C	C	G
S1_3702509	C/G	1	3799542	+	NA	NA	NA	NA	NA	NA	C	C	C	C	C	C	C	C	C	C	C	C	C	C	C	C	C	C	C	C	C	C	C	C	C	C	C	C	C	C	C	N	C	C	C	C	C	C	C
S1_3703558	C/T	1	3800591	+	NA	NA	NA	NA	NA	NA	C	C	T	C	C	C	T	C	C	C	T	C	C	T	T	T	C	C	C	C	T	C	C	C	C	C	C	C	C	C	C	C	C	C	C	C	C	C	C
S1_3708814	T/C	1	3805847	+	NA	NA	NA	NA	NA	NA	T	C	T	N	T	T	T	T	T	T	T	T	T	T	T	T	N	C	C	C	T	C	C	C	C	T	C	C	C	N	T	T	T	N	N	T	T	T	C
S1_3710900	T/C	1	3807933	+	NA	NA	NA	NA	NA	NA	T	T	C	T	T	T	C	T	T	C	C	C	C	C	C	C	T	T	T	T	C	T	T	T	T	C	T	T	T	T	C	N	T	T	T	T	C	T	T
S1_3712763	C/T	1	3809796	+	NA	NA	NA	NA	NA	NA	T	C	C	C	T	T	C	T	C	C	C	C	C	C	C	C	C	C	C	C	C	C	C	C	C	C	C	C	C	C	N	C	C	C	C	T	C	T	C
S1_3715307	A/G	1	3812340	+	NA	NA	NA	NA	NA	NA	A	A	A	A	A	A	A	A	A	A	A	A	A	A	A	A	A	A	A	A	A	A	A	A	A	A	A	A	A	A	A	N	A	A	A	A	A	A	A
S1_3731400	C/T	1	3843340	+	NA	NA	NA	NA	NA	NA	C	C	C	C	C	C	C	C	T	C	C	C	C	C	C	C	C	C	C	C	C	C	C	C	C	C	C	C	C	C	C	C	C	C	C	C	C	C	T
S1_3734685	A/G	1	3846625	+	NA	NA	NA	NA	NA	NA	G	A	A	A	G	G	A	G	A	A	A	A	A	A	A	A	A	A	A	A	A	A	A	A	A	G	A	A	A	A	A	A	A	A	A	G	A	G	A
S1_3736757	C/G	1	3848697	+	NA	NA	NA	NA	NA	NA	C	C	C	C	C	C	C	C	C	C	C	C	C	C	C	C	C	C	C	C	C	C	C	C	C	N	C	C	C	C	N	C	C	C	C	C	C	C	C
S1_3739390	A/G	1	3851330	+	NA	NA	NA	NA	NA	NA	A	A	A	A	A	A	A	A	A	A	A	A	A	A	A	A	A	A	A	A	A	A	A	A	A	A	A	A	A	A	N	A	A	A	A	A	A	A	A
S1_3741759	G/T	1	3853699	+	NA	NA	NA	NA	NA	NA	G	G	G	G	G	T	G	G	T	G	G	G	G	G	G	G	G	G	G	G	G	G	G	G	G	G	G	G	G	G	G	N	G	G	G	G	G	G	G
S1_3878526	C/A	1	3960349	+	NA	NA	NA	NA	NA	NA	C	A	C	C	C	C	C	C	C	C	C	C	C	C	C	C	C	A	A	A	C	A	A	A	A	A	A	A	A	C	A	A	C	C	C	C	C	C	A
S1_3886624	C/T	1	3968447	+	NA	NA	NA	NA	NA	NA	C	C	C	C	C	C	C	C	C	C	C	C	C	C	C	C	C	C	C	C	C	C	C	C	C	C	C	C	C	C	N	N	C	C	C	C	C	C	C
S1_3889181	G/C	1	3971004	+	NA	NA	NA	NA	NA	NA	G	G	G	G	G	G	G	G	G	G	G	G	G	G	G	G	G	G	G	G	G	G	G	G	G	G	G	G	G	G	N	N	G	G	G	G	G	G	G
S1_3894597	G/A	1	3976420	+	NA	NA	NA	NA	NA	NA	G	G	G	A	G	G	G	G	N	G	G	G	G	G	G	G	A	G	G	G	G	G	G	G	G	G	G	G	G	A	G	N	N	A	A	G	G	G	G
S1_4018266	C/T	1	4110067	+	NA	NA	NA	NA	NA	NA	T	T	C	C	T	C	C	T	N	C	C	C	C	C	C	C	C	T	T	N	C	T	T	T	T	T	T	C	T	C	T	C	C	C	C	T	C	T	T
S1_4021472	T/G	1	4113273	+	NA	NA	NA	NA	NA	NA	G	T	T	T	G	T	T	G	N	T	T	T	T	T	T	T	T	T	T	T	T	T	T	T	T	T	T	T	T	T	N	N	T	T	T	G	T	G	N
S1_4022585	C/T	1	4114386	+	NA	NA	NA	NA	NA	NA	C	C	T	C	C	C	T	C	C	T	T	T	T	T	T	T	C	N	T	C	T	N	C	C	C	C	N	C	C	C	C	N	C	C	C	C	T	C	N
S1_4024431	T/C	1	4116232	+	NA	NA	NA	NA	NA	NA	T	T	T	T	T	T	T	T	T	T	T	T	T	T	T	T	T	T	T	T	T	T	T	T	T	T	T	T	T	T	T	N	T	T	T	T	T	T	T
S1_4040110	G/T	1	4120458	+	NA	NA	NA	NA	NA	NA	T	G	G	G	T	G	G	T	G	G	G	G	G	G	G	G	G	G	G	G	G	G	G	G	G	G	G	G	G	G	G	N	G	G	G	T	G	T	G
S1_4042958	G/C	1	4123306	+	NA	NA	NA	NA	NA	NA	G	G	G	G	G	G	G	G	G	G	G	G	G	G	G	G	G	G	G	G	G	G	G	G	G	G	G	G	G	G	G	G	G	G	G	G	G	G	N
S1_4053253	G/C	1	4133601	+	NA	NA	NA	NA	NA	NA	G	G	G	G	G	C	G	G	C	G	G	G	G	G	G	G	G	N	C	N	G	G	G	G	G	G	N	C	G	G	N	N	G	G	G	G	G	G	N
S1_4055044	G/C	1	4135392	+	NA	NA	NA	NA	NA	NA	G	G	G	G	G	G	G	G	G	G	G	G	G	G	G	G	G	G	G	G	G	G	G	G	G	C	G	G	G	G	N	N	G	G	G	G	G	G	G
S1_4056057	T/C	1	4136405	+	NA	NA	NA	NA	NA	NA	T	T	T	C	T	T	T	T	T	T	T	T	T	T	T	T	C	T	T	T	T	T	T	T	T	T	T	T	T	C	T	T	T	C	C	T	T	T	N
S1_4057500	A/G	1	4137848	+	NA	NA	NA	NA	NA	NA	G	N	A	G	G	A	A	G	G	A	A	A	A	A	A	A	G	A	A	A	A	A	A	A	A	G	A	A	A	G	G	A	N	G	G	G	A	G	G
S1_4060882	G/C	1	4141230	+	NA	NA	NA	NA	NA	NA	G	G	G	C	G	C	G	G	G	G	G	G	G	G	G	G	C	G	G	G	G	G	G	G	G	G	G	G	G	C	C	N	G	C	C	N	G	G	N
S1_4062718	C/T	1	4143066	+	NA	NA	NA	NA	NA	NA	C	C	T	T	C	C	T	C	C	T	T	T	T	T	T	T	T	C	C	C	T	C	C	C	C	C	C	C	C	T	T	C	T	T	T	N	T	C	N
S1_4123201	A/T	1	4224561	+	NA	NA	NA	NA	NA	NA	A	A	A	A	A	A	A	A	N	A	A	A	A	A	A	A	A	A	A	A	A	A	A	A	A	T	A	A	A	A	A	N	A	A	A	N	A	A	N
S1_4132967	G/A	1	4234327	+	NA	NA	NA	NA	NA	NA	G	G	G	G	G	G	G	G	G	G	G	G	G	G	G	G	G	G	G	G	G	G	G	G	G	G	G	G	G	G	G	N	G	G	G	G	G	G	N
S1_4152266	G/A	1	4253625	+	NA	NA	NA	NA	NA	NA	G	G	G	A	G	G	G	G	G	G	G	G	G	G	G	G	A	G	G	G	G	G	G	G	G	N	G	G	G	A	A	N	N	A	A	G	G	G	A
S1_4163141	C/T	1	4264564	+	NA	NA	NA	NA	NA	NA	C	C	C	T	C	C	C	C	C	C	C	C	C	C	C	C	T	C	C	C	C	C	C	C	C	N	C	C	C	T	T	N	C	T	T	C	C	C	N
S1_4188285	T/G	1	4290552	+	NA	NA	NA	NA	NA	NA	T	T	T	T	T	T	T	T	T	T	T	T	T	T	T	T	T	T	T	T	T	T	T	T	T	T	T	T	T	T	T	T	T	T	T	T	T	T	G
S1_4241885	A/C	1	4341075	+	NA	NA	NA	NA	NA	NA	A	C	A	A	A	C	A	A	C	A	A	A	A	A	A	A	A	C	C	C	A	C	C	C	C	C	C	C	C	A	N	C	C	A	A	N	A	A	A
S1_4243106	T/C	1	4342296	+	NA	NA	NA	NA	NA	NA	T	T	T	T	T	T	T	T	T	T	T	T	T	T	T	T	T	T	T	T	T	T	T	T	T	T	T	T	T	T	N	T	C	T	T	N	T	T	T
S1_4246336	C/A	1	4345526	+	NA	NA	NA	NA	NA	NA	C	C	C	C	C	C	C	C	C	C	C	C	C	C	C	C	C	C	C	C	C	C	C	C	C	C	C	C	C	C	A	C	C	C	C	C	C	C	A
S1_4247347	T/C	1	4346537	+	NA	NA	NA	NA	NA	NA	T	T	T	T	T	C	T	T	C	T	T	T	T	T	T	T	T	T	T	T	T	T	T	T	T	C	T	T	T	T	T	N	C	T	T	T	T	T	C
S1_4251025	T/C	1	4350215	+	NA	NA	NA	NA	NA	NA	T	T	T	T	T	N	T	T	T	T	T	T	T	T	T	T	T	T	T	T	T	T	T	T	T	C	T	T	T	T	N	N	T	T	T	N	T	T	T
S1_4290135	C/T	1	4404169	+	NA	NA	NA	NA	NA	NA	C	C	C	C	C	T	C	C	T	C	C	C	C	C	C	C	C	C	C	C	C	C	C	C	C	C	C	C	C	C	C	T	C	C	C	C	C	C	C
S1_4292194	A/T	1	4406228	+	NA	NA	NA	NA	NA	NA	A	A	A	A	A	T	A	A	T	A	A	A	A	A	A	A	A	A	A	A	A	A	A	A	A	T	A	A	A	A	T	T	A	A	A	A	A	A	A
S1_4305653	C/T	1	4417758	+	NA	NA	NA	NA	NA	NA	C	T	C	C	C	T	C	C	C	C	C	C	C	C	C	C	C	T	T	T	C	T	T	T	T	C	T	T	T	C	C	N	T	C	C	N	C	C	C
S1_4306819	T/C	1	4418924	+	NA	NA	NA	NA	NA	NA	T	T	C	T	T	C	C	T	C	C	C	C	C	C	C	C	T	T	T	T	C	T	T	T	T	T	T	T	T	T	C	N	T	T	T	N	C	T	T
S1_4312535	T/C	1	4424640	+	NA	NA	NA	NA	NA	NA	C	C	T	C	C	T	T	C	T	T	T	T	T	T	T	T	C	C	C	C	T	C	C	C	C	T	C	C	C	C	T	T	C	C	C	N	T	C	C
S1_4356327	A/T	1	4497422	+	NA	NA	NA	NA	NA	NA	T	T	A	T	T	A	A	T	T	A	A	A	A	A	A	A	T	T	T	T	A	T	T	T	T	T	T	T	T	T	A	N	T	T	T	N	A	T	A
S1_4357334	T/A	1	4498429	+	NA	NA	NA	NA	NA	NA	T	T	T	T	T	T	T	T	T	T	T	T	T	T	T	T	T	T	T	T	T	T	T	T	T	T	T	T	T	T	T	N	T	T	T	N	T	T	N
S1_4358623	G/T	1	4499719	+	NA	NA	NA	NA	NA	NA	G	G	G	G	G	G	G	G	G	G	G	G	G	G	G	G	G	G	G	G	G	G	G	G	G	G	G	G	G	G	G	G	T	G	G	N	G	G	T
S1_4445279	C/T	1	4536428	+	NA	NA	NA	NA	NA	NA	T	T	C	T	T	T	C	T	C	C	C	C	C	C	C	C	T	T	T	T	C	T	T	T	T	T	T	T	T	T	N	C	T	T	T	T	C	T	C
S1_4446759	T/C	1	4537908	+	NA	NA	NA	NA	NA	NA	T	C	T	T	T	T	T	T	C	T	T	T	T	T	T	T	T	C	C	C	T	C	C	C	C	T	C	C	C	T	T	T	T	T	T	T	T	T	T
S1_4451009	A/C	1	4542158	+	NA	NA	NA	NA	NA	NA	A	A	A	A	A	C	A	A	A	A	A	A	A	A	A	A	A	A	A	A	A	A	A	A	A	A	A	A	A	A	A	A	A	A	A	A	A	A	A
S1_4452312	T/A	1	4543461	+	NA	NA	NA	NA	NA	NA	T	A	T	A	T	T	T	T	A	T	T	T	T	T	T	T	A	A	A	A	T	A	A	A	A	A	A	A	A	A	A	N	T	A	A	T	T	T	A
S1_4453314	G/C	1	4544463	+	NA	NA	NA	NA	NA	NA	G	C	G	G	G	G	G	G	G	G	G	G	G	G	G	G	G	C	C	C	G	C	C	C	C	G	C	C	C	G	G	N	G	G	G	G	G	G	G
S1_4511683	G/A	1	4590236	+	NA	NA	NA	NA	NA	NA	G	G	G	G	G	N	G	G	G	G	G	G	G	G	G	G	G	G	G	G	G	G	G	G	G	G	G	G	G	G	G	N	G	G	G	G	G	G	G
S1_4519305	T/A	1	4597857	+	NA	NA	NA	NA	NA	NA	T	T	A	T	T	T	A	T	A	A	A	A	A	A	A	A	T	T	T	T	A	T	T	T	T	T	T	T	T	T	T	N	A	T	T	T	A	T	A
S1_4544708	C/A	1	4658380	+	NA	NA	NA	NA	NA	NA	C	A	C	A	C	C	C	C	C	C	C	C	C	C	C	C	A	A	A	A	C	A	A	A	A	C	A	A	A	A	C	C	C	A	A	C	C	C	C
S1_4547933	C/A	1	4661515	+	NA	NA	NA	NA	NA	NA	C	C	C	C	C	C	C	C	C	C	C	C	C	C	C	C	C	C	C	C	C	C	C	C	C	C	C	C	C	C	A	C	C	C	C	C	C	C	A
S1_4555579	G/C	1	4669161	+	NA	NA	NA	NA	NA	NA	C	G	G	C	C	G	G	C	G	G	G	G	G	G	G	G	C	G	G	G	G	G	G	G	G	N	G	G	G	C	G	N	C	C	C	C	G	C	G
S1_4592961	C/T	1	4710791	+	NA	NA	NA	NA	NA	NA	C	C	C	C	C	C	C	C	T	C	C	C	C	C	C	C	C	C	C	C	C	C	C	C	C	N	C	C	C	C	C	N	N	C	C	C	C	C	C
S1_4598307	A/G	1	4716137	+	NA	NA	NA	NA	NA	NA	A	A	A	A	A	G	A	A	A	A	A	A	A	A	A	A	A	A	A	A	A	A	A	A	A	A	A	A	A	A	G	G	A	A	A	A	A	A	G
S1_4599469	T/C	1	4717299	+	NA	NA	NA	NA	NA	NA	T	T	T	C	T	C	T	T	C	T	T	T	T	T	T	T	C	T	T	T	T	T	T	T	T	C	T	T	T	C	T	T	T	C	C	T	T	T	T
S1_4601677	C/G	1	4719507	+	NA	NA	NA	NA	NA	NA	C	C	G	C	C	G	G	C	C	C	G	G	G	G	G	G	C	C	C	C	G	C	C	C	C	G	C	C	C	C	C	N	C	C	C	C	G	C	G
S1_4606169	C/T	1	4723999	+	NA	NA	NA	NA	NA	NA	C	C	C	T	C	C	C	C	T	T	C	C	C	C	C	C	T	C	C	C	C	C	C	C	C	C	C	C	C	T	T	T	T	T	T	C	C	C	C
S1_4608015	G/A	1	4725845	+	NA	NA	NA	NA	NA	NA	G	G	G	G	G	G	G	G	G	G	G	G	G	G	G	G	G	G	G	G	G	G	G	G	G	G	G	G	G	G	N	A	G	G	N	G	G	G	G
S1_4616910	A/C	1	4736856	+	NA	NA	NA	NA	NA	NA	A	A	A	A	A	A	A	A	C	A	A	A	A	A	A	A	A	A	A	A	A	A	A	A	A	A	A	A	A	A	A	A	A	A	A	A	A	A	A
S1_4748511	C/G	1	4890990	+	NA	NA	NA	NA	NA	NA	C	C	G	C	C	C	G	C	C	C	G	G	G	G	G	G	C	C	C	C	G	C	C	C	C	G	C	C	C	C	N	N	C	C	C	C	G	C	N
S1_4751632	G/C	1	4894110	+	NA	NA	NA	NA	NA	NA	G	G	G	G	G	G	G	G	G	G	G	G	G	G	G	G	G	G	G	G	G	G	G	G	G	G	G	G	G	G	N	C	G	G	G	G	G	G	G
S1_4752919	G/T	1	4895397	+	NA	NA	NA	NA	NA	NA	G	G	G	G	G	G	G	G	G	G	G	G	G	G	G	G	G	G	G	G	G	G	G	G	G	G	G	G	G	G	G	N	G	G	G	G	G	G	N
S1_4754464	G/C	1	4896942	+	NA	NA	NA	NA	NA	NA	G	G	G	G	G	N	G	G	G	G	G	G	G	G	G	G	G	G	G	G	G	G	G	G	G	G	G	G	G	G	G	G	C	G	G	G	G	G	C
S1_4764981	C/T	1	4907459	+	NA	NA	NA	NA	NA	NA	C	T	C	C	C	C	C	C	T	T	C	C	C	C	C	C	C	T	T	T	C	T	C	T	T	T	T	T	T	C	T	T	T	C	C	C	C	C	T
S1_4767789	C/A	1	4910267	+	NA	NA	NA	NA	NA	NA	C	C	C	A	C	A	C	C	C	A	C	C	C	C	C	C	A	C	C	C	C	C	C	C	C	N	C	C	C	A	C	N	C	A	A	C	C	C	N
S1_4772023	C/A	1	4914501	+	NA	NA	NA	NA	NA	NA	C	C	C	C	C	A	C	C	C	C	C	C	C	C	C	C	C	C	C	C	C	C	C	C	C	C	C	C	C	C	N	C	C	C	C	C	C	C	C
S1_4805500	A/G	1	4925142	+	NA	NA	NA	NA	NA	NA	G	A	A	A	G	A	A	G	A	A	A	A	A	A	A	A	A	A	A	A	A	A	A	A	A	A	A	A	A	A	N	A	A	A	A	G	A	G	A
S1_4988756	G/A	1	5102523	+	NA	NA	NA	NA	NA	NA	G	A	G	A	G	G	G	G	N	A	G	G	G	G	G	G	A	A	A	A	G	A	A	A	A	N	A	A	A	A	G	N	A	A	A	G	G	G	N
S1_4989859	C/G	1	5103626	+	NA	NA	NA	NA	NA	NA	C	C	C	C	C	C	C	C	N	C	C	C	C	C	C	C	C	C	C	C	C	C	C	C	C	C	C	C	C	C	C	G	C	C	C	C	C	C	C
S1_4994206	C/G	1	5107972	+	NA	NA	NA	NA	NA	NA	G	C	C	C	G	C	C	G	N	C	C	C	C	C	C	C	C	C	C	C	C	C	C	C	C	C	C	C	C	C	C	C	C	C	C	G	C	G	G
S1_4995427	C/T	1	5109193	+	NA	NA	NA	NA	NA	NA	C	C	C	T	C	C	C	C	T	C	C	C	C	C	C	C	T	C	C	C	C	C	C	C	C	T	C	C	C	T	T	C	C	T	T	C	C	C	N
S1_4998542	G/A	1	5112308	+	NA	NA	NA	NA	NA	NA	G	A	G	A	G	A	G	G	G	G	G	G	G	G	G	G	A	A	A	A	G	A	A	A	A	G	A	A	A	A	G	A	A	A	A	G	G	G	G
S1_5001941	C/G	1	5115707	+	NA	NA	NA	NA	NA	NA	C	G	C	G	C	C	C	C	C	G	C	C	C	C	C	C	G	G	G	G	C	G	G	G	G	G	G	G	G	G	C	G	C	G	G	C	C	C	C
S1_5006696	A/T	1	5120462	+	NA	NA	NA	NA	NA	NA	A	A	A	A	A	A	A	A	T	A	A	A	A	A	A	A	A	A	A	A	A	A	A	A	A	A	A	A	A	A	T	A	A	A	A	A	A	A	T
S1_5010035	A/T	1	5123803	+	NA	NA	NA	NA	NA	NA	T	A	A	A	T	A	A	T	A	A	A	A	A	A	A	A	A	A	A	A	A	A	A	A	A	A	A	A	A	A	A	N	A	A	A	T	A	T	A
S1_5013541	A/C	1	5127307	+	NA	NA	NA	NA	NA	NA	C	A	A	A	C	A	A	C	A	A	A	A	A	A	A	A	A	A	A	A	A	A	A	A	A	C	A	A	A	A	C	C	A	A	A	C	A	C	N
S1_5022694	G/A	1	5136458	+	NA	NA	NA	NA	NA	NA	G	G	G	G	G	A	G	G	G	G	G	G	G	G	G	G	G	G	G	G	G	G	G	G	G	G	G	G	G	G	A	N	A	G	G	G	G	G	N
S1_5030213	G/A	1	5143977	+	NA	NA	NA	NA	NA	NA	G	G	A	G	G	G	A	G	G	G	A	A	A	A	A	A	G	G	G	G	A	G	G	G	G	N	G	G	G	G	G	N	G	G	G	G	A	G	N
S1_5045627	T/G	1	5159390	+	NA	NA	NA	NA	NA	NA	T	T	T	T	T	T	T	T	T	T	T	T	T	T	T	T	T	T	T	T	T	T	T	T	T	N	T	T	T	T	T	N	T	T	T	T	T	T	N
S1_5055764	G/A	1	5169527	+	NA	NA	NA	NA	NA	NA	G	A	A	G	G	G	A	G	G	G	A	A	A	A	A	A	G	G	G	G	A	G	G	G	G	G	G	G	G	G	G	G	G	G	G	G	A	G	N
S1_5088575	A/G	1	5204198	+	NA	NA	NA	NA	NA	NA	A	A	G	A	A	G	G	A	G	A	G	G	G	G	G	G	A	A	A	A	G	A	A	A	A	A	A	A	A	A	A	A	A	A	A	A	G	A	G
S1_5089658	A/T	1	5205281	+	NA	NA	NA	NA	NA	NA	A	A	T	T	A	A	T	A	A	A	T	T	T	T	T	T	T	A	A	A	T	A	A	A	A	N	A	A	A	T	T	N	A	T	T	A	T	A	A
S1_5090718	T/G	1	5206341	+	NA	NA	NA	NA	NA	NA	T	T	G	G	T	T	G	T	T	T	G	G	G	G	G	G	G	T	T	T	G	T	T	T	T	T	T	T	T	G	G	T	T	G	N	T	G	T	T
S1_5092078	C/A	1	5207701	+	NA	NA	NA	NA	NA	NA	C	C	C	C	C	C	C	C	C	A	C	C	C	C	C	C	C	C	C	C	C	C	C	C	C	C	C	C	C	C	C	N	C	C	C	C	C	C	C
S1_5246683	C/T	1	5330383	+	NA	NA	NA	NA	NA	NA	C	C	C	C	C	T	C	C	C	C	C	C	C	C	C	C	C	C	C	C	C	C	C	C	C	C	C	C	C	C	C	N	T	C	C	C	C	C	T
S1_5331887	T/G	1	5417962	+	NA	NA	NA	NA	NA	NA	G	T	T	T	G	T	T	G	T	G	T	T	T	T	T	T	T	T	T	T	T	T	T	T	T	T	T	T	T	T	T	N	T	T	T	G	T	G	T
S1_5336929	C/A	1	5423000	+	NA	NA	NA	NA	NA	NA	C	A	C	C	C	A	C	C	A	A	C	C	C	C	C	C	C	A	A	A	C	A	A	A	A	A	A	A	A	C	N	N	A	C	C	C	C	C	A
S1_5342113	C/T	1	5428233	+	NA	NA	NA	NA	NA	NA	C	C	T	T	C	C	T	C	C	C	T	T	T	T	T	T	T	C	C	C	T	C	C	C	C	C	C	C	C	T	T	C	T	T	T	C	T	C	C
S1_5345349	C/T	1	5431469	+	NA	NA	NA	NA	NA	NA	C	C	T	T	C	C	T	C	C	C	T	T	T	T	T	T	T	C	C	C	T	C	C	C	C	T	C	C	C	T	T	N	T	T	T	C	T	C	C
S1_5347648	C/T	1	5433768	+	NA	NA	NA	NA	NA	NA	C	C	C	C	C	C	C	C	C	T	C	C	C	C	C	C	C	C	C	C	C	C	C	C	C	C	C	C	C	C	N	N	C	C	C	C	C	C	C
S1_5349533	C/T	1	5435653	+	NA	NA	NA	NA	NA	NA	C	C	C	C	C	T	C	C	C	C	C	C	C	C	C	C	C	C	C	C	C	C	C	C	C	C	C	C	C	C	N	C	C	C	C	C	C	C	C
S1_5388349	T/A	1	5472210	+	NA	NA	NA	NA	NA	NA	T	T	T	A	T	T	T	T	T	A	T	T	T	T	T	T	A	T	T	T	T	T	T	T	T	T	T	T	T	A	N	T	A	A	A	T	T	T	T
S1_5434875	T/C	1	5518731	+	NA	NA	NA	NA	NA	NA	T	T	T	C	T	T	T	T	T	C	T	T	T	T	T	T	C	T	T	T	T	T	T	T	T	N	T	T	T	C	N	T	T	C	C	T	T	T	T
S1_5441654	C/G	1	5525510	+	NA	NA	NA	NA	NA	NA	C	G	C	C	C	C	C	C	C	C	C	C	C	C	C	C	C	G	G	G	C	G	G	G	G	G	G	G	G	C	N	N	G	C	C	C	C	C	G
S1_5517171	A/T	1	5589363	+	NA	NA	NA	NA	NA	NA	A	A	A	N	A	A	A	A	A	A	A	A	A	A	A	A	N	A	A	A	A	A	A	A	A	A	A	A	A	N	A	N	T	N	N	A	A	A	T
S1_5518196	C/G	1	5590388	+	NA	NA	NA	NA	NA	NA	C	C	C	C	C	G	C	C	G	C	C	C	C	C	C	C	C	C	C	C	C	C	C	C	C	C	C	C	C	C	N	C	C	N	N	C	C	C	C
S1_5532484	G/A	1	5604675	+	NA	NA	NA	NA	NA	NA	G	G	G	G	G	G	G	G	G	G	G	G	G	G	G	G	G	G	G	G	G	G	G	G	G	A	G	G	G	G	N	N	G	G	G	G	G	G	A
S1_5534869	G/A	1	5607060	+	NA	NA	NA	NA	NA	NA	A	G	G	G	A	G	G	A	G	G	G	G	G	G	G	G	G	G	G	G	G	G	G	G	G	N	G	G	G	G	G	N	G	G	G	A	G	A	G
S1_5539764	G/A	1	5611955	+	NA	NA	NA	NA	NA	NA	G	A	G	G	G	G	G	G	A	G	G	G	G	G	G	G	G	A	A	A	G	A	A	A	A	G	A	A	A	G	G	N	G	G	N	G	G	G	A
S1_5542479	A/G	1	5614669	+	NA	NA	NA	NA	NA	NA	G	N	A	A	G	A	A	G	G	G	A	A	A	A	A	A	A	G	G	G	A	G	G	G	G	A	G	G	G	A	G	A	G	A	A	G	A	G	G
S1_5590310	C/T	1	5662898	+	NA	NA	NA	NA	NA	NA	C	C	T	C	C	C	T	C	N	C	T	T	T	T	T	T	C	C	C	C	T	C	C	C	C	N	C	C	C	C	C	N	C	C	C	C	T	C	C
S1_5625124	C/T	1	5695083	+	NA	NA	NA	NA	NA	NA	C	C	C	C	C	C	C	C	C	C	C	C	C	C	C	C	C	C	C	C	C	C	C	C	C	N	C	C	C	C	C	C	C	C	C	C	C	C	C
S1_5627986	G/T	1	5697945	+	NA	NA	NA	NA	NA	NA	G	T	G	G	G	G	G	G	G	G	G	G	G	G	G	G	G	T	T	T	G	T	T	T	T	G	T	T	T	G	G	G	T	G	G	G	G	G	G
S1_5633120	C/G	1	5703079	+	NA	NA	NA	NA	NA	NA	C	G	C	C	C	C	C	C	C	C	C	C	C	C	C	C	C	N	G	N	C	N	N	G	G	C	N	G	G	C	C	C	C	C	C	C	C	C	C
S1_5634438	G/C	1	5704397	+	NA	NA	NA	NA	NA	NA	G	C	C	G	G	G	C	G	G	G	C	C	C	C	C	C	G	C	C	C	C	C	C	C	C	G	C	C	C	G	G	G	G	G	G	G	C	G	G
S1_5639405	A/C	1	5709364	+	NA	NA	NA	NA	NA	NA	A	A	A	C	A	A	A	A	A	C	A	A	A	A	A	A	C	A	A	A	A	A	A	A	A	A	A	A	A	C	A	N	A	C	C	A	A	A	A
S1_5647090	G/T	1	5717048	+	NA	NA	NA	NA	NA	NA	G	T	G	G	G	G	G	G	G	G	G	G	G	G	G	G	G	T	T	T	G	T	T	T	T	G	T	T	T	G	G	T	G	G	G	G	G	G	G
S1_5653143	C/T	1	5723100	+	NA	NA	NA	NA	NA	NA	C	C	C	C	C	C	C	C	C	C	C	C	C	C	C	C	C	T	T	T	C	T	T	T	T	C	T	T	T	C	C	C	N	C	C	C	C	C	C
S1_5719591	G/T	1	5790338	+	NA	NA	NA	NA	NA	NA	T	G	G	T	T	T	G	T	G	G	G	G	G	G	G	G	T	G	G	G	G	G	G	G	G	G	G	G	G	T	G	G	G	T	N	T	G	T	G
S1_5722868	G/T	1	5793615	+	NA	NA	NA	NA	NA	NA	G	G	G	G	G	G	G	G	G	G	G	G	G	G	G	G	G	G	G	G	G	G	G	G	G	G	G	G	G	G	G	G	G	G	N	G	G	G	T
S1_5738586	C/T	1	5810670	+	NA	NA	NA	NA	NA	NA	T	C	C	T	T	T	C	T	C	C	C	C	C	C	C	C	T	C	C	C	C	C	C	C	C	C	C	C	C	T	C	N	N	T	T	T	C	T	N
S1_5741512	A/G	1	5813596	+	NA	NA	NA	NA	NA	NA	G	A	A	G	G	G	A	G	G	G	A	A	A	A	A	A	G	A	A	A	A	A	A	A	A	G	A	A	A	G	G	A	A	G	G	G	A	G	G
S1_5744332	G/A	1	5816416	+	NA	NA	NA	NA	NA	NA	G	A	G	G	G	G	G	G	G	G	G	G	G	G	G	G	G	A	A	A	G	A	A	A	A	N	A	A	A	G	G	G	G	G	A	G	G	G	G
S1_5746111	T/C	1	5818273	+	NA	NA	NA	NA	NA	NA	T	T	T	C	T	N	T	T	T	T	T	T	T	T	T	T	C	T	T	T	T	T	T	T	T	T	T	T	T	C	T	N	T	C	T	T	T	T	N
S1_5747325	G/A	1	5819487	+	NA	NA	NA	NA	NA	NA	G	G	G	G	G	G	G	G	G	G	G	G	G	G	G	G	G	G	G	G	G	G	G	G	G	G	G	G	G	G	G	G	G	G	G	G	G	G	A
S1_5748338	G/A	1	5820500	+	NA	NA	NA	NA	NA	NA	G	G	A	G	G	A	A	G	G	G	A	A	A	A	A	A	G	G	G	G	A	G	G	G	G	G	G	G	G	G	A	N	A	G	G	G	A	G	N
S1_5809260	A/G	1	5883051	+	NA	NA	NA	NA	NA	NA	A	G	A	A	A	A	A	A	A	A	A	A	A	A	A	A	A	G	G	G	A	G	G	G	G	A	G	G	G	A	A	G	A	A	G	A	A	A	A
S1_5811180	A/C	1	5884971	+	NA	NA	NA	NA	NA	NA	A	A	A	C	A	A	A	A	C	A	A	A	A	A	A	A	C	A	A	A	A	A	A	A	A	C	A	A	A	C	A	A	A	C	A	A	A	A	N
S1_5813147	A/G	1	5886938	+	NA	NA	NA	NA	NA	NA	A	A	A	G	A	A	A	A	A	A	A	A	A	A	A	A	G	A	A	A	A	A	A	A	A	A	A	A	A	G	A	A	A	G	A	A	A	A	N
S1_5821935	A/G	1	5895440	+	NA	NA	NA	NA	NA	NA	G	A	A	G	G	A	A	G	G	G	A	A	A	A	A	A	G	A	A	A	A	A	A	A	A	G	A	A	A	G	A	N	A	G	A	G	A	G	N
S1_5830901	A/C	1	5904405	+	NA	NA	NA	NA	NA	NA	A	A	A	C	A	A	A	A	A	C	A	A	A	A	A	A	C	A	A	A	A	A	A	A	A	A	A	A	A	C	A	N	A	C	C	A	A	A	N
S1_5877047	T/A	1	5947378	+	NA	NA	NA	NA	NA	NA	T	T	T	T	T	T	T	T	A	A	T	T	T	T	T	T	T	T	T	T	T	T	T	T	T	A	T	T	T	T	T	N	T	T	A	T	T	T	N
S1_5991493	C/T	1	6072505	+	NA	NA	NA	NA	NA	NA	T	C	C	C	T	T	C	T	T	T	C	C	C	C	C	C	C	C	C	C	C	C	C	C	C	T	C	C	C	C	C	T	T	C	T	T	C	T	T
S1_5995473	A/G	1	6076485	+	NA	NA	NA	NA	NA	NA	A	A	A	A	A	A	A	A	A	A	A	A	A	A	A	A	A	A	A	A	A	A	A	A	A	A	A	A	A	A	A	A	A	A	G	A	A	A	N
S1_6023913	A/C	1	6120344	+	NA	NA	NA	NA	NA	NA	A	A	A	A	A	A	A	A	N	A	A	A	A	A	A	A	A	A	A	A	A	A	A	A	A	N	A	A	A	A	A	N	N	A	C	A	A	A	A
S1_6016071	G/A	1	6128186	+	NA	NA	NA	NA	NA	NA	G	G	G	G	G	G	G	G	G	G	G	G	G	G	G	G	G	G	G	G	G	G	G	G	G	N	G	G	G	G	G	A	G	G	A	G	G	G	G
S1_6077943	G/A	1	6154662	+	NA	NA	NA	NA	NA	NA	G	G	G	G	G	G	G	G	G	G	G	G	G	G	G	G	G	G	G	G	G	G	G	G	G	G	G	G	G	G	G	N	G	G	A	G	G	G	G
S1_6156837	G/T	1	6239294	+	NA	NA	NA	NA	NA	NA	G	G	T	T	G	G	T	G	T	G	T	T	T	T	T	T	T	G	G	G	T	G	G	G	G	G	G	G	G	T	G	N	N	T	T	G	T	G	N
S1_6163730	C/T	1	6246187	+	NA	NA	NA	NA	NA	NA	C	C	C	C	C	T	C	C	C	C	C	C	C	C	C	C	C	C	C	C	C	C	C	C	C	C	C	C	C	C	T	N	C	C	C	C	C	C	C
S1_6174426	G/A	1	6250615	+	NA	NA	NA	NA	NA	NA	G	G	G	G	G	G	G	G	G	G	G	G	G	G	G	G	G	G	G	G	G	G	G	G	G	G	G	G	G	G	G	G	A	G	G	G	G	G	G
S1_6179191	G/A	1	6255380	+	NA	NA	NA	NA	NA	NA	G	G	G	G	G	G	G	G	G	A	G	G	G	G	G	G	G	G	G	G	G	G	G	G	G	A	G	G	G	G	G	N	G	G	G	G	G	N	N
S1_6193058	T/A	1	6269247	+	NA	NA	NA	NA	NA	NA	T	T	T	T	T	T	T	T	T	A	T	T	T	T	T	T	T	T	T	T	T	T	T	T	T	A	T	T	T	T	T	N	T	T	A	T	T	T	T
S1_6196983	T/G	1	6273172	+	NA	NA	NA	NA	NA	NA	G	T	T	T	G	T	T	G	N	G	T	T	T	T	T	T	T	T	T	T	T	T	T	T	T	G	T	T	T	T	T	N	T	T	G	G	T	N	T
S1_6198935	A/T	1	6275124	+	NA	NA	NA	NA	NA	NA	T	A	A	A	T	A	A	T	A	A	A	A	A	A	A	A	A	A	A	A	A	A	A	A	A	A	A	A	A	A	A	T	A	A	T	T	A	T	T
S1_6200304	C/T	1	6276493	+	NA	NA	NA	NA	NA	NA	T	T	C	T	T	C	C	T	T	C	C	C	C	C	C	C	T	T	T	T	C	T	T	T	T	C	T	T	T	T	T	C	T	T	C	T	C	T	T
S1_6217281	A/C	1	6293467	+	NA	NA	NA	NA	NA	NA	A	A	A	A	A	A	A	A	A	A	A	A	A	A	A	A	A	A	A	A	A	A	A	A	A	N	A	A	A	A	A	N	A	A	C	A	A	A	A
S1_6220288	T/A	1	6296473	+	NA	NA	NA	NA	NA	NA	T	T	T	T	T	T	T	T	T	A	T	T	T	T	T	T	T	T	T	T	T	T	T	T	T	T	T	T	T	T	T	T	T	T	T	T	T	T	T
S1_6233919	C/G	1	6310104	+	NA	NA	NA	NA	NA	NA	G	G	C	C	G	G	C	G	G	C	C	C	C	C	C	C	C	G	G	G	C	G	G	G	G	N	G	G	G	C	G	C	G	C	C	G	C	G	N
S1_6241635	G/C	1	6317820	+	NA	NA	NA	NA	NA	NA	G	G	G	C	G	C	G	G	G	G	G	G	G	G	G	G	C	G	G	G	G	G	G	G	G	N	G	G	G	C	C	N	C	C	G	C	G	C	G
S1_6250904	G/T	1	6327089	+	NA	NA	NA	NA	NA	NA	G	G	G	G	G	G	G	G	T	G	G	G	G	G	G	G	G	G	G	G	G	G	G	G	G	G	G	G	G	G	G	N	G	G	G	G	G	G	G
S1_6410779	C/G	1	6407471	+	NA	NA	NA	NA	NA	NA	C	C	C	G	C	G	C	C	G	C	C	C	C	C	C	C	G	C	C	C	C	C	C	C	C	G	C	C	C	G	G	N	G	G	C	G	C	G	G
S1_6412119	A/T	1	6408811	+	NA	NA	NA	NA	NA	NA	A	T	A	A	A	A	A	A	A	T	A	A	A	A	A	A	A	T	T	T	A	T	T	T	T	T	T	T	T	A	T	N	A	A	T	A	A	A	T
S1_6415309	A/G	1	6412001	+	NA	NA	NA	NA	NA	NA	A	A	A	A	A	A	A	A	A	A	A	A	A	A	A	A	A	A	A	A	A	A	A	A	A	A	A	A	A	A	A	A	G	A	A	A	A	A	N
S1_6423048	T/G	1	6419775	+	NA	NA	NA	NA	NA	NA	T	T	T	T	T	T	T	T	T	T	T	T	T	T	T	T	T	T	T	T	T	T	T	T	T	T	T	T	T	T	G	G	T	T	T	T	T	T	N
S1_6425499	G/A	1	6422226	+	NA	NA	NA	NA	NA	NA	G	G	A	A	G	A	A	G	A	G	A	A	A	A	A	A	A	G	G	G	A	G	G	G	G	G	G	G	G	A	G	A	A	A	G	G	A	G	G
S1_6430644	G/T	1	6427371	+	NA	NA	NA	NA	NA	NA	G	G	G	G	G	G	G	G	G	G	G	G	G	G	G	G	G	G	G	G	G	G	G	G	G	G	G	G	G	G	G	T	T	G	G	G	G	G	G
S1_6434381	C/T	1	6431108	+	NA	NA	NA	NA	NA	NA	C	C	C	C	C	C	C	C	C	T	C	C	C	C	C	C	C	C	C	C	C	C	C	C	C	N	C	C	C	C	C	N	C	C	C	C	C	C	C
S1_6532129	C/T	1	6524820	+	NA	NA	NA	NA	NA	NA	T	C	C	C	T	C	C	T	C	C	C	C	C	C	C	C	C	C	C	C	C	C	C	C	C	C	C	C	C	C	C	N	C	C	C	C	C	C	C
S1_6533244	A/T	1	6525935	+	NA	NA	NA	NA	NA	NA	A	T	A	A	A	A	A	A	A	T	A	A	A	A	A	A	A	T	T	T	A	T	T	T	T	A	T	T	T	A	T	A	A	A	T	A	A	A	A
S1_6534327	G/A	1	6527018	+	NA	NA	NA	NA	NA	NA	A	G	A	G	A	G	A	A	G	G	A	A	A	A	A	A	G	G	G	G	A	G	G	G	G	G	G	G	G	G	N	G	N	G	A	G	A	G	N
S1_6535978	C/T	1	6528669	+	NA	NA	NA	NA	NA	NA	C	C	C	T	C	C	C	C	C	C	C	C	C	C	C	C	T	C	C	C	C	C	C	C	C	N	C	C	C	T	T	N	C	T	C	C	C	C	T
S1_6539651	G/A	1	6532342	+	NA	NA	NA	NA	NA	NA	A	G	G	G	A	N	G	A	G	G	G	G	G	G	G	G	G	G	G	G	G	G	G	G	G	G	G	G	G	G	G	N	G	G	G	G	G	G	N
S1_6542353	C/T	1	6535044	+	NA	NA	NA	NA	NA	NA	C	C	C	C	C	N	C	C	C	C	C	C	C	C	C	C	C	C	C	C	C	C	C	C	C	C	C	C	C	C	C	N	C	C	C	C	C	C	T
S1_6546089	T/C	1	6538780	+	NA	NA	NA	NA	NA	NA	C	C	T	T	C	T	T	C	T	C	T	T	T	T	T	T	T	C	C	C	T	C	C	C	C	T	C	C	C	T	T	N	T	T	C	T	T	T	C
S1_6547247	A/C	1	6539838	+	NA	NA	NA	NA	NA	NA	A	A	A	A	A	A	A	A	A	A	A	A	A	A	A	A	A	A	A	A	A	A	A	A	A	A	A	A	A	A	A	A	N	A	A	A	A	A	A
S1_6549216	A/G	1	6541807	+	NA	NA	NA	NA	NA	NA	A	G	A	A	A	A	A	A	G	G	A	A	A	A	A	A	A	G	G	G	A	G	G	G	G	A	G	G	G	A	A	A	G	A	A	G	A	G	A
S1_6569363	G/T	1	6561950	+	NA	NA	NA	NA	NA	NA	G	G	G	G	G	T	G	G	G	G	G	G	G	G	G	G	G	G	G	G	G	G	G	G	G	G	G	G	G	G	T	T	G	G	G	G	G	G	N
S1_6783338	G/C	1	6772071	+	NA	NA	NA	NA	NA	NA	G	G	C	G	G	G	C	G	G	G	C	C	C	C	C	C	G	G	G	G	C	G	G	G	G	G	G	G	G	G	G	G	G	G	C	G	C	G	G
S1_6784403	A/G	1	6773136	+	NA	NA	NA	NA	NA	NA	A	A	A	A	A	A	A	A	G	A	A	A	A	A	A	A	A	A	A	A	A	A	A	A	A	N	A	A	A	A	A	G	A	A	A	A	A	A	A
S1_6797003	G/T	1	6785736	+	NA	NA	NA	NA	NA	NA	G	G	G	G	G	G	G	G	G	G	G	G	G	G	G	G	G	G	G	G	G	G	G	G	G	T	G	G	G	G	G	T	G	G	G	G	G	G	G
S1_6809065	C/T	1	6797786	+	NA	NA	NA	NA	NA	NA	T	C	C	C	T	T	C	T	T	C	C	C	C	C	C	C	C	C	C	C	C	C	C	C	C	N	C	C	C	C	C	N	N	C	N	T	C	T	N
S1_6836782	C/T	1	6825501	+	NA	NA	NA	NA	NA	NA	C	C	T	C	C	C	T	C	C	C	T	T	T	T	T	T	C	C	C	C	T	C	C	C	C	C	C	C	C	C	C	C	C	C	C	C	T	C	C
S1_6838604	A/C	1	6827323	+	NA	NA	NA	NA	NA	NA	A	A	C	A	A	A	C	A	A	A	C	C	C	C	C	C	A	A	A	A	C	A	A	A	A	N	A	A	A	A	A	A	N	A	A	A	C	A	A
S1_6844300	G/T	1	6833019	+	NA	NA	NA	NA	NA	NA	G	T	G	G	G	G	G	G	G	T	G	G	G	G	G	G	G	T	T	T	G	T	T	T	T	N	T	T	T	G	N	G	T	G	T	G	G	G	G
S1_6848340	G/T	1	6837059	+	NA	NA	NA	NA	NA	NA	G	G	G	G	G	G	G	G	G	G	G	G	G	G	G	G	G	G	G	G	G	G	G	G	G	G	G	G	G	G	G	T	G	G	G	G	G	G	G
S1_6851519	G/A	1	6840239	+	NA	NA	NA	NA	NA	NA	G	G	G	G	G	G	G	G	G	G	G	G	G	G	G	G	G	G	G	G	G	G	G	G	G	G	G	G	G	G	G	A	G	G	G	G	G	G	G
S1_6921421	C/T	1	6908031	+	NA	NA	NA	NA	NA	NA	C	C	C	C	C	C	C	C	C	C	C	C	C	C	C	C	C	C	C	C	C	C	C	C	C	C	C	C	C	C	T	C	N	C	C	C	C	C	C
S1_6922427	G/A	1	6909037	+	NA	NA	NA	NA	NA	NA	G	G	G	G	G	G	G	G	G	G	G	G	G	G	G	G	G	G	G	G	G	G	G	G	G	G	G	G	G	G	N	G	G	G	G	G	G	G	G
S1_6923696	A/G	1	6910307	+	NA	NA	NA	NA	NA	NA	A	A	A	A	A	A	A	A	A	A	A	A	A	A	A	A	A	A	A	A	A	A	A	A	A	A	A	A	A	A	A	A	A	A	A	A	A	A	A
S1_6925866	A/G	1	6912475	+	NA	NA	NA	NA	NA	NA	A	G	A	A	A	N	A	A	A	G	A	A	A	A	A	A	A	G	G	G	A	G	G	G	G	N	G	G	G	A	G	A	A	A	G	A	A	A	G
S1_6926941	G/A	1	6913550	+	NA	NA	NA	NA	NA	NA	G	G	G	G	G	G	G	G	A	G	G	G	G	G	G	G	G	G	G	G	G	G	G	G	G	G	G	G	G	G	G	G	G	G	G	G	G	G	N
S1_6929654	A/G	1	6916263	+	NA	NA	NA	NA	NA	NA	A	A	A	A	A	A	A	A	A	A	A	A	A	A	A	A	A	A	A	A	A	A	A	A	A	A	A	A	A	A	A	A	A	A	A	A	A	A	A
S1_7041748	C/T	1	7029323	+	NA	NA	NA	NA	NA	NA	C	C	C	T	C	T	C	C	C	C	C	C	C	C	C	C	T	C	C	C	C	C	C	C	C	T	C	C	C	T	T	T	T	T	T	C	C	C	N
S1_7045684	C/G	1	7033259	+	NA	NA	NA	NA	NA	NA	C	C	C	C	C	C	C	C	C	C	C	C	C	C	C	C	C	C	C	C	C	C	C	C	C	C	C	C	C	C	C	C	G	C	C	C	C	C	C
S1_7071217	T/C	1	7059059	+	NA	NA	NA	NA	NA	NA	T	T	T	T	T	N	T	T	T	T	T	T	T	T	T	T	T	T	T	T	T	T	T	T	T	T	T	T	T	T	T	T	T	T	T	T	T	T	N
S1_7072547	T/C	1	7060389	+	NA	NA	NA	NA	NA	NA	T	T	T	C	T	C	T	T	T	T	T	T	T	T	T	T	C	T	T	T	T	T	T	T	T	C	T	T	T	C	C	N	N	T	C	C	T	C	C
S1_7079533	C/T	1	7067375	+	NA	NA	NA	NA	NA	NA	C	C	C	C	C	C	C	C	C	C	C	C	C	C	C	C	C	C	C	C	C	C	C	C	C	C	C	C	C	C	C	C	T	C	C	C	C	C	C
S1_7084495	G/A	1	7072337	+	NA	NA	NA	NA	NA	NA	G	G	A	G	G	G	A	G	G	G	A	A	A	A	A	A	G	G	G	G	A	G	G	G	G	A	G	G	G	G	A	G	N	G	G	G	A	G	N
S1_7086138	G/A	1	7073980	+	NA	NA	NA	NA	NA	NA	A	A	G	A	A	G	G	A	N	G	G	G	G	G	G	G	A	A	A	A	G	A	A	A	A	G	A	A	A	A	A	N	G	G	A	G	G	G	N
S1_7088048	C/T	1	7075890	+	NA	NA	NA	NA	NA	NA	C	C	C	C	C	C	C	C	C	C	C	C	C	C	C	C	C	C	C	C	C	C	C	C	C	C	C	C	C	C	T	C	T	C	C	C	C	C	N
S1_7090388	G/T	1	7078230	+	NA	NA	NA	NA	NA	NA	G	G	G	G	G	G	G	G	G	G	G	G	G	G	G	G	G	G	G	G	G	G	G	G	G	G	G	G	G	G	T	G	T	G	G	G	G	G	G
S1_7091393	T/G	1	7079235	+	NA	NA	NA	NA	NA	NA	T	T	T	T	T	T	T	T	T	T	T	T	T	T	T	T	T	T	T	T	T	T	T	T	T	T	T	T	T	T	T	T	T	G	T	T	T	T	N
S1_7159608	G/C	1	7143683	+	NA	NA	NA	NA	NA	NA	G	G	G	G	G	N	G	G	G	G	G	G	G	G	G	G	G	G	G	G	G	G	G	G	G	G	G	G	G	G	G	N	G	G	G	C	G	C	N
S1_7161006	G/T	1	7145081	+	NA	NA	NA	NA	NA	NA	G	G	T	T	G	T	T	G	T	G	T	T	T	T	T	T	T	G	G	G	T	G	G	G	G	G	G	G	G	T	N	N	G	T	G	G	T	G	N
S1_7162151	C/G	1	7146226	+	NA	NA	NA	NA	NA	NA	C	C	C	G	C	C	C	C	C	G	C	C	C	C	C	C	G	C	C	C	C	C	C	C	C	C	C	C	C	G	C	C	C	C	C	C	C	C	N
S1_7165289	G/A	1	7149364	+	NA	NA	NA	NA	NA	NA	G	G	G	G	G	A	G	G	G	G	G	G	G	G	G	G	G	G	G	G	G	G	G	G	G	G	G	G	G	G	A	G	A	G	G	G	G	G	N
S1_7196173	C/A	1	7180968	+	NA	NA	NA	NA	NA	NA	C	C	C	C	C	C	C	C	C	C	C	C	C	C	C	C	C	C	C	C	C	C	C	C	C	C	C	C	C	C	C	N	C	C	C	C	C	C	A
S1_7198081	A/C	1	7182876	+	NA	NA	NA	NA	NA	NA	C	C	A	A	C	A	A	C	A	A	A	A	A	A	A	A	A	C	C	C	A	C	C	C	C	A	C	C	C	A	A	A	A	A	A	A	A	A	N
S1_7262796	T/C	1	7257782	+	NA	NA	NA	NA	NA	NA	T	N	T	T	T	T	T	T	T	T	T	T	T	T	T	T	T	T	T	T	T	T	T	T	T	N	T	T	T	T	T	T	T	T	T	T	T	T	N
S1_7297183	C/T	1	7292892	+	NA	NA	NA	NA	NA	NA	T	T	C	T	T	C	C	T	C	C	C	C	C	C	C	C	T	T	T	T	C	T	T	T	T	C	T	T	T	T	C	C	C	N	T	T	C	T	N
S1_7299700	A/T	1	7295409	+	NA	NA	NA	NA	NA	NA	A	A	A	A	A	A	A	A	A	A	A	A	A	A	A	A	A	A	A	A	A	A	A	A	A	A	A	A	A	A	A	N	N	A	A	A	A	A	N
S1_7300864	A/T	1	7296573	+	NA	NA	NA	NA	NA	NA	T	T	A	A	T	A	A	T	T	A	A	A	A	A	A	A	A	T	T	T	A	T	T	T	T	A	T	T	T	A	A	N	T	A	A	A	A	A	N
S1_7302049	T/C	1	7297784	+	NA	NA	NA	NA	NA	NA	C	C	T	T	C	T	T	C	T	T	T	T	T	T	T	T	T	C	C	C	T	C	C	C	C	T	C	C	C	T	T	N	T	T	T	T	T	T	N
S1_7313492	G/A	1	7311450	+	NA	NA	NA	NA	NA	NA	G	G	G	G	G	G	G	G	N	G	G	G	G	G	G	G	G	G	G	G	G	G	G	G	G	G	G	G	G	G	G	G	G	G	G	G	G	G	G
S1_7316115	T/G	1	7314073	+	NA	NA	NA	NA	NA	NA	T	T	T	T	T	G	T	T	T	T	T	T	T	T	T	T	T	T	T	T	T	T	T	T	T	G	T	T	T	T	G	T	T	T	T	T	T	T	T
S1_7342162	G/A	1	7340116	+	NA	NA	NA	NA	NA	NA	G	G	G	A	G	G	G	G	G	G	G	G	G	G	G	G	A	G	G	G	G	G	G	G	G	G	G	G	G	A	G	N	A	A	N	A	G	A	G
S1_7343319	C/T	1	7341273	+	NA	NA	NA	NA	NA	NA	C	C	C	C	C	C	C	C	C	C	C	C	C	C	C	C	C	C	C	C	C	C	C	C	C	C	C	C	C	C	C	C	C	C	C	C	C	C	C
S1_7344890	A/C	1	7342844	+	NA	NA	NA	NA	NA	NA	A	A	A	A	A	A	A	A	N	A	A	A	A	A	A	A	A	A	A	A	A	A	A	A	A	A	A	A	A	A	A	N	C	A	A	A	A	A	N
S1_7348088	A/G	1	7346042	+	NA	NA	NA	NA	NA	NA	A	A	A	A	A	A	A	A	N	A	A	A	A	A	A	A	A	A	A	A	A	A	A	A	A	G	A	A	A	A	A	A	A	A	N	A	A	A	N
S1_7356387	T/C	1	7354341	+	NA	NA	NA	NA	NA	NA	T	T	T	T	T	C	T	T	T	T	T	T	T	T	T	T	T	T	T	T	T	T	T	T	T	T	T	T	T	T	T	T	T	T	T	T	T	T	N
S1_7358641	C/G	1	7356595	+	NA	NA	NA	NA	NA	NA	C	C	C	G	C	C	C	C	C	C	C	C	C	C	C	C	G	C	C	C	C	C	C	C	C	N	C	C	C	G	C	N	C	C	G	C	C	C	G
S1_7359844	A/G	1	7357798	+	NA	NA	NA	NA	NA	NA	A	A	A	A	A	A	A	A	A	A	A	A	A	A	A	A	A	A	A	A	A	A	A	A	A	A	A	A	A	A	A	A	A	A	A	A	A	A	A
S1_7389130	C/A	1	7387169	+	NA	NA	NA	NA	NA	NA	C	C	C	A	C	A	C	C	A	A	C	C	C	C	C	C	A	C	C	C	C	C	C	C	C	C	C	C	C	A	A	A	C	A	A	A	C	A	N
S1_7390262	G/A	1	7388301	+	NA	NA	NA	NA	NA	NA	G	G	G	G	G	G	G	G	G	G	G	G	G	G	G	G	G	G	G	G	G	G	G	G	G	G	G	G	G	G	A	G	G	G	G	G	G	G	G
S1_7391412	T/C	1	7389451	+	NA	NA	NA	NA	NA	NA	T	C	T	T	T	T	T	T	T	T	T	T	T	T	T	T	T	C	C	C	T	C	C	C	C	C	C	C	C	T	T	C	T	T	C	T	T	T	T
S1_7395106	C/G	1	7393145	+	NA	NA	NA	NA	NA	NA	C	C	C	G	C	G	C	C	C	G	C	C	C	C	C	C	G	C	C	C	C	C	C	C	C	C	C	C	C	G	N	C	C	G	C	G	C	G	N
S1_7397706	A/G	1	7395745	+	NA	NA	NA	NA	NA	NA	A	A	A	A	A	A	A	A	A	A	A	A	A	A	A	A	A	A	A	A	A	A	A	A	A	A	A	A	A	A	A	A	A	A	A	A	A	A	A
S1_7400706	G/A	1	7398745	+	NA	NA	NA	NA	NA	NA	G	A	G	G	G	G	G	G	N	G	G	G	G	G	G	G	G	A	A	A	G	A	A	A	A	A	A	A	A	G	G	G	G	G	G	G	G	G	G
S1_7404694	C/G	1	7402733	+	NA	NA	NA	NA	NA	NA	G	G	C	C	G	C	C	G	G	C	C	C	C	C	C	C	C	G	G	G	C	G	G	G	G	G	G	G	G	C	C	C	N	C	C	C	C	C	C
S1_7406855	T/C	1	7404894	+	NA	NA	NA	NA	NA	NA	T	T	T	T	T	T	T	T	T	C	T	T	T	T	T	T	T	T	T	T	T	T	T	T	T	T	T	T	T	T	T	N	N	T	T	T	T	T	N
S1_7408085	A/G	1	7406124	+	NA	NA	NA	NA	NA	NA	A	A	A	G	A	A	A	A	G	A	A	A	A	A	A	A	G	A	A	A	A	A	A	A	A	N	A	A	A	G	G	N	A	G	N	G	A	G	N
S1_7456761	A/T	1	7457393	+	NA	NA	NA	NA	NA	NA	A	A	A	A	A	N	A	A	T	A	A	A	A	A	A	A	A	A	A	A	A	A	A	A	A	A	A	A	A	A	T	A	A	T	A	A	A	A	N
S1_7458204	C/A	1	7458836	+	NA	NA	NA	NA	NA	NA	C	C	A	C	C	C	A	C	C	C	A	A	A	A	A	A	C	C	C	C	A	C	C	C	C	C	C	C	C	C	C	C	A	C	C	C	A	C	N
S1_7490302	G/A	1	7491883	+	NA	NA	NA	NA	NA	NA	G	G	A	G	G	G	A	G	G	G	A	A	A	A	A	A	G	G	G	G	A	G	G	G	G	G	G	G	G	G	G	G	A	G	G	G	A	G	G
S1_7494769	A/C	1	7496350	+	NA	NA	NA	NA	NA	NA	A	A	A	A	A	A	A	A	A	A	A	A	A	A	A	A	A	A	A	A	A	A	A	A	A	A	A	A	A	A	A	A	A	A	A	A	A	A	N
S1_7570241	G/A	1	7568530	+	NA	NA	NA	NA	NA	NA	G	A	G	G	G	N	G	G	A	A	G	G	G	G	G	G	G	A	A	A	G	A	A	A	A	G	A	A	A	G	G	A	G	G	G	G	G	G	N
S1_7597370	C/G	1	7597811	+	NA	NA	NA	NA	NA	NA	C	C	C	G	C	G	C	C	N	C	C	C	C	C	C	C	G	C	C	C	C	C	C	C	C	C	C	C	C	G	C	N	C	C	N	C	C	C	C
S1_7601919	G/A	1	7602360	+	NA	NA	NA	NA	NA	NA	A	G	G	G	A	G	G	A	G	G	G	G	G	G	G	G	G	G	G	G	G	G	G	G	G	G	G	G	G	G	G	G	A	A	A	A	G	A	A
S1_7698078	C/T	1	7698121	+	NA	NA	NA	NA	NA	NA	C	C	C	C	C	T	C	C	C	C	C	C	C	C	C	C	C	C	C	C	C	C	C	C	C	C	C	C	C	C	C	C	T	C	C	C	C	N	C
S1_7701322	T/C	1	7701365	+	NA	NA	NA	NA	NA	NA	C	T	T	T	C	T	T	C	N	T	T	T	T	T	T	T	T	T	T	T	T	T	T	T	T	T	T	T	T	T	T	T	C	C	C	C	T	C	C
S1_7714498	C/G	1	7714509	+	NA	NA	NA	NA	NA	NA	C	C	C	G	C	G	C	C	C	C	C	C	C	C	C	C	G	C	C	C	C	C	C	C	C	C	C	C	C	G	C	C	C	C	C	C	C	C	C
S1_7716715	T/G	1	7716726	+	NA	NA	NA	NA	NA	NA	T	T	T	G	T	G	T	T	T	G	T	T	T	T	T	T	G	T	T	T	T	T	T	T	T	T	T	T	T	G	N	T	T	T	T	T	T	T	T
S1_7718250	G/T	1	7718261	+	NA	NA	NA	NA	NA	NA	G	G	G	G	G	G	G	G	G	G	G	G	G	G	G	G	G	G	G	G	G	G	G	G	G	G	G	G	G	G	N	G	N	T	G	G	G	G	T
S1_7860464	C/G	1	7879074	+	NA	NA	NA	NA	NA	NA	C	C	C	C	C	C	C	C	G	G	C	C	C	C	C	C	C	C	C	C	C	C	C	C	C	C	C	C	C	C	N	C	G	N	G	G	C	G	N
S1_7953794	C/G	1	7975526	+	NA	NA	NA	NA	NA	NA	C	C	C	C	C	C	C	C	C	C	C	C	C	C	C	C	C	C	C	C	C	C	C	C	C	C	C	C	C	C	C	C	N	N	C	C	C	C	G
S1_7964741	G/C	1	7986473	+	NA	NA	NA	NA	NA	NA	C	G	G	G	C	G	G	C	G	G	G	G	G	G	G	G	G	G	G	G	G	G	G	G	G	G	G	G	G	G	G	C	G	G	G	G	G	G	G
S1_7996374	G/C	1	8017969	+	NA	NA	NA	NA	NA	NA	G	G	G	G	G	G	G	G	G	G	G	G	G	G	G	G	G	G	G	G	G	G	G	G	G	G	G	G	G	G	N	G	G	G	G	G	G	G	G
S1_7997743	T/G	1	8019338	+	NA	NA	NA	NA	NA	NA	T	T	T	T	T	T	T	T	N	T	T	T	T	T	T	T	T	T	T	T	T	T	T	T	T	T	T	T	T	T	T	T	T	T	G	T	T	T	T
S1_8017527	C/A	1	8033506	+	NA	NA	NA	NA	NA	NA	C	C	C	A	C	C	C	C	A	C	C	C	C	C	C	C	A	C	C	C	C	C	C	C	C	C	C	C	C	A	N	C	C	N	A	C	C	C	C
S1_8019576	T/C	1	8035555	+	NA	NA	NA	NA	NA	NA	T	C	C	T	T	T	C	T	T	T	C	T	C	C	C	C	T	C	C	C	C	C	C	C	C	T	C	C	C	T	T	T	T	C	T	T	T	T	C
S1_8024774	G/A	1	8040753	+	NA	NA	NA	NA	NA	NA	G	G	G	G	G	A	G	G	G	G	G	G	G	G	G	G	G	G	G	G	G	G	G	G	G	N	G	G	G	G	N	G	N	G	G	G	G	G	G
S1_8028835	T/G	1	8044814	+	NA	NA	NA	NA	NA	NA	T	T	T	T	T	T	T	T	G	T	T	T	T	T	T	T	T	T	T	T	T	T	T	T	T	T	T	T	T	T	T	T	T	N	G	T	T	T	T
S1_8030757	C/T	1	8046736	+	NA	NA	NA	NA	NA	NA	C	C	C	C	C	C	C	C	T	C	C	C	C	C	C	C	C	C	C	C	C	C	C	C	C	C	C	C	C	C	C	C	C	C	T	C	C	C	C
S1_8034903	T/C	1	8050882	+	NA	NA	NA	NA	NA	NA	T	T	C	T	T	T	C	T	T	T	C	C	C	C	C	C	T	T	T	T	C	T	T	T	T	T	T	T	T	T	C	T	C	N	C	T	C	T	T
S1_8039060	G/A	1	8055039	+	NA	NA	NA	NA	NA	NA	G	G	G	G	G	G	G	G	G	G	G	G	G	G	G	G	G	G	G	G	G	G	G	G	G	G	G	G	G	G	G	G	G	A	G	G	G	G	N
S1_8101185	G/A	1	8117541	+	NA	NA	NA	NA	NA	NA	G	G	G	G	G	G	G	G	G	G	G	G	G	G	G	G	G	G	G	G	G	G	G	G	G	G	G	G	G	G	G	G	G	N	G	G	G	G	A
S1_8105804	G/T	1	8122160	+	NA	NA	NA	NA	NA	NA	G	T	G	T	G	G	G	G	G	G	G	G	G	G	G	G	T	T	T	T	G	T	T	T	T	G	T	T	T	T	N	N	G	N	G	G	G	G	G
S1_8141197	C/T	1	8157552	+	NA	NA	NA	NA	NA	NA	C	C	C	C	T	C	C	T	T	C	C	C	C	C	C	C	C	C	C	C	C	C	C	C	C	C	C	C	C	C	C	C	C	C	C	C	C	C	C
S1_8142553	G/A	1	8158908	+	NA	NA	NA	NA	NA	NA	A	G	G	G	A	G	G	A	A	G	G	G	G	G	G	G	G	G	G	G	G	G	G	G	G	G	G	G	G	G	G	G	G	G	G	G	G	G	G
S1_8147291	G/C	1	8163646	+	NA	NA	NA	NA	NA	NA	G	G	G	N	G	G	G	G	N	G	G	G	G	G	G	G	G	G	G	G	G	G	G	G	G	G	G	G	G	C	C	G	G	G	G	G	G	G	G
S1_8259481	T/G	1	8275352	+	NA	NA	NA	NA	NA	NA	T	G	T	T	T	T	T	T	T	T	T	G	T	T	T	T	T	G	G	G	T	G	G	G	G	T	T	G	G	T	T	T	G	T	G	G	G	G	T
S1_8266562	G/T	1	8282433	+	NA	NA	NA	NA	NA	NA	G	T	G	G	G	G	G	G	G	G	G	T	G	G	G	G	G	T	T	T	N	T	T	T	T	G	T	T	T	G	G	G	T	G	T	T	T	G	G
S1_8267692	G/A	1	8283563	+	NA	NA	NA	NA	NA	NA	A	G	A	A	G	A	A	G	A	G	A	G	A	A	A	A	A	G	G	G	A	G	G	G	G	A	A	G	G	G	A	A	A	A	N	G	G	A	A
S1_8275047	C/G	1	8290914	+	NA	NA	NA	NA	NA	NA	C	C	C	C	C	C	C	C	C	C	C	C	C	C	C	C	C	C	C	C	C	C	C	C	C	C	C	C	C	C	C	N	C	C	C	C	C	G	C
S1_8283449	C/T	1	8302449	+	NA	NA	NA	NA	NA	NA	C	C	C	C	C	C	C	T	C	C	C	C	C	C	C	C	C	C	C	C	C	C	C	C	C	C	C	C	C	C	C	C	C	C	C	T	C	C	C
S1_8286180	T/G	1	8305180	+	NA	NA	NA	NA	NA	NA	T	G	T	G	G	T	T	G	T	G	T	T	T	T	T	T	G	G	G	G	T	G	G	G	G	T	G	G	G	T	T	T	G	T	G	G	T	T	T
S1_8287674	G/C	1	8306674	+	NA	NA	NA	NA	NA	NA	G	G	G	C	G	G	G	G	G	C	G	G	G	G	G	G	C	G	G	G	G	G	G	G	G	G	G	G	G	C	G	G	G	G	G	G	G	G	G
S1_8289383	C/A	1	8308383	+	NA	NA	NA	NA	NA	NA	C	C	C	C	C	C	C	C	C	C	C	C	C	C	C	C	C	C	C	C	C	C	C	C	C	C	C	C	C	C	C	N	C	C	C	C	C	C	C
S1_8352063	T/A	1	8372097	+	NA	NA	NA	NA	NA	NA	T	T	A	T	T	T	A	T	T	T	A	T	A	A	A	A	T	T	T	T	A	T	T	T	T	T	T	T	T	T	A	A	T	T	T	A	T	A	T
S1_8353186	C/T	1	8373220	+	NA	NA	NA	NA	NA	NA	C	C	T	C	C	C	T	C	C	C	T	C	T	T	T	T	C	C	C	C	T	C	C	C	C	C	C	C	C	C	T	T	C	C	C	C	C	N	C
S1_8355740	T/C	1	8375774	+	NA	NA	NA	NA	NA	NA	T	T	C	T	T	T	C	T	T	T	C	T	C	C	C	C	T	T	T	T	C	T	T	T	T	T	T	T	T	T	T	C	T	T	T	C	T	C	T
S1_8451604	G/A	1	8489859	+	NA	NA	NA	NA	NA	NA	G	A	G	G	G	G	G	G	G	G	G	G	G	G	G	G	G	A	A	A	G	A	A	G	A	G	G	A	A	G	G	G	G	G	A	G	G	A	G
S1_8458311	G/A	1	8496439	+	NA	NA	NA	NA	NA	NA	A	G	A	G	A	A	A	A	G	G	A	G	A	A	A	A	G	G	G	G	N	N	G	G	G	G	G	G	G	G	G	N	G	G	G	G	G	G	G
S1_8459890	T/G	1	8498018	+	NA	NA	NA	NA	NA	NA	T	G	T	T	T	T	T	T	T	T	T	G	T	T	T	T	T	G	G	G	T	G	G	G	G	T	G	G	G	T	T	T	T	G	G	T	T	T	G
S1_8515338	C/T	1	8552991	+	NA	NA	NA	NA	NA	NA	T	C	C	C	C	T	C	C	C	C	C	C	C	C	C	C	C	C	C	C	C	C	C	C	C	C	C	C	C	T	C	N	C	C	C	C	C	C	C
S1_8518299	G/A	1	8555952	+	NA	NA	NA	NA	NA	NA	G	G	G	G	G	G	G	G	G	G	G	G	G	G	G	G	G	G	G	G	G	G	G	G	G	A	G	G	G	G	G	G	A	G	G	G	G	G	G
S1_8536702	A/G	1	8573026	+	NA	NA	NA	NA	NA	NA	A	A	A	A	A	A	A	A	N	A	A	A	A	A	A	A	A	A	A	A	A	A	A	A	A	A	A	A	A	A	A	A	A	A	A	A	A	A	A
S1_8538065	T/G	1	8574389	+	NA	NA	NA	NA	NA	NA	T	G	T	T	T	T	T	T	T	T	T	G	T	T	T	T	T	G	G	G	T	G	G	G	G	T	G	G	G	T	G	G	T	G	G	T	G	T	G
S1_8558063	G/C	1	8596826	+	NA	NA	NA	NA	NA	NA	G	G	C	G	G	G	C	G	G	C	C	G	C	C	C	C	G	G	G	G	C	G	G	G	G	G	C	G	G	G	G	G	G	G	G	G	G	G	G
S1_8560705	C/T	1	8599468	+	NA	NA	NA	NA	NA	NA	C	C	C	C	C	C	C	C	C	C	C	C	C	C	C	C	C	C	C	C	C	C	C	C	C	C	C	C	C	C	T	N	C	C	N	C	C	C	N
S1_8623262	G/A	1	8668195	+	NA	NA	NA	NA	NA	NA	A	G	A	G	G	A	A	G	A	A	A	G	A	A	A	A	G	G	G	G	A	G	G	G	G	G	G	G	G	G	G	N	G	G	G	G	G	G	G
S1_8625147	G/C	1	8670080	+	NA	NA	NA	NA	NA	NA	G	C	G	G	G	G	G	G	G	G	G	G	G	G	G	G	G	C	C	C	G	N	C	G	C	G	C	C	C	G	G	N	G	G	C	G	G	G	G
S1_8626664	A/T	1	8671597	+	NA	NA	NA	NA	NA	NA	A	T	A	A	A	A	A	A	A	A	A	A	A	A	A	A	A	T	T	T	A	N	T	T	T	A	A	T	T	A	A	N	A	A	T	A	A	A	N
S1_8631652	C/T	1	8676585	+	NA	NA	NA	NA	NA	NA	C	C	T	C	C	C	T	C	N	C	T	C	T	T	T	T	C	C	C	C	T	C	C	C	C	C	C	C	C	C	C	C	C	C	N	C	C	C	N
S1_8635429	A/C	1	8680362	+	NA	NA	NA	NA	NA	NA	A	C	A	A	A	A	A	A	C	C	A	C	A	A	A	A	A	C	C	C	A	A	C	C	C	A	A	C	C	A	A	N	A	A	C	A	C	A	N
S1_8637190	T/C	1	8682123	+	NA	NA	NA	NA	NA	NA	C	C	T	T	T	C	T	T	C	T	T	T	T	T	T	T	T	C	C	C	N	T	C	C	C	T	T	C	C	C	T	T	T	T	C	C	T	N	T
S1_8640529	G/A	1	8685463	+	NA	NA	NA	NA	NA	NA	A	A	G	N	A	A	G	A	G	G	G	G	G	G	G	G	A	A	A	A	G	G	A	G	A	A	A	A	A	A	A	A	G	G	A	A	G	N	N
S1_8741690	C/G	1	8774777	+	NA	NA	NA	NA	NA	NA	C	C	C	C	C	C	C	C	C	C	C	C	C	C	C	C	C	C	C	C	C	N	C	C	C	N	C	C	C	C	C	C	C	C	C	C	C	N	C
S1_8882564	T/A	1	8919034	+	NA	NA	NA	NA	NA	NA	T	T	T	T	T	T	T	T	T	T	T	T	T	T	T	T	T	T	T	T	T	T	T	T	T	T	T	T	T	A	T	T	T	T	T	T	T	T	T
S1_8884313	T/C	1	8920857	+	NA	NA	NA	NA	NA	NA	T	T	C	T	T	T	C	T	T	T	C	T	C	C	C	C	T	T	T	T	C	T	T	T	T	T	T	T	T	T	T	T	T	T	T	T	T	T	T
S1_8938008	C/T	1	8974541	+	NA	NA	NA	NA	NA	NA	C	C	C	C	T	C	C	C	N	C	C	C	C	C	C	C	C	C	C	C	C	C	C	C	C	C	C	C	C	C	C	N	C	C	C	C	C	C	C
S1_8943507	A/G	1	8980040	+	NA	NA	NA	NA	NA	NA	A	A	A	G	A	A	A	A	A	A	A	G	A	A	A	A	A	A	A	A	A	A	A	A	A	A	A	A	A	A	A	N	A	G	A	A	G	A	N
S1_8972413	A/G	1	9008947	+	NA	NA	NA	NA	NA	NA	G	A	A	A	G	G	A	A	G	A	A	A	A	A	A	A	A	A	A	A	A	G	A	A	A	A	A	A	A	A	A	A	A	A	A	G	A	G	A
S1_8975812	A/G	1	9012346	+	NA	NA	NA	NA	NA	NA	G	A	A	G	G	G	A	G	G	A	A	G	A	A	A	A	G	A	A	A	A	G	A	A	A	A	A	A	A	G	A	A	A	G	A	G	G	N	N
S1_8980556	C/T	1	9017090	+	NA	NA	NA	NA	NA	NA	C	C	C	C	C	C	C	C	C	C	C	C	C	C	C	C	C	C	C	C	C	C	C	C	C	C	C	C	C	C	C	C	C	C	C	C	C	C	N
S1_9048360	C/T	1	9111034	+	NA	NA	NA	NA	NA	NA	C	T	C	C	C	C	C	C	C	C	C	C	C	C	C	C	C	T	T	T	C	C	T	C	T	C	T	T	T	C	T	N	C	C	T	T	C	C	N
S1_9050234	T/C	1	9112908	+	NA	NA	NA	NA	NA	NA	T	T	C	T	T	T	C	T	T	T	C	T	C	C	C	C	T	T	T	T	C	T	T	T	T	T	T	T	T	T	T	C	T	T	T	T	T	T	N
S1_9058500	C/G	1	9121166	+	NA	NA	NA	NA	NA	NA	G	C	G	G	G	G	G	G	C	G	G	G	G	G	G	G	G	C	C	C	G	G	C	C	C	C	G	C	C	C	C	C	G	G	C	C	C	C	N
S1_9123511	C/T	1	9161244	+	NA	NA	NA	NA	NA	NA	C	C	T	T	C	C	T	C	C	T	T	T	T	T	T	T	T	C	C	C	T	T	C	C	C	C	T	C	C	C	T	C	T	T	C	C	C	C	T
S1_9168521	C/G	1	9209244	+	NA	NA	NA	NA	NA	NA	G	C	G	C	G	G	G	G	G	C	G	C	G	G	G	G	G	C	C	C	G	G	C	C	C	G	C	C	C	G	G	G	C	C	C	G	C	G	C
S1_9191913	A/T	1	9232569	+	NA	NA	NA	NA	NA	NA	A	A	A	A	A	A	A	A	A	A	A	A	A	A	A	A	A	A	A	A	N	A	A	A	A	T	A	A	A	A	T	N	A	A	A	A	A	A	A
S1_9217025	C/T	1	9257680	+	NA	NA	NA	NA	NA	NA	C	T	C	C	C	C	C	C	C	C	C	C	C	C	C	C	C	T	T	T	C	C	T	C	T	T	T	T	T	C	T	T	C	C	T	C	C	C	C
S1_9227271	C/T	1	9269927	+	NA	NA	NA	NA	NA	NA	T	C	T	C	C	T	T	C	C	C	T	C	T	T	T	T	C	C	C	C	T	T	C	C	C	C	C	C	C	C	C	N	C	C	C	C	C	T	C
S1_9301439	T/C	1	9344056	+	NA	NA	NA	NA	NA	NA	T	T	T	C	T	T	T	T	T	C	T	T	T	T	T	T	C	T	T	T	T	C	T	C	T	C	T	T	T	C	C	C	C	C	T	T	C	T	C
S1_9306066	C/A	1	9352416	+	NA	NA	NA	NA	NA	NA	C	C	C	C	C	C	C	C	C	C	C	C	C	C	C	C	C	C	C	C	C	C	C	C	C	C	C	C	C	A	C	N	C	C	C	C	C	C	C
S1_9307880	T/C	1	9354230	+	NA	NA	NA	NA	NA	NA	T	T	T	T	T	T	T	C	T	T	T	T	T	T	T	T	T	T	T	T	T	T	T	T	T	T	T	T	T	T	T	T	C	T	T	T	T	T	T
S1_9310941	C/G	1	9357291	+	NA	NA	NA	NA	NA	NA	C	C	C	C	C	C	C	C	C	G	C	C	C	C	C	C	G	C	C	C	C	C	C	G	C	C	C	C	C	C	G	C	C	C	C	C	G	C	C
S1_9320068	T/A	1	9366373	+	NA	NA	NA	NA	NA	NA	A	T	T	T	A	A	T	A	T	A	T	A	T	T	T	T	T	T	T	T	T	T	T	A	T	T	T	T	T	A	A	T	T	T	T	T	A	T	T
S1_9395112	G/A	1	9449968	+	NA	NA	NA	NA	NA	NA	G	G	A	G	G	G	A	G	G	G	A	G	A	A	A	A	G	G	G	G	A	G	G	G	G	G	G	G	G	G	G	N	G	G	G	G	G	G	G
S1_9398408	G/T	1	9453264	+	NA	NA	NA	NA	NA	NA	G	G	G	G	G	G	G	G	G	G	G	G	G	G	G	G	G	G	G	G	G	G	G	G	G	G	G	G	G	G	G	T	G	G	G	G	G	G	G
S1_9437011	G/A	1	9491862	+	NA	NA	NA	NA	NA	NA	G	G	G	G	G	G	G	G	A	G	G	G	G	G	G	G	G	G	G	G	G	G	G	G	G	G	G	G	G	G	G	A	G	G	G	G	G	G	G
S1_9438842	C/T	1	9493693	+	NA	NA	NA	NA	NA	NA	C	C	C	C	C	C	C	C	C	C	C	C	C	C	C	C	C	C	C	C	N	N	C	C	C	T	C	C	C	C	C	C	C	C	C	T	C	T	C
S1_9499458	C/T	1	9556079	+	NA	NA	NA	NA	NA	NA	C	C	T	C	T	C	T	C	C	C	T	C	T	T	T	T	T	C	C	C	T	C	C	C	C	T	C	C	C	C	T	C	C	C	C	C	C	C	C
S1_9524942	C/G	1	9581562	+	NA	NA	NA	NA	NA	NA	C	C	G	C	C	C	G	C	C	C	G	C	G	G	G	G	G	C	C	C	G	C	C	C	C	G	C	C	C	G	C	C	C	C	C	C	C	C	C
S1_9526267	C/T	1	9582887	+	NA	NA	NA	NA	NA	NA	C	C	T	C	C	C	T	C	C	C	T	T	T	T	T	T	C	C	C	C	T	C	C	C	C	T	C	C	C	T	C	C	C	C	C	C	C	C	C
S1_9527309	C/T	1	9583929	+	NA	NA	NA	NA	NA	NA	C	C	T	C	T	C	T	C	C	C	T	C	T	T	T	T	T	C	C	C	T	C	C	C	C	T	T	C	C	C	T	C	C	C	C	C	C	C	C
S1_9539632	A/T	1	9596251	+	NA	NA	NA	NA	NA	NA	A	A	T	A	T	A	T	A	A	A	T	T	T	T	T	T	T	A	A	A	T	A	A	A	A	T	T	A	A	T	T	A	A	A	N	A	A	A	A
S1_9543839	G/C	1	9600907	+	NA	NA	NA	NA	NA	NA	G	G	C	G	C	G	C	G	G	G	C	C	C	C	C	C	C	G	G	G	C	G	G	G	G	C	G	G	G	G	C	G	G	G	G	G	G	G	G
S1_9560355	T/A	1	9617423	+	NA	NA	NA	NA	NA	NA	T	T	T	T	T	T	T	T	T	T	T	T	T	T	T	A	T	T	T	T	T	T	T	T	T	T	T	T	T	T	T	N	T	T	T	N	T	T	T
S1_9665071	T/C	1	9751099	+	NA	NA	NA	NA	NA	NA	T	T	T	T	C	T	T	T	T	T	T	T	T	T	T	T	T	T	T	T	T	N	T	T	T	T	C	T	T	T	T	T	T	T	T	T	T	T	T
S1_9807704	A/C	1	9881760	+	NA	NA	NA	NA	NA	NA	C	A	C	A	A	C	C	C	N	C	C	A	C	C	C	C	C	A	A	A	C	C	A	A	A	C	A	A	A	C	A	A	A	A	A	A	A	A	C
S1_9808705	C/T	1	9882761	+	NA	NA	NA	NA	NA	NA	C	C	C	C	C	C	C	C	C	C	C	T	C	C	C	C	C	C	C	C	C	C	C	C	C	C	C	C	C	C	C	T	C	C	C	C	T	T	C
S1_9812096	T/C	1	9886252	+	NA	NA	NA	NA	NA	NA	T	T	C	C	T	T	C	C	C	C	C	C	C	C	C	C	C	T	T	T	C	T	T	T	T	T	C	T	T	C	T	T	C	C	T	T	T	T	N
S1_9912274	C/T	1	9986669	+	NA	NA	NA	NA	NA	NA	C	C	C	C	C	C	C	C	C	C	C	C	C	C	C	C	C	C	C	C	C	T	C	C	C	C	C	C	C	C	C	C	C	C	C	C	C	C	T
S1_9956359	G/A	1	10028487	+	NA	NA	NA	NA	NA	NA	G	G	G	G	G	G	G	G	G	G	G	G	G	G	G	G	G	G	G	G	G	G	G	G	G	G	G	G	G	G	G	G	G	G	G	G	G	G	G
S1_9958083	C/A	1	10030211	+	NA	NA	NA	NA	NA	NA	C	C	C	C	C	C	C	C	C	A	C	C	C	C	C	C	C	C	C	C	C	C	C	C	C	C	C	C	C	C	A	C	C	C	C	C	C	C	N
S1_9992095	G/A	1	10064223	+	NA	NA	NA	NA	NA	NA	G	G	G	G	G	N	G	G	G	G	G	G	G	G	G	G	G	G	G	G	G	A	G	G	G	G	G	G	G	G	G	G	G	G	G	G	G	G	N
S1_10033293	A/C	1	10105421	+	NA	NA	NA	NA	NA	NA	A	A	A	N	A	A	A	A	A	A	A	A	A	A	A	A	A	A	A	A	A	A	A	A	A	A	A	A	A	A	A	N	A	N	A	A	C	A	C
S1_10036867	T/C	1	10108995	+	NA	NA	NA	NA	NA	NA	T	C	T	C	T	T	T	T	C	T	T	T	T	T	T	T	C	C	C	C	T	T	C	C	C	C	C	C	C	C	T	C	T	C	C	T	T	T	T
S1_10096183	C/T	1	10265255	+	NA	NA	NA	NA	NA	NA	C	C	T	C	C	C	T	C	C	T	T	T	T	T	T	T	C	C	C	C	T	C	C	C	C	C	C	C	C	C	T	C	C	C	C	C	C	C	T
S1_10222533	C/T	1	10349488	+	NA	NA	NA	NA	NA	NA	C	C	C	C	C	C	C	C	C	C	C	C	C	C	C	C	C	C	C	C	C	C	C	C	C	C	C	C	C	C	C	C	C	C	C	C	C	C	C
S1_10231098	G/C	1	10358053	+	NA	NA	NA	NA	NA	NA	G	G	C	G	G	G	C	G	G	C	C	C	C	C	C	C	G	G	G	G	C	G	G	G	G	G	G	G	G	G	C	G	G	G	G	G	G	G	C
S1_10362741	G/A	1	10493142	+	NA	NA	NA	NA	NA	NA	G	G	G	G	G	G	G	G	G	G	G	G	G	G	G	G	G	G	G	G	G	G	G	G	G	G	G	G	G	G	G	G	G	G	G	N	G	G	G
S1_10387971	A/G	1	10528401	+	NA	NA	NA	NA	NA	NA	A	A	A	A	A	A	A	A	N	A	A	A	A	A	A	A	A	A	A	A	A	A	A	A	A	A	A	A	A	A	A	A	A	A	A	A	A	A	A
S1_10396079	A/C	1	10536174	+	NA	NA	NA	NA	NA	NA	A	A	A	A	A	A	A	A	A	A	A	A	A	A	A	A	A	A	A	A	A	A	A	A	A	A	A	A	A	A	A	A	A	A	A	A	A	A	A
S1_10398671	A/G	1	10538766	+	NA	NA	NA	NA	NA	NA	A	A	A	A	A	A	A	A	A	A	A	A	A	A	A	A	A	A	A	A	A	A	A	A	A	A	A	A	A	A	A	A	A	A	A	A	A	A	A
S1_10423079	C/T	1	10563174	+	NA	NA	NA	NA	NA	NA	C	C	C	C	C	C	C	C	C	C	C	C	C	C	C	C	C	C	C	C	C	C	C	C	C	C	C	C	C	C	C	C	C	C	C	C	C	C	C
S1_10430329	A/C	1	10570424	+	NA	NA	NA	NA	NA	NA	A	A	A	A	A	A	A	A	A	A	A	A	A	A	A	A	A	A	A	A	A	A	A	A	A	A	A	A	A	A	A	A	A	A	A	A	A	A	A
S1_10435761	T/G	1	10575856	+	NA	NA	NA	NA	NA	NA	T	T	T	T	T	T	T	T	T	T	T	T	T	T	T	T	T	T	T	T	T	T	T	T	T	G	T	T	T	T	T	T	T	T	T	T	T	T	T
S1_10538311	T/G	1	10622545	+	NA	NA	NA	NA	NA	NA	T	T	T	T	T	T	T	T	T	T	T	T	T	T	T	T	T	T	T	T	T	G	T	T	T	T	T	T	T	T	T	T	T	T	T	T	T	T	T
S1_10511337	A/C	1	10679586	+	NA	NA	NA	NA	NA	NA	A	A	A	A	A	A	A	A	A	A	A	A	A	A	A	A	A	A	A	A	A	A	A	A	A	A	A	A	A	A	A	A	A	N	N	C	C	C	A
S1_10512615	C/G	1	10680863	+	NA	NA	NA	NA	NA	NA	C	G	C	C	C	C	C	C	C	C	C	C	C	C	C	C	C	G	G	G	C	C	G	G	G	C	G	G	G	C	C	C	C	C	C	C	C	C	C
S1_10582770	T/C	1	10751102	+	NA	NA	NA	NA	NA	NA	T	T	T	T	T	N	T	T	N	T	T	T	T	T	T	T	T	T	T	T	C	N	T	T	T	T	T	T	T	T	C	T	T	T	T	C	C	C	T
S1_10665951	T/C	1	10834568	+	NA	NA	NA	NA	NA	NA	T	T	T	T	T	T	T	T	T	T	T	T	T	T	T	T	T	T	T	T	T	N	T	T	T	T	T	T	T	T	C	C	T	T	T	T	T	T	T
S1_10674271	G/A	1	10854456	+	NA	NA	NA	NA	NA	NA	G	G	G	G	G	G	G	G	G	G	G	G	G	G	G	G	G	G	G	G	G	N	G	G	G	N	G	G	G	G	G	G	G	G	G	G	G	G	G
S1_10679795	A/G	1	10859981	+	NA	NA	NA	NA	NA	NA	A	A	A	G	A	A	A	A	A	A	A	A	A	A	A	A	G	A	A	A	A	A	A	A	A	A	A	A	A	G	A	A	A	G	G	G	G	G	A
S1_10694431	T/C	1	10876926	+	NA	NA	NA	NA	NA	NA	T	T	T	C	C	T	T	T	T	T	T	C	T	T	T	T	C	T	T	T	N	C	T	T	T	T	T	T	T	T	T	T	C	C	C	C	C	C	T
S1_10695478	T/A	1	10877973	+	NA	NA	NA	NA	NA	NA	T	T	T	A	T	T	T	T	T	T	T	T	T	T	T	T	A	T	T	T	T	T	T	T	T	T	T	T	T	T	T	T	T	A	A	A	A	A	T
S1_10820486	C/T	1	10987122	+	NA	NA	NA	NA	NA	NA	C	C	C	C	C	C	C	C	C	C	C	C	C	C	C	C	C	C	C	C	C	T	C	C	C	C	C	C	C	C	C	C	C	C	C	C	C	C	C
S1_10826148	G/T	1	10992784	+	NA	NA	NA	NA	NA	NA	G	G	G	T	T	G	G	G	G	G	G	G	G	G	G	G	T	G	G	G	G	G	G	G	G	G	G	G	G	T	G	G	G	T	T	G	G	G	G
S1_10827206	G/A	1	10993842	+	NA	NA	NA	NA	NA	NA	G	A	G	A	A	G	G	A	G	G	G	G	G	G	G	G	A	A	A	A	G	G	A	A	A	G	A	A	A	G	G	G	G	A	A	G	G	G	G
S1_10842398	G/C	1	11009033	+	NA	NA	NA	NA	NA	NA	G	G	G	G	G	G	G	C	G	G	G	C	G	G	G	G	G	G	G	G	C	G	G	G	G	G	G	G	G	C	C	C	C	G	G	G	G	G	G
S1_10843956	T/A	1	11010591	+	NA	NA	NA	NA	NA	NA	T	A	T	T	T	T	T	T	T	T	T	T	T	T	T	T	T	A	A	A	T	T	A	A	A	T	A	A	A	T	T	T	T	T	T	T	T	T	T
S1_10846464	C/T	1	11013099	+	NA	NA	NA	NA	NA	NA	C	C	C	C	C	C	C	C	C	C	C	C	C	C	C	C	C	C	C	C	C	C	C	C	C	C	C	C	C	T	C	C	C	C	C	C	C	C	N
S1_10848424	T/A	1	11015059	+	NA	NA	NA	NA	NA	NA	T	T	T	T	T	T	T	T	T	T	T	T	T	T	T	T	T	T	T	T	T	T	T	T	T	T	A	T	T	T	T	T	T	T	T	T	T	T	N
S1_10877061	G/A	1	11043631	+	NA	NA	NA	NA	NA	NA	A	G	A	G	G	A	A	A	A	A	A	A	A	A	A	A	G	G	G	G	A	N	G	G	G	G	G	G	G	G	A	A	G	G	G	G	A	G	N
S1_10901846	A/T	1	11068405	+	NA	NA	NA	NA	NA	NA	A	A	A	A	A	A	A	A	A	A	A	A	A	A	A	A	A	A	A	A	A	A	A	A	A	A	A	A	A	A	A	A	A	A	A	A	A	A	T
S1_10960646	C/T	1	11126882	+	NA	NA	NA	NA	NA	NA	T	C	T	C	C	T	T	C	T	T	T	T	T	T	T	T	C	C	C	C	C	C	C	C	C	C	C	C	C	C	C	T	T	C	C	T	C	T	T
S1_10962446	C/A	1	11128682	+	NA	NA	NA	NA	NA	NA	C	C	C	C	C	C	C	C	C	C	C	C	C	C	C	C	C	C	C	C	C	C	C	C	C	C	C	C	C	C	C	C	C	C	C	C	C	C	N
S1_10967130	T/A	1	11133366	+	NA	NA	NA	NA	NA	NA	T	T	T	T	T	T	T	T	T	T	T	T	T	T	T	T	T	T	T	T	T	T	T	T	T	T	T	T	T	T	A	T	T	T	T	T	T	T	A
S1_10970956	C/A	1	11137192	+	NA	NA	NA	NA	NA	NA	C	A	C	C	C	C	C	C	C	C	C	C	C	C	C	C	C	A	A	A	C	N	A	A	A	A	C	A	A	A	C	A	A	C	C	C	C	C	A
S1_10974211	C/T	1	11140447	+	NA	NA	NA	NA	NA	NA	C	T	C	C	C	C	C	C	C	C	C	C	C	C	C	C	C	T	T	T	C	C	T	T	T	C	C	T	C	C	C	C	C	C	C	C	C	C	C
S1_10975591	G/A	1	11141827	+	NA	NA	NA	NA	NA	NA	G	A	G	G	G	G	G	G	G	G	G	G	G	G	G	G	G	A	A	A	G	G	A	A	A	G	G	A	A	G	G	G	G	G	G	G	G	G	G
S1_10978137	G/A	1	11144373	+	NA	NA	NA	NA	NA	NA	G	A	G	G	G	G	G	G	G	G	G	G	G	G	G	G	G	A	A	A	G	G	A	A	A	N	G	A	A	G	G	N	G	G	G	G	G	G	G
S1_10995302	C/T	1	11161538	+	NA	NA	NA	NA	NA	NA	C	T	C	C	C	C	C	C	C	C	C	C	C	C	C	C	C	T	T	T	C	C	T	T	T	C	C	T	T	C	T	N	C	C	C	C	C	C	C
S1_11109597	C/T	1	11299627	+	NA	NA	NA	NA	NA	NA	C	C	C	C	C	C	C	C	C	C	C	T	C	C	C	C	C	C	C	C	T	C	C	C	C	T	T	C	C	C	C	N	C	C	C	C	T	C	C
S1_11112751	G/A	1	11302781	+	NA	NA	NA	NA	NA	NA	G	G	G	G	G	G	G	G	A	G	G	G	G	G	G	G	G	G	G	G	G	G	G	G	G	G	G	G	G	G	A	G	G	G	G	G	G	A	G
S1_11175096	C/T	1	11365067	+	NA	NA	NA	NA	NA	NA	C	T	C	C	C	C	C	C	T	C	C	C	C	C	C	C	C	T	T	T	N	C	T	T	T	C	T	T	T	C	C	N	C	C	C	C	C	C	T
S1_11212703	C/G	1	11410675	+	NA	NA	NA	NA	NA	NA	C	C	C	C	C	C	C	C	N	C	C	C	C	C	C	C	C	C	C	C	C	C	C	C	C	C	C	C	C	C	C	N	C	C	C	N	C	C	C
S1_11218642	C/T	1	11416611	+	NA	NA	NA	NA	NA	NA	T	C	T	C	C	T	T	T	C	T	T	C	T	T	T	T	C	C	C	C	C	C	C	C	C	C	C	C	C	C	T	N	C	C	C	C	C	C	C
S1_11299119	C/T	1	11492281	+	NA	NA	NA	NA	NA	NA	C	C	C	C	C	C	C	C	C	C	C	C	C	C	C	C	C	C	C	C	C	C	C	C	C	T	C	C	C	C	C	C	C	C	C	N	C	N	C
S1_11300964	G/A	1	11494126	+	NA	NA	NA	NA	NA	NA	A	A	G	G	G	A	G	G	A	G	G	G	G	G	G	G	G	A	A	A	G	G	A	A	A	G	A	A	A	G	G	N	G	G	G	G	G	G	G
S1_11486968	G/T	1	11676803	+	NA	NA	NA	NA	NA	NA	G	G	G	G	G	G	G	G	G	G	G	G	G	G	G	G	G	G	G	G	G	G	G	G	G	G	G	G	G	G	G	N	G	G	G	G	G	G	T
S1_11488010	C/A	1	11677845	+	NA	NA	NA	NA	NA	NA	C	C	C	C	C	C	C	C	C	C	C	C	C	C	C	C	C	C	C	C	C	C	C	C	C	C	C	C	C	C	C	C	N	C	C	N	C	N	A
S1_11531904	C/G	1	11722999	+	NA	NA	NA	NA	NA	NA	C	C	C	C	C	C	C	C	C	C	C	C	C	C	C	C	C	C	C	C	C	C	C	C	C	C	C	C	C	C	C	N	G	C	C	C	C	C	C
S1_11533071	C/G	1	11724166	+	NA	NA	NA	NA	NA	NA	C	C	C	G	C	C	C	C	C	C	C	C	C	C	C	C	G	C	C	C	C	C	C	C	C	C	C	C	C	G	C	C	C	G	G	C	C	C	C
S1_11549032	A/G	1	11740454	+	NA	NA	NA	NA	NA	NA	A	A	A	G	A	A	A	A	A	A	A	A	A	A	A	A	G	A	A	A	A	A	A	A	A	A	G	A	A	G	A	A	A	G	G	A	A	A	A
S1_11693817	T/C	1	11885704	+	NA	NA	NA	NA	NA	NA	T	T	T	T	T	T	T	C	T	T	T	T	T	T	T	T	T	T	T	T	T	T	T	T	T	T	T	T	T	T	T	N	T	T	T	N	T	T	T
S1_11760972	C/T	1	11952708	+	NA	NA	NA	NA	NA	NA	C	C	C	N	C	C	C	T	C	C	C	C	C	C	C	C	C	C	C	C	C	C	C	C	C	C	C	C	C	T	C	N	C	C	N	C	C	C	C
S1_11790329	T/C	1	11981195	+	NA	NA	NA	NA	NA	NA	T	T	T	T	T	T	T	T	T	T	T	T	T	T	T	T	T	T	T	T	T	T	T	T	T	T	T	T	T	C	T	T	C	T	T	T	T	T	T
S1_11792914	T/C	1	11983780	+	NA	NA	NA	NA	NA	NA	T	T	T	T	T	T	T	C	T	T	T	T	T	T	T	T	T	T	T	T	T	T	T	T	T	T	T	T	T	C	T	T	T	T	T	T	T	T	T
S1_11849964	A/T	1	12041598	+	NA	NA	NA	NA	NA	NA	A	A	A	T	T	A	A	A	T	A	A	A	A	A	A	A	T	A	A	A	A	A	A	A	A	A	T	A	A	A	A	N	A	T	T	A	A	A	T
S1_11851246	G/A	1	12042880	+	NA	NA	NA	NA	NA	NA	G	G	G	A	G	G	G	G	G	G	G	G	G	G	G	G	A	G	G	G	G	G	G	G	G	G	G	G	G	A	G	G	A	A	A	G	G	G	G
S1_11910860	T/C	1	12104152	+	NA	NA	NA	NA	NA	NA	C	C	T	C	C	C	T	C	C	T	T	T	T	T	T	T	C	C	C	C	T	C	C	C	C	C	C	C	C	T	C	T	C	C	C	T	T	C	T
S1_11938289	A/G	1	12132877	+	NA	NA	NA	NA	NA	NA	A	A	A	G	A	A	A	G	A	A	A	A	A	A	A	A	G	A	A	A	A	A	A	A	A	A	A	A	A	A	A	A	G	G	G	A	A	A	A
S1_11944222	C/T	1	12138620	+	NA	NA	NA	NA	NA	NA	C	C	C	T	T	C	C	T	C	C	C	C	C	C	C	C	T	C	C	C	C	C	C	C	C	C	C	C	C	T	C	C	T	T	T	C	C	C	C
S1_11945230	T/C	1	12139628	+	NA	NA	NA	NA	NA	NA	T	T	T	T	T	T	T	T	N	T	T	T	T	T	T	T	T	T	T	T	C	C	T	T	T	C	C	T	T	C	C	T	T	T	T	C	C	C	C
S1_11946703	C/G	1	12141101	+	NA	NA	NA	NA	NA	NA	C	C	C	C	C	C	C	C	G	C	C	C	C	C	C	C	C	C	C	C	N	C	C	C	C	C	G	C	C	C	C	G	C	C	C	N	C	C	C
S1_11951041	A/G	1	12145439	+	NA	NA	NA	NA	NA	NA	A	A	A	N	G	A	A	G	G	A	A	A	A	A	A	A	A	A	A	A	A	A	A	A	A	A	A	A	A	G	G	G	G	G	G	G	A	G	A
S1_11982414	C/T	1	12171118	+	NA	NA	NA	NA	NA	NA	C	C	C	C	C	C	C	C	C	C	C	C	C	C	C	C	C	C	C	C	C	C	C	C	C	C	C	C	C	C	C	N	C	C	C	C	C	C	T
S1_11986390	C/T	1	12175094	+	NA	NA	NA	NA	NA	NA	C	C	C	C	C	C	C	C	C	C	C	C	C	C	C	C	C	C	C	C	C	C	C	C	C	C	C	C	C	C	C	C	C	C	C	C	C	C	N
S1_11987700	C/T	1	12176404	+	NA	NA	NA	NA	NA	NA	C	C	T	T	T	C	T	C	C	T	T	T	T	T	T	T	C	C	C	C	C	C	C	C	C	C	C	C	C	C	C	N	C	T	T	T	C	C	T
S1_11991371	G/A	1	12180075	+	NA	NA	NA	NA	NA	NA	G	G	G	G	G	G	G	G	A	G	G	G	G	G	G	G	G	G	G	G	A	G	G	G	G	G	A	G	G	A	G	G	G	G	G	G	A	G	N
S1_12104511	G/C	1	12294130	+	NA	NA	NA	NA	NA	NA	G	G	G	G	G	G	G	G	G	G	G	G	G	G	G	G	G	G	G	G	G	G	G	G	G	G	G	G	G	G	G	G	G	G	G	G	G	G	N
S1_12146714	G/A	1	12336321	+	NA	NA	NA	NA	NA	NA	G	G	G	G	G	G	G	G	G	G	G	G	G	G	G	G	G	G	G	G	A	G	G	G	G	G	G	G	G	G	G	G	G	G	G	G	A	G	G
S1_12164147	A/T	1	12353463	+	NA	NA	NA	NA	NA	NA	A	A	A	A	A	A	A	A	A	A	A	A	A	A	A	A	A	A	A	A	A	A	A	A	A	A	A	A	A	A	T	A	A	A	A	N	A	N	T
S1_12166782	C/T	1	12356098	+	NA	NA	NA	NA	NA	NA	C	C	C	C	C	C	C	C	C	C	C	C	C	C	C	C	C	C	C	C	C	C	C	C	C	C	C	C	C	C	C	C	C	C	C	C	C	C	C
S1_12171782	G/C	1	12361097	+	NA	NA	NA	NA	NA	NA	G	G	G	G	G	G	G	G	G	G	G	G	G	G	G	G	G	G	G	G	G	G	G	G	G	G	G	G	G	G	G	G	G	G	G	G	G	G	G
S1_12177402	A/T	1	12366717	+	NA	NA	NA	NA	NA	NA	A	A	A	A	A	A	A	A	T	A	A	A	A	A	A	A	A	A	A	A	A	A	A	A	A	A	A	A	A	A	A	A	A	A	A	T	A	A	A
S1_12209889	G/A	1	12399340	+	NA	NA	NA	NA	NA	NA	A	G	G	G	A	A	G	A	G	G	G	G	G	G	G	G	G	G	G	G	A	A	G	G	G	A	G	G	G	G	A	A	G	G	G	G	A	G	G
S1_12210891	T/C	1	12400342	+	NA	NA	NA	NA	NA	NA	C	T	T	T	T	C	T	C	N	T	T	T	T	T	T	T	T	T	T	T	T	C	T	T	T	C	C	T	T	C	C	T	C	T	N	C	T	C	C
S1_12243926	A/G	1	12437894	+	NA	NA	NA	NA	NA	NA	A	A	A	A	A	A	A	G	A	A	A	A	A	A	A	A	A	A	A	A	A	N	A	A	A	A	G	A	A	G	A	A	G	A	A	A	A	A	A
S1_12248928	T/C	1	12442893	+	NA	NA	NA	NA	NA	NA	T	T	T	T	T	T	T	T	T	T	T	T	T	T	T	T	T	T	T	T	T	T	T	T	T	C	T	T	T	T	T	T	C	T	T	T	T	T	T
S1_12250058	G/A	1	12444023	+	NA	NA	NA	NA	NA	NA	G	G	G	G	G	G	G	G	G	G	G	G	G	G	G	G	G	G	G	G	G	A	G	G	G	G	G	G	G	G	A	G	G	G	G	G	G	G	N
S1_12254174	T/C	1	12448139	+	NA	NA	NA	NA	NA	NA	T	T	T	T	T	T	T	T	T	T	T	T	T	T	T	T	T	T	T	T	T	T	T	T	T	T	T	T	T	T	C	T	C	T	T	T	T	C	T
S1_12309403	G/T	1	12503039	+	NA	NA	NA	NA	NA	NA	G	T	G	T	T	G	G	G	G	G	G	G	G	G	G	G	T	T	T	T	G	N	T	T	T	T	T	T	T	G	G	N	G	T	T	T	G	G	N
S1_12310465	T/C	1	12504101	+	NA	NA	NA	NA	NA	NA	T	C	T	C	C	T	T	T	T	T	T	T	T	T	T	T	C	C	C	C	T	C	C	C	C	C	C	C	C	T	C	C	C	C	C	C	T	T	T
S1_12314314	T/A	1	12507950	+	NA	NA	NA	NA	NA	NA	T	T	T	T	T	T	T	T	A	T	T	T	T	T	T	T	T	T	T	T	T	N	T	T	T	T	T	T	T	T	N	N	T	T	T	N	T	T	N
S1_12337904	C/T	1	12532618	+	NA	NA	NA	NA	NA	NA	C	C	C	C	C	C	C	C	C	C	C	C	C	C	C	C	C	C	C	C	C	C	C	C	C	C	C	C	C	C	C	N	C	C	C	C	C	C	T
S1_12344374	T/G	1	12539013	+	NA	NA	NA	NA	NA	NA	T	G	T	G	T	T	T	T	T	T	T	T	T	T	T	T	G	G	G	G	T	N	G	G	G	G	G	G	G	G	T	T	T	G	G	G	T	T	G
S1_12345557	A/G	1	12540196	+	NA	NA	NA	NA	NA	NA	A	G	A	G	A	A	A	A	A	A	A	A	A	A	A	A	G	G	G	G	A	N	G	G	G	A	G	G	G	G	A	A	A	G	G	N	A	A	N
S1_12347759	T/A	1	12542398	+	NA	NA	NA	NA	NA	NA	T	A	T	A	T	T	T	T	T	T	T	T	T	T	T	T	A	A	A	A	T	T	A	A	A	T	A	A	A	A	T	T	T	A	N	T	T	T	A
S1_12352560	C/G	1	12547199	+	NA	NA	NA	NA	NA	NA	C	C	C	C	C	C	C	C	C	C	C	C	C	C	C	C	C	C	C	C	C	N	C	C	C	G	C	C	C	C	C	C	C	C	C	G	C	C	C
S1_12355871	C/G	1	12550510	+	NA	NA	NA	NA	NA	NA	G	G	C	C	G	G	C	G	G	C	C	C	C	C	C	C	C	G	G	G	C	N	G	G	G	G	G	G	G	C	G	G	C	C	C	G	C	G	N
S1_12397285	G/C	1	12591914	+	NA	NA	NA	NA	NA	NA	G	C	G	G	G	G	G	G	C	G	G	G	G	G	G	G	G	C	C	C	G	N	C	C	C	G	C	C	C	G	C	G	C	G	G	G	G	C	G
S1_12427616	T/G	1	12622245	+	NA	NA	NA	NA	NA	NA	T	T	T	T	T	T	T	T	T	T	T	T	T	T	T	T	T	T	T	T	T	G	T	T	T	T	T	T	T	T	T	T	T	T	T	T	T	G	T
S1_12436754	A/C	1	12631383	+	NA	NA	NA	NA	NA	NA	A	C	A	C	A	A	A	A	A	A	A	A	A	A	A	A	C	C	C	C	A	N	C	C	C	A	C	C	C	C	A	A	A	C	C	A	A	N	A
S1_12441345	G/T	1	12635974	+	NA	NA	NA	NA	NA	NA	G	T	G	G	G	G	G	G	G	G	G	G	G	G	G	G	G	T	T	T	G	N	T	T	T	G	T	T	T	G	G	G	G	G	G	G	G	T	G
S1_12443317	A/G	1	12637946	+	NA	NA	NA	NA	NA	NA	A	G	A	A	A	A	A	A	N	A	A	A	A	A	A	A	A	G	G	G	A	N	G	G	G	A	G	G	G	A	A	A	A	A	N	N	A	A	A
S1_12465724	C/T	1	12660351	+	NA	NA	NA	NA	NA	NA	C	C	C	N	C	C	C	C	N	C	C	C	C	C	C	C	C	T	C	C	C	N	C	C	C	C	C	C	C	C	C	C	C	C	N	C	C	C	C
S1_12486888	T/C	1	12681515	+	NA	NA	NA	NA	NA	NA	C	T	T	C	C	C	T	C	C	T	T	T	T	T	T	T	C	T	T	T	T	N	T	T	T	T	T	T	T	C	C	C	C	C	C	C	T	C	C
S1_12514876	A/T	1	12709031	+	NA	NA	NA	NA	NA	NA	A	A	A	A	A	A	A	A	A	A	A	A	A	A	A	A	A	A	A	A	N	A	A	A	A	A	A	A	A	A	A	N	A	A	A	A	A	T	A
S1_12516938	A/T	1	12711093	+	NA	NA	NA	NA	NA	NA	A	A	T	T	T	A	T	A	A	T	T	T	T	T	T	T	T	A	A	A	A	A	A	A	A	A	A	A	A	T	A	A	A	T	T	T	A	A	T
S1_12519269	A/G	1	12713424	+	NA	NA	NA	NA	NA	NA	A	A	G	A	A	A	G	A	A	G	G	G	G	G	G	G	A	A	A	A	A	A	A	A	A	G	A	A	A	A	G	N	G	A	A	A	A	G	N
S1_12520305	C/T	1	12714460	+	NA	NA	NA	NA	NA	NA	C	C	T	T	T	C	T	C	C	T	T	T	T	T	T	T	C	C	C	C	C	C	C	C	C	C	C	C	C	T	T	N	T	T	T	T	C	T	N
S1_12595466	A/T	1	12791742	+	NA	NA	NA	NA	NA	NA	A	A	T	T	T	A	T	A	A	T	T	T	T	T	T	T	A	A	A	A	A	N	A	A	A	T	A	A	A	T	T	T	T	T	T	T	A	T	A
S1_12596568	T/C	1	12792874	+	NA	NA	NA	NA	NA	NA	T	T	T	T	T	T	T	T	T	T	T	T	T	T	T	T	T	T	T	T	T	N	T	T	T	N	T	T	T	T	C	T	T	T	T	T	T	C	N
S1_12598947	A/G	1	12795253	+	NA	NA	NA	NA	NA	NA	A	A	A	A	A	A	A	A	A	A	A	A	A	A	A	A	A	A	A	A	A	A	A	A	A	A	A	A	A	A	N	A	A	A	A	A	A	N	N
S1_12661235	A/G	1	12848700	+	NA	NA	NA	NA	NA	NA	A	A	A	A	A	A	A	A	A	A	A	A	A	A	A	A	A	A	A	A	A	N	A	A	A	G	A	A	A	A	G	G	A	A	A	G	A	G	N
S1_12662686	A/G	1	12850151	+	NA	NA	NA	NA	NA	NA	A	A	A	A	A	A	A	A	A	A	A	A	A	A	A	A	A	A	A	A	N	N	A	A	A	N	A	A	A	A	G	A	A	A	A	A	A	A	N
S1_12727297	A/G	1	12929188	+	NA	NA	NA	NA	NA	NA	A	A	A	A	A	A	A	A	A	A	A	A	A	A	A	A	A	A	A	A	A	A	A	A	A	A	A	A	A	A	G	A	G	A	A	A	A	G	N
S1_12796348	C/G	1	12989655	+	NA	NA	NA	NA	NA	NA	C	C	C	C	C	C	C	C	C	C	C	C	C	C	C	C	C	C	C	C	C	N	C	C	C	C	C	C	C	C	C	C	G	C	C	C	C	C	C
S1_12813414	T/A	1	13006719	+	NA	NA	NA	NA	NA	NA	T	T	T	T	T	T	T	T	T	T	T	T	T	T	T	T	T	T	T	T	N	N	T	T	T	T	T	T	T	T	T	N	A	T	T	T	T	T	N
S1_12816858	T/G	1	13010163	+	NA	NA	NA	NA	NA	NA	G	T	G	T	T	G	G	G	G	G	G	G	G	G	G	G	G	T	T	T	T	T	T	T	T	T	T	T	T	T	T	N	T	T	T	T	T	G	N
S1_12834056	C/G	1	13034017	+	NA	NA	NA	NA	NA	NA	C	C	C	N	C	C	C	C	C	C	C	C	C	C	C	C	C	C	C	C	C	N	C	C	C	C	C	C	C	C	C	C	N	C	N	C	C	G	C
S1_12852278	A/G	1	13052238	+	NA	NA	NA	NA	NA	NA	A	G	A	G	G	A	A	A	A	A	A	A	A	A	A	A	A	G	G	G	A	N	G	G	G	A	G	G	G	G	G	G	A	G	G	G	A	G	G
S1_12853930	G/T	1	13053890	+	NA	NA	NA	NA	NA	NA	G	G	G	G	G	G	G	G	G	G	G	G	G	G	G	G	G	G	G	G	G	N	G	G	G	G	G	G	G	G	G	G	G	G	G	G	G	G	G
S1_12855584	T/G	1	13055544	+	NA	NA	NA	NA	NA	NA	T	G	T	T	T	T	T	T	T	T	T	T	T	T	T	T	T	G	G	G	T	T	G	G	G	T	G	G	G	T	G	T	T	T	T	T	T	T	T
S1_12871087	C/T	1	13071462	+	NA	NA	NA	NA	NA	NA	C	C	C	C	C	C	C	C	C	C	C	C	C	C	C	C	C	C	C	C	C	C	C	C	C	C	C	C	C	C	C	N	C	C	C	C	C	C	N
S1_12872701	G/T	1	13073076	+	NA	NA	NA	NA	NA	NA	G	G	G	G	G	G	G	G	N	G	G	G	G	G	G	G	G	G	G	G	G	G	G	G	G	G	G	G	G	G	G	G	G	G	G	G	G	G	T
S1_12875268	T/C	1	13075643	+	NA	NA	NA	NA	NA	NA	C	T	T	T	T	C	T	C	T	T	T	T	T	T	T	T	C	T	T	T	T	C	T	T	T	T	T	T	T	T	T	C	T	T	T	T	T	T	N
S1_12944255	C/T	1	13137106	+	NA	NA	NA	NA	NA	NA	T	C	C	C	C	T	C	T	C	C	C	C	C	C	C	C	T	C	C	C	C	N	C	C	C	C	C	C	C	C	C	N	C	C	C	C	C	C	N
S1_12946091	G/A	1	13139024	+	NA	NA	NA	NA	NA	NA	G	G	A	A	A	G	A	G	G	A	A	A	A	A	A	A	G	G	G	G	G	G	G	G	G	G	G	G	G	A	A	N	G	A	A	G	G	A	A
S1_12971293	C/T	1	13161450	+	NA	NA	NA	NA	NA	NA	C	C	C	C	C	C	C	C	C	C	C	N	C	C	C	C	C	C	C	C	C	C	C	C	C	C	C	C	C	C	C	N	N	C	C	C	C	T	N
S1_12973050	C/T	1	13163206	+	NA	NA	NA	NA	NA	NA	C	T	C	C	C	C	C	C	C	C	C	C	C	C	C	C	C	T	T	T	T	N	T	T	T	C	T	T	T	C	C	C	T	C	C	C	T	N	N
S1_12975818	T/C	1	13165974	+	NA	NA	NA	NA	NA	NA	C	T	T	T	T	C	T	C	N	T	T	T	T	T	T	T	C	T	T	T	T	C	T	T	T	C	T	T	T	T	C	N	C	T	N	C	T	C	N
S1_12983056	T/C	1	13173212	+	NA	NA	NA	NA	NA	NA	T	T	T	T	T	T	T	T	T	T	T	T	T	T	T	T	T	T	T	T	T	T	T	T	T	T	T	T	T	T	T	C	T	T	T	T	T	T	T
S1_12986323	C/G	1	13176479	+	NA	NA	NA	NA	NA	NA	G	C	C	C	C	G	C	G	C	C	C	C	C	C	C	C	G	C	C	C	C	C	C	C	C	G	C	C	C	C	C	C	C	C	C	G	C	C	C
S1_12987386	G/A	1	13177542	+	NA	NA	NA	NA	NA	NA	G	A	G	G	G	G	G	G	G	G	G	G	G	G	G	G	G	A	A	A	A	G	A	A	A	G	A	A	A	G	G	N	G	G	G	G	A	G	G
S1_12990850	G/T	1	13181006	+	NA	NA	NA	NA	NA	NA	T	G	G	G	G	T	G	T	G	G	G	G	G	G	G	G	T	G	G	G	G	G	G	G	G	T	G	G	G	G	G	N	G	G	N	T	G	G	G
S1_13094089	G/T	1	13250775	+	NA	NA	NA	NA	NA	NA	G	G	G	G	G	N	G	N	G	G	G	G	G	G	G	G	G	G	G	G	G	G	G	G	G	G	G	G	G	G	G	N	G	G	G	G	G	G	G
S1_13080641	G/A	1	13264223	+	NA	NA	NA	NA	NA	NA	G	G	G	G	G	G	G	G	G	G	G	G	G	G	G	G	G	G	G	G	G	G	G	G	G	G	G	G	G	G	G	N	G	G	G	N	G	G	N
S1_13358850	T/C	1	13577616	+	NA	NA	NA	NA	NA	NA	T	T	C	C	C	T	C	T	T	C	C	C	C	C	C	C	T	T	T	T	T	T	T	T	T	T	T	T	T	C	T	N	T	C	C	T	T	T	T
S1_13372369	A/C	1	13591135	+	NA	NA	NA	NA	NA	NA	A	A	A	A	A	A	A	A	A	A	A	A	A	A	A	A	A	A	A	A	A	A	A	A	A	A	A	A	A	A	A	A	A	A	A	A	A	A	A
S1_13453861	C/T	1	13675428	+	NA	NA	NA	NA	NA	NA	C	C	C	C	C	C	C	C	C	C	C	C	C	C	C	C	C	C	C	C	C	N	C	C	C	C	C	C	C	C	C	N	N	C	C	N	C	C	N
S1_13536994	A/G	1	13759328	+	NA	NA	NA	NA	NA	NA	A	A	G	G	G	A	G	A	A	G	G	G	G	G	G	G	A	A	A	A	A	N	A	A	A	G	A	A	A	G	A	N	G	G	G	G	A	A	N
S1_13539756	C/T	1	13762090	+	NA	NA	NA	NA	NA	NA	C	C	C	C	C	C	C	C	C	C	C	C	C	C	C	C	C	C	C	C	C	N	C	C	C	C	C	C	C	C	C	N	T	C	C	C	C	C	N
S1_13559501	C/T	1	13781834	+	NA	NA	NA	NA	NA	NA	C	C	C	C	C	C	C	C	C	C	C	C	C	C	C	C	C	C	C	C	C	N	C	C	C	C	C	C	C	C	C	N	T	C	C	C	C	C	N
S1_13586684	C/T	1	13809014	+	NA	NA	NA	NA	NA	NA	T	C	C	C	C	T	C	T	C	C	C	C	C	C	C	C	T	C	C	C	C	T	C	C	C	C	C	C	C	C	C	C	C	C	C	C	C	T	C
S1_13595453	G/C	1	13817783	+	NA	NA	NA	NA	NA	NA	G	G	C	C	C	G	C	G	G	C	C	C	C	C	C	C	G	G	G	G	G	N	G	G	G	G	G	G	G	C	G	N	G	C	C	C	G	N	C
S1_13605011	G/T	1	13827341	+	NA	NA	NA	NA	NA	NA	T	G	T	T	T	T	T	T	G	T	T	T	T	T	T	T	T	G	G	G	G	N	G	G	G	G	G	G	G	T	G	T	G	T	T	T	G	T	T
S1_13643091	G/A	1	13864934	+	NA	NA	NA	NA	NA	NA	G	G	G	G	G	G	G	G	A	G	G	G	G	G	G	G	G	G	G	G	A	G	G	G	G	A	G	G	G	G	A	G	A	G	G	A	A	G	A
S1_13645438	T/G	1	13867281	+	NA	NA	NA	NA	NA	NA	T	G	T	T	T	T	T	T	T	T	T	T	T	T	T	T	T	G	G	G	N	G	G	G	G	T	G	G	G	T	T	N	T	T	T	G	T	G	N
S1_13684484	G/C	1	13906300	+	NA	NA	NA	NA	NA	NA	C	G	G	G	G	C	G	C	G	G	G	G	G	G	G	G	C	G	G	G	G	N	G	G	G	C	G	G	G	G	G	N	C	G	G	G	G	G	C
S1_13689603	C/T	1	13911419	+	NA	NA	NA	NA	NA	NA	C	C	C	C	C	C	C	C	C	C	C	C	C	C	C	C	C	C	C	C	C	C	C	C	C	C	C	C	C	C	C	C	T	C	C	C	C	C	N
S1_13740527	G/T	1	13963791	+	NA	NA	NA	NA	NA	NA	T	T	G	G	G	T	G	T	T	G	G	G	G	G	G	G	T	T	T	T	T	T	T	T	T	G	T	T	T	G	G	T	G	G	G	G	T	G	G
S1_13788997	C/T	1	14014192	+	NA	NA	NA	NA	NA	NA	C	C	C	N	C	C	C	C	C	C	C	C	C	C	C	C	C	C	C	C	T	C	C	C	C	C	C	C	C	C	C	N	T	C	C	N	T	T	N
S1_13801590	T/C	1	14026783	+	NA	NA	NA	NA	NA	NA	T	T	T	T	T	T	T	T	T	T	T	T	T	T	T	T	T	T	T	T	T	T	T	T	T	N	T	T	T	T	T	N	T	N	T	T	T	T	N
S1_13803456	G/A	1	14028649	+	NA	NA	NA	NA	NA	NA	G	G	G	G	G	G	G	G	G	G	G	G	G	G	G	G	G	G	G	G	G	N	G	G	G	G	G	G	G	G	G	N	G	G	N	G	G	G	N
S1_13805103	C/A	1	14030296	+	NA	NA	NA	NA	NA	NA	C	C	C	N	C	C	C	C	C	C	C	C	C	C	C	C	C	C	C	C	A	N	C	C	C	C	C	C	C	C	C	C	A	C	C	C	A	A	C
S1_13991719	A/G	1	14208206	+	NA	NA	NA	NA	NA	NA	A	A	A	A	A	A	A	A	A	A	A	A	A	A	A	A	A	A	A	A	G	N	A	A	A	G	A	A	A	A	A	N	G	A	A	A	G	G	N
S1_13993244	G/C	1	14209731	+	NA	NA	NA	NA	NA	NA	G	G	G	G	G	G	G	G	G	G	G	G	G	G	G	G	G	G	G	G	G	N	G	G	G	G	G	G	G	G	G	G	C	G	G	G	G	C	N
S1_14031653	G/A	1	14248140	+	NA	NA	NA	NA	NA	NA	G	A	G	G	G	G	G	G	G	G	G	G	G	G	G	G	G	A	A	A	G	A	A	A	A	G	A	A	A	G	G	A	A	G	G	N	G	A	N
S1_14036901	T/G	1	14253388	+	NA	NA	NA	NA	NA	NA	T	T	T	T	T	T	T	T	T	T	T	T	T	T	T	T	T	T	T	T	T	T	T	T	T	T	T	T	T	T	T	N	N	T	T	T	T	T	T
S1_14095135	T/G	1	14311621	+	NA	NA	NA	NA	NA	NA	T	T	T	G	G	T	T	T	G	T	T	T	T	T	T	T	T	T	T	T	T	T	T	T	T	T	T	T	T	G	T	N	G	G	G	T	T	T	T
S1_14102201	T/C	1	14318690	+	NA	NA	NA	NA	NA	NA	T	T	T	T	T	T	T	T	T	T	T	T	T	T	T	T	T	T	T	T	T	T	T	T	T	T	T	T	T	T	T	N	T	T	T	T	T	T	N
S1_14105286	C/A	1	14321775	+	NA	NA	NA	NA	NA	NA	C	C	A	C	C	C	A	C	C	A	A	A	A	A	A	A	C	C	C	C	A	C	C	C	C	A	C	C	C	C	C	N	C	C	C	C	A	A	N
S1_14165553	G/A	1	14361042	+	NA	NA	NA	NA	NA	NA	G	G	G	G	G	G	G	G	G	G	G	G	G	G	G	G	G	G	G	G	A	G	G	G	G	G	G	G	G	G	G	A	G	G	G	A	A	G	G
S1_14169005	G/C	1	14364494	+	NA	NA	NA	NA	NA	NA	G	G	G	C	C	G	G	G	G	G	G	G	G	G	G	G	G	G	G	G	G	G	G	G	G	G	G	G	G	C	G	G	G	C	C	G	G	G	G
S1_14258963	C/T	1	14448585	+	NA	NA	NA	NA	NA	NA	C	C	C	C	C	C	C	C	C	C	C	C	C	C	C	C	C	C	C	C	C	N	C	C	C	C	C	C	C	C	C	N	C	C	C	C	C	T	C
S1_14385598	A/C	1	14586144	+	NA	NA	NA	NA	NA	NA	C	A	A	A	A	C	A	C	C	A	A	A	A	A	A	A	C	A	A	A	A	N	A	A	A	A	A	A	A	A	C	C	C	A	A	A	A	C	N
S1_14403402	A/T	1	14604013	+	NA	NA	NA	NA	NA	NA	A	A	T	A	A	A	T	A	A	T	T	N	T	T	T	T	A	A	A	A	A	A	A	A	A	A	A	A	A	A	A	N	A	A	A	T	A	A	A
S1_14408526	G/T	1	14611214	+	NA	NA	NA	NA	NA	NA	G	G	G	G	G	G	G	G	G	G	G	G	G	G	G	G	G	G	G	G	G	G	G	G	G	G	G	G	G	G	G	T	G	G	G	G	G	T	G
S1_14449070	C/T	1	14651601	+	NA	NA	NA	NA	NA	NA	C	C	C	C	C	C	C	C	C	C	C	C	C	C	C	C	C	C	C	C	C	C	C	C	C	C	C	C	C	C	C	C	C	C	C	C	C	C	T
S1_14451379	A/T	1	14653910	+	NA	NA	NA	NA	NA	NA	T	A	A	A	A	T	A	T	A	A	A	A	A	A	A	A	T	A	A	A	A	A	A	A	A	A	A	A	A	A	A	A	T	A	A	A	A	A	A
S1_14453172	C/T	1	14655703	+	NA	NA	NA	NA	NA	NA	T	C	T	C	C	T	T	T	C	T	T	T	T	T	T	T	T	C	C	C	C	C	C	C	C	C	C	C	C	C	C	C	N	C	C	C	C	C	C
S1_14495768	C/A	1	14698294	+	NA	NA	NA	NA	NA	NA	C	C	C	C	C	C	C	C	C	C	C	C	C	C	C	C	C	C	C	C	C	C	C	C	C	C	C	C	C	C	C	A	C	C	C	C	C	A	C
S1_14510422	A/T	1	14706301	+	NA	NA	NA	NA	NA	NA	A	T	A	A	A	A	A	A	A	A	A	A	A	A	A	A	A	T	T	T	T	A	T	T	T	T	T	T	T	A	T	A	A	A	A	A	T	A	A
S1_14548808	T/C	1	14754744	+	NA	NA	NA	NA	NA	NA	T	C	T	T	T	T	T	T	T	T	T	T	T	T	T	T	T	C	C	C	C	T	C	C	C	C	C	C	C	T	C	T	T	T	T	T	C	T	T
S1_14594227	T/C	1	14774876	+	NA	NA	NA	NA	NA	NA	T	T	T	T	T	T	T	T	T	T	T	T	T	T	T	T	T	T	T	T	T	T	T	T	T	T	T	T	T	T	T	N	T	T	T	T	T	T	C
S1_14624588	C/T	1	14831928	+	NA	NA	NA	NA	NA	NA	C	C	T	T	T	C	T	C	T	T	T	T	T	T	T	T	C	C	C	C	C	T	C	C	C	C	C	C	C	T	C	N	C	T	T	N	C	T	C
S1_14638094	A/G	1	14845428	+	NA	NA	NA	NA	NA	NA	A	A	G	G	G	A	G	A	G	G	G	G	G	G	G	G	A	A	A	A	A	G	A	A	A	A	A	A	A	G	A	G	A	G	G	G	A	G	A
S1_14639316	T/C	1	14846650	+	NA	NA	NA	NA	NA	NA	T	T	T	N	T	T	T	T	T	T	T	T	T	T	T	T	T	T	T	T	T	T	T	T	T	T	T	T	T	T	T	N	N	T	N	N	T	T	C
S1_14675124	T/A	1	14882855	+	NA	NA	NA	NA	NA	NA	T	T	A	T	T	T	A	T	T	A	A	A	A	A	A	A	T	T	T	T	T	N	T	T	T	T	T	T	T	T	T	N	T	T	T	T	T	T	T
S1_14676608	T/C	1	14884339	+	NA	NA	NA	NA	NA	NA	T	C	T	T	T	T	T	T	T	T	T	T	T	T	T	T	T	C	C	C	C	T	C	C	C	C	C	C	C	T	C	N	T	T	T	T	C	T	T
S1_14682960	G/T	1	14890691	+	NA	NA	NA	NA	NA	NA	G	G	T	G	G	G	T	G	G	T	T	T	T	T	T	T	G	G	G	G	G	G	G	G	G	G	G	G	G	G	G	N	G	G	G	G	G	G	G
S1_14780373	C/G	1	14989697	+	NA	NA	NA	NA	NA	NA	C	C	G	C	C	C	G	C	C	G	G	G	G	G	G	G	C	C	C	C	C	C	C	C	C	C	C	C	C	C	C	N	C	C	C	C	C	C	C
S1_14802594	G/T	1	15011877	+	NA	NA	NA	NA	NA	NA	T	G	G	G	G	T	G	T	G	G	G	G	G	G	G	G	T	G	G	G	G	G	G	G	G	G	G	G	G	G	G	N	T	G	G	G	G	N	G
S1_14803594	G/T	1	15012877	+	NA	NA	NA	NA	NA	NA	G	T	G	G	G	G	G	G	G	G	G	G	G	G	G	G	G	T	T	T	N	T	T	T	T	N	T	T	T	G	N	G	G	G	G	G	T	G	G
S1_14810830	A/C	1	15020113	+	NA	NA	NA	NA	NA	NA	C	C	A	A	A	C	A	C	A	A	A	A	A	A	A	A	C	C	C	C	C	A	C	C	C	C	C	C	C	A	C	A	C	A	A	A	C	N	A
S1_14851137	C/G	1	15060416	+	NA	NA	NA	NA	NA	NA	C	C	C	C	G	C	C	C	G	C	C	C	C	C	C	C	C	C	C	C	C	C	C	C	C	C	C	C	C	G	C	G	C	G	G	C	C	G	C
S1_14852237	C/T	1	15061516	+	NA	NA	NA	NA	NA	NA	C	C	T	C	T	C	T	C	T	T	T	T	T	T	T	T	C	C	C	C	C	C	C	C	C	T	C	C	C	T	C	C	C	T	T	C	C	T	C
S1_14853340	G/A	1	15062619	+	NA	NA	NA	NA	NA	NA	A	G	G	G	G	A	G	A	G	G	G	G	G	G	G	G	A	G	G	G	G	G	G	G	G	G	G	G	G	G	G	G	N	G	G	G	G	G	G
S1_14863005	A/C	1	15072284	+	NA	NA	NA	NA	NA	NA	A	A	C	A	A	A	C	A	A	C	C	C	C	C	C	C	A	A	A	A	N	A	A	A	A	C	A	A	A	C	A	N	A	A	A	A	A	C	A
S1_14960382	G/T	1	15194939	+	NA	NA	NA	NA	NA	NA	G	G	T	G	T	G	T	G	G	T	T	T	T	T	T	T	G	G	G	G	T	G	G	G	G	G	G	G	G	G	G	N	G	T	T	G	T	G	G
S1_14961384	G/C	1	15195941	+	NA	NA	NA	NA	NA	NA	G	G	G	C	G	G	G	G	G	G	G	G	G	G	G	G	G	G	G	G	G	G	G	G	G	C	G	G	G	G	G	G	G	G	G	C	G	G	G
S1_15005542	T/C	1	15238971	+	NA	NA	NA	NA	NA	NA	T	T	T	C	T	T	T	T	N	T	T	T	T	T	T	T	T	T	T	T	T	T	T	T	T	C	T	T	T	T	T	N	T	T	T	C	T	T	T
S1_15008051	T/C	1	15241480	+	NA	NA	NA	NA	NA	NA	T	T	T	N	T	T	T	T	C	T	T	T	T	T	T	T	T	T	T	T	T	T	T	T	T	C	T	T	T	T	C	C	C	T	T	N	T	N	T
S1_15067747	G/A	1	15299526	+	NA	NA	NA	NA	NA	NA	A	G	G	G	G	A	G	A	G	G	G	G	G	G	G	G	A	G	G	G	G	G	G	G	G	G	G	G	G	G	G	G	G	G	G	G	G	G	G
S1_15068782	G/A	1	15300561	+	NA	NA	NA	NA	NA	NA	G	G	G	A	G	G	G	G	G	G	G	G	G	G	G	G	G	G	G	G	G	G	G	G	G	A	G	G	G	G	G	G	G	G	G	A	G	G	N
S1_15071030	T/A	1	15302809	+	NA	NA	NA	NA	NA	NA	T	T	A	T	A	T	A	T	T	A	A	A	A	A	A	A	T	T	T	T	A	T	T	T	T	A	T	T	T	T	T	N	T	A	A	T	A	T	T
S1_15080294	A/T	1	15312072	+	NA	NA	NA	NA	NA	NA	A	A	A	A	A	A	A	A	A	A	A	A	A	A	A	A	A	A	A	A	A	A	A	A	A	N	A	A	A	A	A	A	T	A	A	A	A	T	N
S1_15138634	C/A	1	15370410	+	NA	NA	NA	NA	NA	NA	C	A	C	C	C	C	C	C	N	C	C	C	C	C	C	C	C	A	A	A	C	A	A	A	A	C	A	A	A	A	C	C	N	C	C	C	C	N	C
S1_15156496	T/A	1	15388272	+	NA	NA	NA	NA	NA	NA	T	A	T	T	T	T	T	T	T	T	T	T	T	T	T	T	T	A	A	A	T	A	A	A	A	A	A	A	A	T	A	T	T	T	T	T	T	T	T
S1_15165027	A/G	1	15396809	+	NA	NA	NA	NA	NA	NA	G	A	A	A	A	G	A	G	A	A	A	A	A	A	A	A	G	A	A	A	A	A	A	A	A	A	A	A	A	A	A	A	A	A	A	A	A	A	A
S1_15169935	C/A	1	15401717	+	NA	NA	NA	NA	NA	NA	C	C	A	C	C	C	A	C	C	A	A	A	A	A	A	A	C	C	C	C	C	A	C	C	C	C	C	C	C	C	C	C	A	C	C	C	C	A	A
S1_15176108	G/T	1	15407890	+	NA	NA	NA	NA	NA	NA	T	G	G	G	G	T	G	T	G	G	G	G	G	G	G	G	T	G	G	G	G	T	G	G	G	G	G	G	G	T	G	G	G	G	G	G	G	G	G
S1_15352280	C/T	1	15581561	+	NA	NA	NA	NA	NA	NA	C	T	C	N	C	C	C	C	T	C	C	N	C	C	C	C	C	T	T	T	C	C	T	T	T	C	T	T	T	C	C	N	C	C	C	N	C	C	C
S1_15353500	C/A	1	15582780	+	NA	NA	NA	NA	NA	NA	C	C	C	N	C	C	C	C	A	C	C	N	C	C	C	C	C	C	C	C	C	N	C	C	C	C	C	C	C	N	C	C	C	C	C	N	C	C	C
S1_15354752	A/T	1	15584032	+	NA	NA	NA	NA	NA	NA	A	A	A	A	A	A	A	A	T	A	A	A	A	A	A	A	A	A	A	A	A	A	A	A	A	A	A	A	A	A	A	A	A	A	A	A	A	A	A
S1_15474731	C/G	1	15669596	+	NA	NA	NA	NA	NA	NA	C	C	C	C	C	C	C	C	G	C	C	C	C	C	C	C	C	C	C	C	C	C	C	C	C	C	C	C	C	C	C	C	C	C	C	C	C	C	C
S1_15491708	T/C	1	15685133	+	NA	NA	NA	NA	NA	NA	T	C	C	N	T	T	C	T	C	C	C	C	C	C	C	C	T	C	C	C	T	T	C	C	C	T	C	C	C	C	C	C	T	T	T	T	T	T	T
S1_15519306	A/G	1	15759944	+	NA	NA	NA	NA	NA	NA	A	A	A	A	A	A	A	A	A	A	A	A	A	A	A	A	A	A	A	A	A	A	A	A	A	A	A	A	A	A	N	N	A	A	A	A	A	A	A
S1_15728460	T/A	1	15963145	+	NA	NA	NA	NA	NA	NA	T	A	T	T	T	T	T	T	A	T	T	T	T	T	T	T	T	A	A	A	T	T	A	A	A	T	A	A	A	A	T	N	T	T	T	T	T	T	T
S1_15739373	C/A	1	15974057	+	NA	NA	NA	NA	NA	NA	C	C	C	C	C	C	C	C	C	C	C	C	C	C	C	C	C	C	C	C	A	C	C	C	C	C	C	C	C	C	C	N	C	C	C	C	A	C	C
S1_15771272	C/G	1	16003149	+	NA	NA	NA	NA	NA	NA	C	C	C	C	C	C	C	C	C	C	C	C	C	C	C	C	C	C	C	C	G	C	C	C	C	C	C	C	C	C	C	C	C	C	C	C	G	C	N
S1_15779598	T/C	1	16011609	+	NA	NA	NA	NA	NA	NA	C	C	T	T	C	C	T	C	C	T	T	T	T	T	T	T	C	C	C	C	T	C	C	C	C	T	C	C	C	T	T	T	C	C	C	T	T	C	T
S1_15782710	A/G	1	16014721	+	NA	NA	NA	NA	NA	NA	A	A	G	G	A	A	G	A	N	G	G	G	G	G	G	G	A	A	A	A	A	A	A	A	A	G	A	A	A	G	G	G	A	A	N	G	A	A	G
S1_15784762	G/T	1	16016773	+	NA	NA	NA	NA	NA	NA	G	G	G	G	T	G	G	G	G	G	G	G	G	G	G	G	G	G	G	G	G	T	G	G	G	G	G	G	G	G	G	G	G	T	T	G	G	G	G
S1_15786072	T/C	1	16018083	+	NA	NA	NA	NA	NA	NA	T	T	C	T	C	T	C	T	T	C	C	C	C	C	C	C	T	T	T	T	C	C	T	T	T	N	T	T	T	T	T	N	T	C	C	T	C	T	T
S1_15805542	T/A	1	16038084	+	NA	NA	NA	NA	NA	NA	T	T	T	T	T	T	T	T	T	T	T	T	T	T	T	T	T	T	T	T	T	T	T	T	T	T	T	T	T	A	A	T	T	T	T	T	T	T	T
S1_15807269	C/T	1	16039811	+	NA	NA	NA	NA	NA	NA	T	C	C	C	T	T	C	T	C	C	C	C	C	C	C	C	T	C	C	C	C	T	C	C	C	C	C	C	C	C	C	T	C	T	T	C	C	C	C
S1_15808581	C/T	1	16041123	+	NA	NA	NA	NA	NA	NA	C	C	T	C	C	C	T	C	C	T	T	T	T	T	T	T	C	C	C	C	T	C	C	C	C	C	C	C	C	C	T	N	C	C	C	C	T	C	C
S1_15907469	T/C	1	16140303	+	NA	NA	NA	NA	NA	NA	T	T	T	C	C	T	T	T	T	T	T	T	T	T	T	T	T	T	T	T	T	C	T	T	T	T	T	T	T	T	T	T	C	C	C	C	T	C	T
S1_15990242	C/A	1	16227316	+	NA	NA	NA	NA	NA	NA	A	C	C	C	C	A	C	A	C	C	C	C	C	C	C	C	A	C	C	C	C	C	C	C	C	N	C	C	C	C	C	C	C	C	C	C	C	C	A
S1_15995431	C/T	1	16232505	+	NA	NA	NA	NA	NA	NA	C	C	C	N	T	C	C	C	C	C	C	C	C	C	C	C	C	C	C	C	C	T	C	C	C	C	C	C	C	C	C	C	C	T	T	C	C	C	C
S1_15997697	T/G	1	16234771	+	NA	NA	NA	NA	NA	NA	G	G	T	G	T	G	T	G	G	T	T	T	T	T	T	T	G	G	G	G	T	T	G	G	G	G	G	G	G	G	G	N	G	T	T	G	T	G	G
S1_15999516	G/C	1	16236590	+	NA	NA	NA	NA	NA	NA	G	G	C	N	C	G	C	G	G	C	C	C	C	C	C	C	G	G	G	G	N	C	G	G	G	G	G	G	G	G	G	C	G	C	C	G	N	G	G
S1_16043898	C/T	1	16281141	+	NA	NA	NA	NA	NA	NA	C	C	C	C	T	C	C	C	C	C	C	C	C	C	C	C	C	C	C	C	C	T	C	C	C	N	C	C	C	C	C	N	C	T	T	C	C	C	C
S1_16045315	G/T	1	16282558	+	NA	NA	NA	NA	NA	NA	G	G	T	G	G	G	T	G	T	T	T	T	T	T	T	T	G	G	G	G	G	G	G	G	G	G	G	G	G	G	T	T	G	G	N	G	G	G	G
S1_16047137	T/C	1	16284380	+	NA	NA	NA	NA	NA	NA	T	C	C	T	T	T	C	T	T	C	C	C	C	C	C	C	T	C	C	C	T	T	C	C	C	N	C	C	C	T	T	T	T	T	T	T	T	T	T
S1_16048515	C/T	1	16285758	+	NA	NA	NA	NA	NA	NA	T	C	T	N	C	T	T	T	N	T	T	T	T	T	T	T	T	C	C	C	C	C	C	C	C	T	C	C	C	T	T	C	T	C	C	T	C	T	T
S1_16050368	G/T	1	16287611	+	NA	NA	NA	NA	NA	NA	T	G	G	T	T	T	G	T	T	G	G	G	G	G	G	G	T	G	G	G	G	T	G	G	G	T	G	G	G	T	T	N	T	T	T	T	G	T	T
S1_16059198	G/C	1	16296533	+	NA	NA	NA	NA	NA	NA	G	G	G	G	C	G	G	G	G	G	G	G	G	G	G	G	G	G	G	G	G	N	G	G	G	G	G	G	G	G	G	N	G	C	C	G	G	G	G
S1_16062380	T/C	1	16299715	+	NA	NA	NA	NA	NA	NA	T	T	T	C	C	T	T	T	T	T	T	T	T	T	T	T	T	T	T	T	T	C	T	T	T	T	T	T	T	T	T	N	T	C	C	C	T	T	T
S1_16063447	A/C	1	16300782	+	NA	NA	NA	NA	NA	NA	C	A	A	A	C	C	A	C	A	A	A	A	A	A	A	A	C	A	A	A	C	C	A	A	A	A	A	A	A	A	C	A	A	C	C	A	C	A	C
S1_16067708	G/C	1	16305043	+	NA	NA	NA	NA	NA	NA	G	G	G	G	G	G	G	G	C	G	G	G	G	G	G	G	G	G	G	G	G	G	G	G	G	N	C	G	G	C	G	C	G	G	G	G	G	G	G
S1_16120451	A/T	1	16357781	+	NA	NA	NA	NA	NA	NA	A	A	A	A	T	A	A	A	A	A	A	A	A	A	A	A	A	A	A	A	A	T	A	A	A	N	A	A	A	A	A	A	A	T	T	A	A	A	A
S1_16121471	G/A	1	16358801	+	NA	NA	NA	NA	NA	NA	G	G	G	G	A	G	G	G	G	G	G	G	G	G	G	G	G	G	G	G	A	A	G	G	G	G	G	G	G	G	G	N	G	A	A	G	A	G	G
S1_16122515	C/G	1	16359845	+	NA	NA	NA	NA	NA	NA	C	C	C	C	G	C	C	C	C	C	C	C	C	C	C	C	C	C	C	C	C	G	C	C	C	C	C	C	C	C	C	N	C	G	G	C	C	C	C
S1_16123576	C/G	1	16360906	+	NA	NA	NA	NA	NA	NA	C	C	C	C	G	C	C	C	C	C	C	C	C	C	C	C	C	C	C	C	G	G	C	C	C	C	C	C	C	C	C	C	C	G	G	C	G	C	C
S1_16178827	G/C	1	16415819	+	NA	NA	NA	NA	NA	NA	G	G	G	G	C	G	G	G	G	G	G	G	G	G	G	G	G	G	G	G	C	C	G	G	G	G	G	G	G	G	G	N	G	C	C	G	C	G	N
S1_16333010	T/C	1	16706712	+	NA	NA	NA	NA	NA	NA	T	C	C	T	T	T	C	T	T	C	C	C	C	C	C	C	T	C	C	C	T	T	C	C	C	C	T	C	C	T	C	C	C	T	T	T	T	C	C
S1_16340746	G/A	1	16714448	+	NA	NA	NA	NA	NA	NA	G	G	G	G	G	G	G	G	G	G	G	G	G	G	G	G	G	G	G	G	G	G	G	G	G	G	G	G	G	G	A	N	G	G	G	G	G	G	A
S1_16350286	A/G	1	16723940	+	NA	NA	NA	NA	NA	NA	A	A	A	A	A	A	A	A	A	A	A	A	A	A	A	A	A	A	A	A	A	A	A	A	A	A	A	A	A	A	A	N	A	A	A	A	A	A	A
S1_16356397	C/G	1	16730051	+	NA	NA	NA	NA	NA	NA	C	C	C	C	C	C	C	C	C	C	C	C	C	C	C	C	C	C	C	C	C	C	C	C	C	C	C	C	C	C	G	N	C	C	C	C	C	C	G
S1_16371741	A/G	1	16745729	+	NA	NA	NA	NA	NA	NA	A	A	A	A	A	A	A	A	A	A	A	A	A	A	A	A	A	A	A	A	G	A	A	A	A	A	A	A	A	A	A	N	A	A	A	A	G	A	A
S1_16377865	G/A	1	16751853	+	NA	NA	NA	NA	NA	NA	G	A	A	G	G	G	A	G	G	A	A	A	A	A	A	A	G	A	A	A	G	G	A	A	A	G	G	A	A	G	G	N	G	G	G	G	G	G	G
S1_16437821	T/A	1	16811919	+	NA	NA	NA	NA	NA	NA	T	A	A	T	T	T	A	T	T	A	A	A	A	A	A	A	T	A	A	A	T	T	A	A	A	A	T	A	A	A	T	T	T	T	T	T	T	T	N
S1_16439834	A/G	1	16813932	+	NA	NA	NA	NA	NA	NA	A	A	A	G	A	A	A	A	G	A	A	A	A	A	A	A	A	A	A	A	A	A	A	A	A	N	A	A	A	A	N	A	A	A	A	G	A	A	A
S1_16450634	A/G	1	16834946	+	NA	NA	NA	NA	NA	NA	G	A	A	G	A	G	A	G	N	A	A	A	A	A	A	A	G	A	A	A	G	A	A	A	A	A	A	A	A	G	A	G	A	A	A	G	G	A	G
S1_16477292	C/A	1	16851741	+	NA	NA	NA	NA	NA	NA	C	C	C	A	C	C	C	C	C	C	C	C	C	C	C	C	C	C	C	C	C	C	C	C	C	C	C	C	C	C	C	N	C	C	C	A	C	C	C
S1_16575147	C/A	1	16948702	+	NA	NA	NA	NA	NA	NA	C	C	C	A	C	C	C	C	N	C	C	C	C	C	C	C	C	C	C	C	C	C	C	C	C	C	C	C	C	C	C	A	C	C	C	A	C	C	C
S1_16580362	C/T	1	16953917	+	NA	NA	NA	NA	NA	NA	C	C	C	T	C	C	C	C	C	C	C	C	C	C	C	C	C	C	C	C	C	C	C	C	C	C	C	C	C	C	C	T	C	C	C	T	C	C	C
S1_16597938	G/A	1	16971493	+	NA	NA	NA	NA	NA	NA	G	G	G	G	G	G	G	G	G	G	G	G	G	G	G	G	G	G	G	G	G	G	G	G	G	G	G	G	G	G	G	G	G	G	G	G	G	G	N
S1_16602325	G/C	1	16975880	+	NA	NA	NA	NA	NA	NA	G	G	G	G	C	G	G	G	C	G	G	G	G	G	G	G	G	G	G	G	C	N	G	G	G	C	C	G	G	G	C	G	C	C	N	G	C	C	G
S1_16604797	G/T	1	16978352	+	NA	NA	NA	NA	NA	NA	G	G	G	G	T	G	G	G	G	G	G	G	G	G	G	G	G	G	G	G	T	N	G	G	G	T	G	G	G	G	G	G	G	T	T	G	T	G	G
S1_16626374	A/T	1	16999850	+	NA	NA	NA	NA	NA	NA	A	A	A	A	T	A	A	A	A	A	A	A	A	A	A	A	A	A	A	A	T	N	A	A	A	A	A	A	A	A	A	A	A	T	T	A	T	N	A
S1_16627431	G/C	1	17000907	+	NA	NA	NA	NA	NA	NA	G	G	G	G	G	G	G	G	C	G	G	G	G	G	G	G	G	G	G	G	G	G	G	G	G	C	C	G	G	G	C	G	G	G	G	G	G	G	G
S1_16695350	C/T	1	17060104	+	NA	NA	NA	NA	NA	NA	C	C	C	C	T	C	C	C	T	C	C	C	C	C	C	C	C	C	C	C	T	N	C	C	C	T	T	C	C	C	T	C	C	T	T	C	T	C	C
S1_16698832	A/T	1	17063586	+	NA	NA	NA	NA	NA	NA	A	A	A	A	A	A	A	A	T	A	A	A	A	A	A	A	A	A	A	A	A	A	A	A	A	T	T	A	A	A	T	A	A	A	A	A	A	A	A
S1_16775841	A/G	1	17139643	+	NA	NA	NA	NA	NA	NA	G	A	A	G	G	G	A	G	G	A	A	A	A	A	A	A	G	A	A	A	A	N	A	A	A	G	G	A	A	G	G	G	A	G	G	G	A	A	G
S1_16777387	T/G	1	17141189	+	NA	NA	NA	NA	NA	NA	T	T	T	T	T	T	T	T	T	T	T	T	T	T	T	T	T	T	T	T	T	T	T	T	T	T	T	T	T	T	T	N	T	T	T	T	T	T	T
S1_16778684	T/G	1	17142486	+	NA	NA	NA	NA	NA	NA	G	T	T	T	T	G	T	G	G	T	T	T	T	T	T	T	G	T	T	T	T	T	T	T	T	G	G	T	T	G	G	G	T	T	T	T	T	T	G
S1_16783346	G/A	1	17147149	+	NA	NA	NA	NA	NA	NA	A	G	G	G	G	A	G	A	G	G	G	G	G	G	G	G	A	G	G	G	G	G	G	G	G	G	G	G	G	G	A	A	G	G	G	N	G	G	G
S1_16784414	C/T	1	17148217	+	NA	NA	NA	NA	NA	NA	T	C	C	N	C	T	C	T	N	C	C	C	C	C	C	C	T	C	C	C	T	C	C	C	C	T	T	C	C	N	T	T	T	C	C	T	T	N	N
S1_16789440	G/T	1	17153243	+	NA	NA	NA	NA	NA	NA	G	G	G	G	G	G	G	G	G	G	G	G	G	G	G	G	G	G	G	G	G	G	G	G	G	G	G	G	G	G	G	G	T	G	G	G	G	T	N
S1_16792461	A/C	1	17156264	+	NA	NA	NA	NA	NA	NA	A	A	A	C	A	A	A	A	C	A	A	A	A	A	A	A	A	A	A	A	C	N	A	A	A	C	A	A	A	A	A	C	C	A	A	C	C	C	A
S1_16797219	T/A	1	17161022	+	NA	NA	NA	NA	NA	NA	T	T	T	T	T	T	T	T	T	T	T	T	T	T	T	T	T	T	T	T	N	T	T	T	T	N	A	T	T	T	T	T	N	T	T	T	T	N	N
S1_16799782	G/A	1	17163585	+	NA	NA	NA	NA	NA	NA	G	A	G	G	G	G	G	G	G	G	G	G	G	G	G	G	G	A	A	A	G	N	A	A	A	G	A	A	A	G	G	G	G	G	G	G	G	G	A
S1_16821037	T/G	1	17184844	+	NA	NA	NA	NA	NA	NA	T	T	T	T	T	T	T	T	G	T	T	T	T	T	T	T	T	T	T	T	T	T	T	T	T	T	T	T	T	T	G	T	T	T	T	T	T	T	T
S1_16822896	C/G	1	17186703	+	NA	NA	NA	NA	NA	NA	C	C	C	C	C	C	C	C	C	C	C	C	C	C	C	C	C	C	C	C	C	C	C	C	C	N	G	C	C	C	C	C	C	C	C	C	C	C	N
S1_16824738	A/G	1	17188545	+	NA	NA	NA	NA	NA	NA	A	A	A	N	A	A	A	A	N	A	A	A	A	A	A	A	A	A	A	A	A	A	A	A	A	A	A	A	A	A	N	N	A	A	A	N	A	A	A
S1_16825995	A/G	1	17189802	+	NA	NA	NA	NA	NA	NA	G	A	A	G	A	G	A	A	G	A	A	A	A	A	A	A	G	A	A	A	G	G	A	A	A	A	A	A	A	G	G	G	A	A	A	G	G	A	G
S1_16949950	T/A	1	17313627	+	NA	NA	NA	NA	NA	NA	T	A	T	T	T	T	T	T	T	T	T	T	T	T	T	T	T	A	A	A	T	T	A	A	A	T	T	A	A	T	T	T	T	T	T	T	T	T	N
S1_16951337	C/A	1	17315014	+	NA	NA	NA	NA	NA	NA	C	C	C	C	C	C	C	C	C	C	C	C	C	C	C	C	C	C	C	C	C	C	C	C	C	C	C	C	C	C	C	C	C	C	C	C	C	C	N
S1_16953663	A/G	1	17317340	+	NA	NA	NA	NA	NA	NA	A	G	A	A	A	A	A	A	A	A	A	N	A	A	A	A	A	G	G	G	A	A	G	G	G	A	A	G	G	A	A	A	A	A	A	A	A	A	A
S1_16972847	G/T	1	17324649	+	NA	NA	NA	NA	NA	NA	G	G	T	G	G	G	T	G	G	T	T	T	T	T	T	T	G	G	G	G	G	G	G	G	G	G	G	G	G	G	G	G	G	G	G	G	G	G	N
S1_16974203	T/C	1	17325813	+	NA	NA	NA	NA	NA	NA	C	T	T	C	T	C	T	T	C	T	T	T	T	T	T	T	C	T	T	T	C	T	T	T	T	T	T	T	T	N	N	T	T	T	T	C	C	T	N
S1_17007638	C/G	1	17354301	+	NA	NA	NA	NA	NA	NA	C	C	G	C	C	C	G	C	G	G	G	G	G	G	G	G	C	C	C	C	C	N	C	C	C	C	C	C	C	C	G	C	G	C	C	C	C	G	C
S1_17015402	C/T	1	17362063	+	NA	NA	NA	NA	NA	NA	T	C	C	T	C	T	C	C	C	C	C	C	C	C	C	C	T	C	C	C	T	C	C	C	C	C	C	C	C	C	C	C	C	C	C	T	T	C	C
S1_17017756	C/T	1	17364417	+	NA	NA	NA	NA	NA	NA	C	C	T	C	C	C	T	C	T	T	T	T	T	T	T	T	C	C	C	C	C	C	C	C	C	C	T	C	C	T	T	C	C	C	C	C	C	C	N
S1_17086133	C/G	1	17432784	+	NA	NA	NA	NA	NA	NA	C	C	C	C	G	C	C	C	C	C	C	C	C	C	C	C	C	C	C	C	C	C	C	C	C	C	C	C	C	G	C	C	C	G	G	C	C	C	G
S1_17087172	C/T	1	17433823	+	NA	NA	NA	NA	NA	NA	C	C	C	C	C	C	C	C	T	C	C	C	C	C	C	C	C	C	C	C	C	C	C	C	C	C	C	C	C	N	T	C	C	C	C	C	C	C	C
S1_17319879	C/T	1	17610155	+	NA	NA	NA	NA	NA	NA	C	C	C	N	C	C	C	C	C	C	C	C	C	C	C	C	C	C	C	C	C	C	C	C	C	C	C	C	C	C	C	C	T	C	C	N	C	T	C
S1_17325755	A/G	1	17616031	+	NA	NA	NA	NA	NA	NA	A	A	A	A	A	A	A	A	A	A	A	A	A	A	A	A	A	A	A	A	A	A	A	A	A	A	A	A	A	A	A	N	G	A	A	N	A	G	A
S1_17353606	G/T	1	17643988	+	NA	NA	NA	NA	NA	NA	G	T	G	T	G	G	G	G	G	G	G	G	G	G	G	G	G	T	T	T	G	G	T	T	T	G	T	T	T	G	G	T	N	G	G	T	G	N	G
S1_17383134	A/G	1	17696886	+	NA	NA	NA	NA	NA	NA	A	A	A	A	A	A	A	A	N	A	A	A	A	A	A	A	A	A	A	A	A	A	A	A	A	A	A	A	A	A	G	A	A	A	A	A	A	A	A
S1_17392252	A/C	1	17705962	+	NA	NA	NA	NA	NA	NA	A	A	A	A	A	A	A	A	C	A	A	A	A	A	A	A	A	A	A	A	A	A	A	A	A	A	A	A	A	A	C	A	A	A	A	A	A	A	A
S1_17424402	G/A	1	17738106	+	NA	NA	NA	NA	NA	NA	G	G	G	N	G	G	G	G	A	G	G	G	G	G	G	G	G	G	G	G	G	G	G	G	G	G	G	G	G	G	A	G	G	G	G	G	G	G	G
S1_17463395	G/C	1	17777038	+	NA	NA	NA	NA	NA	NA	C	G	G	G	G	C	G	G	N	G	G	G	G	G	G	G	G	G	G	G	G	G	G	G	G	G	G	G	G	C	N	N	G	G	G	G	G	G	G
S1_17493848	A/G	1	17807330	+	NA	NA	NA	NA	NA	NA	A	G	A	G	A	A	A	A	G	A	A	A	A	A	A	A	A	G	G	G	A	A	G	G	G	A	A	G	G	N	G	G	N	A	A	G	A	N	A
S1_17508662	G/A	1	17822144	+	NA	NA	NA	NA	NA	NA	A	G	G	N	G	G	G	G	G	G	G	G	G	G	G	G	G	G	G	G	G	N	G	G	G	G	G	G	G	G	G	N	N	G	G	N	G	G	G
S1_17519753	C/A	1	17833230	+	NA	NA	NA	NA	NA	NA	N	C	A	A	A	N	A	A	N	A	A	A	A	A	A	A	A	C	C	C	C	C	C	C	C	C	C	C	C	C	C	N	N	A	A	A	C	C	C
S1_17661386	G/A	1	17966535	+	NA	NA	NA	NA	NA	NA	G	G	G	G	A	G	G	G	G	G	G	G	G	G	G	G	G	G	G	G	G	G	G	G	G	G	G	G	G	G	G	G	G	A	A	G	G	N	G
S1_17678259	G/A	1	17983408	+	NA	NA	NA	NA	NA	NA	G	A	G	G	G	G	G	G	G	G	G	G	G	G	G	G	G	A	A	A	G	G	A	A	A	G	A	A	A	G	G	A	G	G	G	G	G	G	A
S1_17694970	G/A	1	18000118	+	NA	NA	NA	NA	NA	NA	G	G	G	G	G	G	G	G	G	G	G	G	G	G	G	G	G	G	G	G	G	G	G	G	G	G	G	G	G	G	G	G	N	G	G	G	G	N	G
S1_17714028	G/C	1	18019172	+	NA	NA	NA	NA	NA	NA	G	G	G	G	G	G	G	G	G	G	G	G	G	G	G	G	G	G	G	G	G	C	G	G	G	G	G	G	G	G	G	G	N	G	G	G	G	N	G
S1_17715453	A/G	1	18020597	+	NA	NA	NA	NA	NA	NA	G	A	A	A	A	G	A	G	G	A	A	A	A	A	A	A	A	A	A	A	G	N	A	A	A	A	A	A	A	A	G	N	A	A	A	A	G	N	A
S1_17735396	G/A	1	18039679	+	NA	NA	NA	NA	NA	NA	G	G	G	A	G	G	G	G	G	G	G	G	G	G	G	G	A	G	G	G	G	N	G	G	G	G	G	G	G	G	G	G	G	G	G	A	G	G	G
S1_17745960	T/A	1	18050243	+	NA	NA	NA	NA	NA	NA	T	T	T	N	T	T	T	T	T	T	T	T	T	T	T	T	T	T	T	T	T	T	T	T	T	T	T	T	T	T	T	N	T	T	T	A	T	N	T
S1_17748552	A/G	1	18052835	+	NA	NA	NA	NA	NA	NA	A	A	G	N	A	A	G	A	A	G	G	G	G	G	G	G	A	A	A	A	A	A	A	A	A	N	A	A	A	A	A	N	A	A	A	N	A	A	A
S1_17783930	T/C	1	18087345	+	NA	NA	NA	NA	NA	NA	T	T	T	T	C	T	T	C	T	T	T	T	T	T	T	T	T	T	T	T	T	T	T	T	T	T	T	T	T	C	T	T	T	C	C	T	T	T	T
S1_17843891	C/G	1	18147674	+	NA	NA	NA	NA	NA	NA	C	C	C	C	G	C	C	C	G	C	C	C	C	C	C	C	C	C	C	C	G	C	C	C	C	G	C	C	C	G	C	C	G	G	G	C	G	G	C
S1_17882526	G/T	1	18186532	+	NA	NA	NA	NA	NA	NA	G	G	G	G	T	G	G	G	G	G	G	G	G	G	G	G	G	G	G	G	G	G	G	G	G	G	G	G	G	G	G	N	N	T	T	G	G	N	G
S1_17885043	T/A	1	18189473	+	NA	NA	NA	NA	NA	NA	T	T	T	T	A	T	T	T	T	T	T	T	T	T	T	T	T	T	T	T	T	T	T	T	T	T	T	T	T	T	T	T	N	A	A	T	T	A	A
S1_17890924	G/A	1	18195354	+	NA	NA	NA	NA	NA	NA	A	G	G	A	G	A	G	G	G	G	G	G	G	G	G	G	A	G	G	G	G	G	G	G	G	G	G	G	G	G	G	G	N	G	G	A	G	G	G
S1_17959598	T/C	1	18275051	+	NA	NA	NA	NA	NA	NA	T	T	T	T	T	T	T	T	C	T	T	T	T	T	T	T	T	T	T	T	C	C	T	T	T	T	T	T	T	C	T	C	T	T	T	T	C	T	T
S1_17965587	A/T	1	18281040	+	NA	NA	NA	NA	NA	NA	T	T	A	T	A	T	A	T	A	A	A	A	A	A	A	A	T	T	T	T	A	A	T	T	T	A	T	T	T	A	T	A	A	A	A	T	A	A	A
S1_17987621	A/G	1	18321693	+	NA	NA	NA	NA	NA	NA	G	G	A	G	A	G	A	G	A	A	A	A	A	A	A	A	G	G	G	G	A	A	G	G	G	A	G	G	G	A	A	N	N	A	A	N	A	A	G
S1_17991467	C/T	1	18325539	+	NA	NA	NA	NA	NA	NA	C	C	C	C	C	C	C	N	T	C	C	C	C	C	C	C	C	C	C	C	C	C	C	C	C	C	C	C	C	C	C	C	C	C	C	N	C	C	C
S1_18176308	C/G	1	18499372	+	NA	NA	NA	NA	NA	NA	C	C	G	C	C	C	G	C	C	G	G	G	G	G	G	G	C	C	C	C	C	N	C	C	C	N	C	C	C	C	C	N	C	C	C	C	C	C	C
S1_18189281	C/T	1	18512344	+	NA	NA	NA	NA	NA	NA	C	C	C	C	T	C	C	C	C	C	C	C	C	C	C	C	C	C	C	C	C	C	C	C	C	T	T	C	C	T	T	T	T	T	T	C	C	T	T
S1_18190570	G/A	1	18513633	+	NA	NA	NA	NA	NA	NA	N	A	G	G	G	N	G	G	A	G	G	G	G	G	G	G	G	A	A	A	A	G	A	A	A	G	G	A	A	G	G	G	G	G	G	G	A	G	A
S1_18199120	G/A	1	18522183	+	NA	NA	NA	NA	NA	NA	A	G	G	G	A	A	G	A	G	G	G	G	G	G	G	G	G	G	G	G	G	G	G	G	G	A	G	G	G	A	G	A	A	A	A	G	G	A	G
S1_18200241	G/A	1	18523304	+	NA	NA	NA	NA	NA	NA	G	G	A	A	G	G	A	G	G	A	A	A	A	A	A	A	A	G	G	G	G	G	G	G	G	G	G	G	G	G	G	G	G	G	G	A	G	G	G
S1_18278976	A/G	1	18602145	+	NA	NA	NA	NA	NA	NA	A	A	A	A	G	A	A	A	A	A	A	A	A	A	A	A	A	A	A	A	A	A	A	A	A	A	A	A	A	A	A	A	G	G	G	A	A	G	A
S1_18291822	T/C	1	18614847	+	NA	NA	NA	NA	NA	NA	C	T	T	T	T	C	T	C	T	T	T	T	T	T	T	T	T	T	T	T	T	T	T	T	T	T	T	T	T	T	T	T	T	T	T	T	T	T	T
S1_18438416	G/A	1	18764787	+	NA	NA	NA	NA	NA	NA	A	G	G	G	G	A	G	A	G	G	G	G	G	G	G	G	G	G	G	G	G	G	G	G	G	G	G	G	G	G	G	N	G	G	G	G	G	G	G
S1_18479333	G/A	1	18804756	+	NA	NA	NA	NA	NA	NA	A	G	G	G	G	A	G	A	G	G	G	G	G	G	G	G	G	G	G	G	G	G	G	G	G	G	G	G	G	G	G	G	G	G	G	N	G	G	G
S1_18511914	T/C	1	18837707	+	NA	NA	NA	NA	NA	NA	C	T	T	T	T	C	T	C	T	T	T	T	T	T	T	T	T	T	T	T	T	T	T	T	T	T	T	T	T	T	T	N	N	T	T	N	T	N	T
S1_18582577	A/C	1	18906805	+	NA	NA	NA	NA	NA	NA	C	A	A	A	A	C	A	C	A	A	A	A	A	A	A	A	A	A	A	A	A	A	A	A	A	A	A	A	A	A	A	N	A	A	A	A	A	A	A
S1_18583756	C/T	1	18907984	+	NA	NA	NA	NA	NA	NA	C	C	C	C	C	C	C	C	C	C	C	C	C	C	C	C	C	C	C	C	C	T	C	C	C	C	C	C	C	C	C	C	C	C	C	C	C	C	C
S1_18585344	G/A	1	18909572	+	NA	NA	NA	NA	NA	NA	A	G	G	G	G	A	G	A	G	G	G	G	G	G	G	G	G	G	G	G	G	G	G	G	G	G	G	G	G	G	G	G	G	G	G	G	G	G	G
S1_18623636	G/A	1	18948308	+	NA	NA	NA	NA	NA	NA	G	A	G	N	G	G	G	G	G	G	G	G	G	G	G	G	G	A	A	A	G	A	A	A	A	G	A	A	A	N	G	A	G	G	G	N	G	G	A
S1_18630122	C/A	1	18954792	+	NA	NA	NA	NA	NA	NA	C	C	C	A	A	C	C	C	C	C	C	C	C	C	C	C	A	C	C	C	C	C	C	C	C	C	A	C	C	N	A	A	A	A	A	A	C	A	C
S1_18640645	G/T	1	18966705	+	NA	NA	NA	NA	NA	NA	G	T	G	G	G	G	G	G	G	G	G	G	G	G	G	G	G	T	T	T	G	G	T	T	T	G	G	T	T	G	G	G	G	G	G	G	G	G	T
S1_18641792	C/G	1	18967852	+	NA	NA	NA	NA	NA	NA	C	C	C	G	C	C	C	C	C	C	C	C	C	C	C	C	G	C	C	C	C	C	C	C	C	C	G	C	C	C	G	C	C	C	C	G	C	C	C
S1_18697284	C/G	1	19023201	+	NA	NA	NA	NA	NA	NA	C	C	C	C	G	C	C	C	N	C	C	C	C	C	C	C	C	C	C	C	C	N	C	C	C	C	C	C	C	N	C	N	N	G	G	N	C	C	C
S1_18888943	C/A	1	19226923	+	NA	NA	NA	NA	NA	NA	C	C	C	C	C	C	C	C	C	C	C	C	C	C	C	C	C	C	C	C	C	C	C	C	C	C	C	C	C	N	C	A	A	C	C	C	C	A	C
S1_18930985	C/A	1	19269749	+	NA	NA	NA	NA	NA	NA	C	C	C	A	A	C	C	C	C	C	C	C	C	C	C	C	A	C	C	C	C	C	C	C	C	A	C	C	C	C	C	C	C	A	A	A	C	C	C
S1_18974390	G/T	1	19313136	+	NA	NA	NA	NA	NA	NA	T	G	T	G	G	T	T	T	G	T	T	T	T	T	T	T	G	G	G	G	G	G	G	G	G	G	G	G	G	G	T	N	T	G	G	G	G	T	G
S1_18976884	G/T	1	19315630	+	NA	NA	NA	NA	NA	NA	G	G	G	T	G	G	G	G	G	G	G	G	G	G	G	G	T	G	G	G	G	G	G	G	G	G	G	G	G	G	G	G	N	G	G	T	G	N	G
S1_18977997	A/T	1	19316743	+	NA	NA	NA	NA	NA	NA	A	T	A	T	T	A	A	A	T	A	A	A	A	A	A	A	T	T	T	T	A	T	T	T	T	T	T	T	T	T	T	N	T	T	T	T	A	T	T
S1_18980201	C/A	1	19318947	+	NA	NA	NA	NA	NA	NA	C	C	C	C	C	C	C	C	C	C	C	C	C	C	C	C	C	C	C	C	C	C	C	C	C	C	C	C	C	C	C	C	N	C	C	C	C	N	C
S1_18984828	A/G	1	19323563	+	NA	NA	NA	NA	NA	NA	A	A	A	A	A	A	A	A	A	A	A	A	A	A	A	A	A	A	A	A	A	A	A	A	A	A	A	A	A	N	A	G	A	A	A	A	A	A	A
S1_18986427	C/A	1	19325162	+	NA	NA	NA	NA	NA	NA	C	C	C	C	A	C	C	C	C	C	C	C	C	C	C	C	C	C	C	C	C	C	C	C	C	C	C	C	C	N	C	C	N	A	A	N	C	C	C
S1_18987849	T/C	1	19326585	+	NA	NA	NA	NA	NA	NA	T	T	T	T	C	T	T	T	T	T	T	T	T	T	T	T	T	T	T	T	T	T	T	T	T	T	T	T	T	N	T	N	N	C	C	N	T	N	T
S1_18991526	T/C	1	19330261	+	NA	NA	NA	NA	NA	NA	T	T	T	T	C	T	T	T	T	T	T	T	T	T	T	T	T	T	T	T	T	T	T	T	T	T	T	T	T	C	T	T	T	C	C	T	T	T	T
S1_19053962	T/A	1	19386975	+	NA	NA	NA	NA	NA	NA	T	T	T	T	A	T	T	T	A	T	T	T	T	T	T	T	T	T	T	T	T	T	T	T	T	T	T	T	T	N	T	T	N	A	A	N	T	N	T
S1_19099683	C/G	1	19432847	+	NA	NA	NA	NA	NA	NA	C	C	C	C	G	C	C	C	C	C	C	C	C	C	C	C	C	C	C	C	C	C	C	C	C	C	C	C	C	N	C	C	N	G	G	N	C	N	C
S1_19233812	G/C	1	19566818	+	NA	NA	NA	NA	NA	NA	G	G	G	G	G	G	G	G	C	G	G	G	G	G	G	G	G	G	G	G	C	C	G	G	G	C	G	G	G	N	G	G	C	G	G	G	C	C	G
S1_19235832	G/T	1	19568838	+	NA	NA	NA	NA	NA	NA	G	G	G	G	T	G	G	G	G	G	G	G	G	G	G	G	G	G	G	G	G	G	G	G	G	G	G	G	G	T	G	G	N	T	T	G	G	T	G
S1_19252047	G/A	1	19585471	+	NA	NA	NA	NA	NA	NA	G	G	G	A	G	G	G	G	G	G	G	G	G	G	G	G	A	G	G	G	G	G	G	G	G	G	G	G	G	N	G	N	G	G	G	N	G	G	G
S1_19256231	T/C	1	19589697	+	NA	NA	NA	NA	NA	NA	T	C	T	N	T	T	T	T	N	T	T	T	T	T	T	T	T	C	C	C	T	C	C	C	C	T	C	C	C	T	T	T	T	T	T	N	T	C	C
S1_19295526	G/T	1	19638812	+	NA	NA	NA	NA	NA	NA	G	G	G	G	G	G	G	G	T	G	G	G	G	G	G	G	G	G	G	G	G	G	G	G	G	G	G	G	G	G	G	G	N	G	G	G	G	G	G
S1_19346339	A/G	1	19655659	+	NA	NA	NA	NA	NA	NA	A	A	A	A	A	A	A	A	G	A	A	A	A	A	A	A	A	A	A	A	A	A	A	A	A	A	A	A	A	A	A	A	A	A	A	A	A	A	A
S1_19348026	C/A	1	19657346	+	NA	NA	NA	NA	NA	NA	C	C	C	N	C	C	C	C	A	C	C	C	C	C	C	C	C	C	C	C	C	C	C	C	C	A	C	C	C	C	C	C	C	C	C	A	C	C	C
S1_19355981	G/T	1	19665301	+	NA	NA	NA	NA	NA	NA	G	G	G	G	G	G	G	G	G	G	G	G	G	G	G	G	G	G	G	G	G	G	G	G	G	G	G	G	G	G	G	G	G	G	G	G	G	G	G
S1_19327639	C/A	1	19700115	+	NA	NA	NA	NA	NA	NA	A	C	C	C	C	A	C	A	C	C	C	C	C	C	C	C	C	C	C	C	C	C	C	C	C	C	C	C	C	C	C	C	A	C	C	C	C	C	C
S1_19328730	G/A	1	19701206	+	NA	NA	NA	NA	NA	NA	G	G	G	G	A	G	G	G	G	G	G	G	G	G	G	G	G	G	G	G	A	A	G	G	G	G	G	G	G	A	G	G	G	A	A	G	A	G	G
S1_19492913	G/A	1	19763716	+	NA	NA	NA	NA	NA	NA	G	G	G	G	G	G	G	G	A	G	G	G	G	G	G	G	G	G	G	G	G	A	G	G	G	G	G	G	G	G	G	G	G	G	G	N	G	N	G
S1_19560400	G/A	1	19906044	+	NA	NA	NA	NA	NA	NA	A	G	G	A	A	A	G	A	A	G	G	G	G	G	G	G	A	G	G	G	G	N	G	G	G	A	G	G	G	A	G	A	A	A	A	A	G	G	G
S1_19558888	T/G	1	19907556	+	NA	NA	NA	NA	NA	NA	T	T	T	T	T	T	T	T	G	T	T	T	T	T	T	T	T	T	T	T	T	N	T	T	T	N	T	T	T	T	T	T	T	T	T	T	T	T	T
S1_19557338	C/T	1	19909106	+	NA	NA	NA	NA	NA	NA	C	T	C	C	T	C	C	C	C	C	C	C	C	C	C	C	C	T	T	T	C	C	T	T	T	C	T	T	T	T	C	C	T	T	T	T	C	C	T
S1_19521114	A/G	1	19945325	+	NA	NA	NA	NA	NA	NA	A	G	A	N	G	A	A	A	A	A	A	A	A	A	A	A	N	G	G	G	A	G	G	G	G	A	G	G	G	G	A	N	G	G	G	G	A	A	G
S1_19633901	A/G	1	19960175	+	NA	NA	NA	NA	NA	NA	A	A	A	G	A	A	A	A	G	A	A	A	A	A	A	A	G	A	A	N	A	G	A	A	A	G	A	A	A	A	A	G	A	A	A	A	A	A	A
S1_19642114	A/G	1	19968336	+	NA	NA	NA	NA	NA	NA	A	A	A	A	A	A	A	A	A	A	A	A	A	A	A	A	A	A	A	A	A	N	A	A	A	A	A	A	A	A	A	A	A	A	A	N	A	A	A
S1_19678672	G/A	1	20008175	+	NA	NA	NA	NA	NA	NA	A	G	A	G	N	A	A	A	G	A	A	A	A	A	A	A	G	G	G	G	A	A	G	G	G	G	G	G	G	N	G	A	G	N	N	N	A	G	G
S1_19680178	A/T	1	20009681	+	NA	NA	NA	NA	NA	NA	A	A	A	T	A	A	A	A	N	A	A	A	A	A	A	A	T	A	A	A	A	A	A	A	A	T	A	A	A	N	A	A	N	A	A	A	A	A	A
S1_19789197	G/C	1	20105698	+	NA	NA	NA	NA	NA	NA	G	G	G	N	G	G	G	G	G	G	G	G	G	G	G	G	G	G	G	G	G	G	G	G	G	G	G	G	G	G	G	G	G	G	G	G	G	G	G
S1_19943102	T/C	1	20262801	+	NA	NA	NA	NA	NA	NA	T	C	T	T	T	T	T	T	N	T	T	T	T	T	T	T	T	C	C	N	T	T	C	C	C	T	C	C	C	N	C	N	C	T	T	T	T	N	C
S1_19973053	C/A	1	20292746	+	NA	NA	NA	NA	NA	NA	C	C	C	C	C	C	C	C	C	C	C	C	C	C	C	C	C	C	C	C	C	C	C	C	C	A	C	C	C	N	C	C	C	C	C	C	C	C	C
S1_19974078	T/C	1	20293771	+	NA	NA	NA	NA	NA	NA	C	T	T	T	C	C	T	C	C	T	C	T	T	T	T	T	T	T	T	T	T	C	T	T	T	T	T	T	T	C	T	T	T	C	C	T	T	C	T
S1_19978587	G/C	1	20298278	+	NA	NA	NA	NA	NA	NA	G	G	G	G	G	G	G	G	G	G	G	G	G	G	G	G	G	G	G	G	G	G	G	G	G	G	G	G	G	G	G	G	G	G	G	G	G	G	G
S1_19990072	A/C	1	20309768	+	NA	NA	NA	NA	NA	NA	A	C	C	C	A	A	C	A	C	C	C	C	C	C	C	C	C	C	C	C	A	C	C	C	C	A	C	C	C	A	C	A	C	A	A	A	A	A	C
S1_20096952	G/A	1	20412598	+	NA	NA	NA	NA	NA	NA	G	G	G	G	A	G	G	G	G	G	G	G	G	G	G	G	G	G	G	G	G	G	G	G	G	A	G	G	G	A	A	G	N	A	A	N	G	N	G
S1_20098645	G/A	1	20414291	+	NA	NA	NA	NA	NA	NA	A	G	G	A	G	A	G	A	G	G	G	G	G	G	G	G	A	G	G	G	G	G	G	G	G	G	G	G	G	G	G	G	N	G	G	G	G	N	G
S1_20283463	A/T	1	20613814	+	NA	NA	NA	NA	NA	NA	A	A	T	A	T	A	T	A	A	T	T	T	T	T	T	T	A	A	A	N	A	A	A	A	A	A	A	A	A	T	T	A	A	T	T	A	A	A	A
S1_20643306	A/T	1	20930914	+	NA	NA	NA	NA	NA	NA	A	A	T	A	T	A	T	A	A	T	T	T	T	T	T	T	A	A	A	A	A	A	A	A	A	A	A	A	A	T	T	A	N	T	T	A	A	A	A
S1_20698489	G/A	1	21008639	+	NA	NA	NA	NA	NA	NA	G	G	G	G	G	G	G	G	A	G	G	G	G	G	G	G	G	G	G	G	A	A	G	G	G	A	G	G	G	G	G	G	N	G	G	A	A	A	G
S1_20994459	G/A	1	21291521	+	NA	NA	NA	NA	NA	NA	G	G	G	G	G	G	G	G	A	G	G	G	G	G	G	G	G	G	G	G	A	A	G	G	G	G	G	G	G	G	G	G	G	G	G	A	A	G	G
S1_21082971	C/A	1	21388175	+	NA	NA	NA	NA	NA	NA	C	C	C	C	C	C	C	C	A	C	C	C	C	C	C	C	C	C	C	C	A	A	C	C	C	C	C	C	C	C	C	C	C	C	C	A	A	C	C
S1_21379630	G/A	1	21682720	+	NA	NA	NA	NA	NA	NA	A	G	A	A	G	A	A	A	G	A	A	A	A	A	A	A	G	G	G	G	G	G	G	G	G	G	G	G	G	G	G	G	G	G	G	G	G	G	G
S1_21466766	C/T	1	21771879	+	NA	NA	NA	NA	NA	NA	C	C	T	C	C	C	T	C	T	T	T	T	T	T	T	T	C	C	C	C	T	T	C	C	C	C	C	C	C	C	T	T	C	C	C	T	T	C	C
S1_21468205	C/T	1	21773318	+	NA	NA	NA	NA	NA	NA	T	T	C	T	T	T	C	T	C	C	C	C	C	C	C	C	T	T	T	T	C	C	T	T	T	T	T	T	T	T	C	C	T	T	T	C	C	T	T
S1_21543916	C/G	1	21860917	+	NA	NA	NA	NA	NA	NA	G	C	C	G	C	G	C	G	G	C	C	C	C	C	C	C	G	C	C	C	G	C	C	C	C	C	C	C	C	C	C	G	C	C	C	G	G	C	C
S1_21568270	C/G	1	21884126	+	NA	NA	NA	NA	NA	NA	C	G	C	C	C	C	C	C	C	C	C	C	C	C	C	C	C	G	G	G	C	G	G	G	G	N	G	G	G	N	N	C	G	C	C	C	C	C	G
S1_21601988	A/T	1	21902118	+	NA	NA	NA	NA	NA	NA	A	T	A	A	T	A	A	A	A	A	A	A	A	A	A	A	A	T	T	T	A	T	T	T	T	A	T	T	T	N	A	A	T	T	T	A	A	T	T
S1_21686758	C/A	1	21983055	+	NA	NA	NA	NA	NA	NA	C	C	C	C	A	C	C	C	C	C	C	C	C	C	C	C	C	C	C	C	C	C	C	C	C	C	C	C	C	A	C	C	C	A	A	C	C	C	C
S1_21702472	A/G	1	21998769	+	NA	NA	NA	NA	NA	NA	A	A	A	N	A	A	A	A	G	A	A	A	A	A	A	A	A	A	A	A	A	G	A	A	A	G	A	A	A	A	A	A	A	A	A	N	A	G	A
S1_21714481	G/T	1	22010778	+	NA	NA	NA	NA	NA	NA	T	G	G	G	G	T	G	T	G	G	G	G	G	G	G	G	G	G	G	G	G	G	G	G	G	G	G	G	G	G	G	T	N	G	G	G	G	G	G
S1_21719821	C/A	1	22016118	+	NA	NA	NA	NA	NA	NA	C	C	C	C	C	C	C	C	C	C	C	C	C	C	C	C	C	C	C	C	C	N	C	C	C	C	C	C	C	C	C	C	C	C	C	N	C	N	C
S1_21757746	A/G	1	22054025	+	NA	NA	NA	NA	NA	NA	A	A	A	A	A	A	A	A	A	A	A	A	A	A	A	A	A	A	A	A	A	G	A	A	A	A	A	A	A	A	A	A	A	A	A	A	A	A	A
S1_21990305	C/G	1	22270123	+	NA	NA	NA	NA	NA	NA	C	C	C	N	C	C	C	C	C	C	C	C	C	C	C	C	C	C	C	C	C	G	C	C	C	C	C	C	C	N	C	C	C	C	C	C	C	G	C
S1_21992449	G/A	1	22272267	+	NA	NA	NA	NA	NA	NA	G	G	A	A	A	G	A	G	G	A	A	A	A	A	A	A	A	G	G	G	G	A	G	G	G	G	G	G	G	N	A	A	G	A	A	N	G	A	G
S1_22068971	C/T	1	22423090	+	NA	NA	NA	NA	NA	NA	C	C	C	C	C	C	C	C	C	C	C	C	C	C	C	C	C	C	C	C	C	T	C	C	C	C	C	C	C	C	N	C	C	C	C	C	C	T	C
S1_22243492	G/A	1	22596553	+	NA	NA	NA	NA	NA	NA	G	G	G	G	G	G	G	G	G	G	G	G	G	G	G	G	G	G	G	G	A	N	G	G	G	G	G	G	G	G	G	G	N	G	G	G	A	N	G
S1_22246694	A/G	1	22599755	+	NA	NA	NA	NA	NA	NA	A	A	G	G	G	A	G	A	A	G	G	G	G	G	G	G	G	A	A	A	A	A	A	A	A	A	A	A	A	G	G	A	A	G	G	A	A	A	A
S1_22256083	T/A	1	22609188	+	NA	NA	NA	NA	NA	NA	A	T	T	T	T	A	T	A	T	T	T	T	T	T	T	T	T	T	T	T	T	T	T	T	T	T	T	T	T	T	T	T	T	T	T	T	T	N	T
S1_22257099	C/T	1	22610204	+	NA	NA	NA	NA	NA	NA	C	C	C	C	C	C	C	C	C	C	C	C	C	C	C	C	C	C	C	C	C	T	C	C	C	C	C	C	C	C	C	C	N	C	C	C	C	N	C
S1_22316485	A/T	1	22667826	+	NA	NA	NA	NA	NA	NA	A	A	A	A	A	A	A	A	A	A	A	A	A	A	A	A	A	A	A	A	A	T	A	A	A	A	A	A	A	A	A	A	A	A	A	A	A	T	A
S1_22374171	C/T	1	22730145	+	NA	NA	NA	NA	NA	NA	C	C	C	C	C	C	C	C	C	C	C	C	C	C	C	C	C	C	C	C	C	C	C	C	C	C	C	C	C	C	C	T	C	C	C	C	C	C	C
S1_22376127	C/T	1	22732101	+	NA	NA	NA	NA	NA	NA	C	C	T	C	C	C	T	C	T	T	T	T	T	T	T	T	C	C	C	C	C	C	C	C	C	T	C	C	C	C	N	T	C	C	C	C	C	C	C
S1_22379826	G/A	1	22735800	+	NA	NA	NA	NA	NA	NA	G	G	G	A	A	G	G	G	G	G	G	G	G	G	G	G	A	G	G	G	G	G	G	G	G	G	G	G	G	A	G	G	N	A	A	G	G	G	G
S1_22439000	G/T	1	22842727	+	NA	NA	NA	NA	NA	NA	G	G	G	G	G	G	G	G	G	G	G	G	G	G	G	G	G	G	G	G	T	G	G	G	G	G	G	G	G	G	G	G	G	G	G	G	T	G	G
S1_22497011	C/T	1	22878448	+	NA	NA	NA	NA	NA	NA	C	C	C	T	T	C	C	C	C	C	C	C	C	C	C	C	T	C	C	C	C	C	C	C	C	C	C	C	C	T	C	N	C	T	T	N	C	C	C
S1_22499006	A/T	1	22880443	+	NA	NA	NA	NA	NA	NA	A	A	A	A	A	A	A	A	A	A	A	A	A	A	A	A	A	A	A	A	T	A	A	A	A	T	A	A	A	A	A	T	A	A	A	A	T	N	A
S1_22502231	C/A	1	22883668	+	NA	NA	NA	NA	NA	NA	C	C	C	C	C	C	C	C	C	C	C	C	C	C	C	C	C	C	C	C	A	C	C	C	C	A	C	C	C	C	C	A	C	C	C	C	A	C	C
S1_22508545	G/C	1	22889982	+	NA	NA	NA	NA	NA	NA	G	G	G	G	G	G	G	G	G	G	G	G	G	G	G	G	G	G	G	G	G	G	G	G	G	G	G	G	G	G	G	N	N	G	G	G	G	N	G
S1_22620206	G/A	1	22995372	+	NA	NA	NA	NA	NA	NA	G	G	G	G	G	G	G	G	A	G	G	G	G	G	G	G	G	G	G	G	G	N	G	G	G	N	G	G	G	G	G	G	G	G	G	G	G	G	G
S1_22634662	C/T	1	23009828	+	NA	NA	NA	NA	NA	NA	C	C	C	C	C	C	C	C	C	C	C	C	C	C	C	C	C	C	C	C	T	C	C	C	C	C	C	C	C	C	C	C	C	C	C	C	T	C	C
S1_22639214	G/T	1	23014380	+	NA	NA	NA	NA	NA	NA	G	G	G	T	T	G	G	G	G	G	G	G	G	G	G	G	T	G	G	G	G	G	G	G	G	G	G	G	G	T	G	G	N	T	T	N	G	G	G
S1_22651005	G/A	1	23026171	+	NA	NA	NA	NA	NA	NA	G	G	G	G	G	G	G	G	G	G	G	G	G	G	G	G	G	G	G	G	A	G	G	G	G	G	G	G	G	G	G	N	N	G	G	G	A	N	G
S1_22737923	G/C	1	23112316	+	NA	NA	NA	NA	NA	NA	G	G	G	G	G	G	G	G	G	G	G	G	G	G	G	G	G	G	G	G	C	G	G	G	G	G	G	G	G	G	G	G	G	G	G	G	C	G	G
S1_22742484	G/A	1	23116877	+	NA	NA	NA	NA	NA	NA	N	G	G	G	G	N	G	N	A	G	G	G	G	G	G	G	G	G	G	G	G	G	G	G	G	G	G	G	G	G	G	G	G	G	G	N	G	G	G
S1_22744823	C/G	1	23119216	+	NA	NA	NA	NA	NA	NA	G	C	C	C	C	G	C	G	G	C	C	C	C	C	C	C	C	C	C	C	C	C	C	C	C	C	C	C	C	C	C	C	C	C	C	C	C	C	C
S1_22874075	G/C	1	23250540	+	NA	NA	NA	NA	NA	NA	C	G	G	G	G	C	G	C	C	G	G	G	G	G	G	G	G	G	G	G	G	G	G	G	G	G	G	G	G	G	G	G	G	G	G	G	G	N	G
S1_22876000	G/A	1	23252519	+	NA	NA	NA	NA	NA	NA	N	G	A	A	A	N	A	N	N	A	A	A	A	A	A	A	A	G	G	G	G	A	G	G	G	A	G	G	G	A	A	N	G	A	A	G	G	A	G
S1_22976050	T/C	1	23360925	+	NA	NA	NA	NA	NA	NA	T	T	T	T	T	T	T	T	T	T	T	T	T	T	T	T	T	T	T	T	T	T	T	T	T	T	T	T	T	T	T	N	T	T	T	T	T	T	T
S1_22978431	C/G	1	23363306	+	NA	NA	NA	NA	NA	NA	G	C	G	C	C	G	G	G	G	G	G	G	G	G	G	G	C	C	C	C	C	C	C	C	C	C	C	C	C	C	C	N	C	C	C	C	C	G	C
S1_23047382	C/T	1	23433634	+	NA	NA	NA	NA	NA	NA	C	C	C	C	C	C	C	C	C	C	C	C	C	C	C	C	C	C	C	C	C	T	C	C	C	C	C	C	C	C	T	N	C	C	C	C	C	C	C
S1_23048709	T/C	1	23434961	+	NA	NA	NA	NA	NA	NA	T	T	T	T	T	T	T	T	T	T	T	T	T	T	T	T	T	T	T	T	C	T	T	T	T	C	T	T	T	T	T	C	T	T	T	T	C	T	T
S1_23065719	C/A	1	23451968	+	NA	NA	NA	NA	NA	NA	C	C	C	C	C	C	C	C	C	C	C	C	C	C	C	C	C	C	C	C	C	C	C	C	C	A	C	C	C	C	C	A	C	C	C	C	C	C	C
S1_23110666	G/A	1	23497421	+	NA	NA	NA	NA	NA	NA	A	G	G	G	G	A	G	A	A	G	G	G	G	G	G	G	G	G	G	G	G	G	G	G	G	G	G	G	G	G	G	G	N	G	G	G	G	N	G
S1_23192728	G/T	1	23561967	+	NA	NA	NA	NA	NA	NA	T	G	T	G	G	T	T	T	G	T	T	T	T	T	T	T	G	G	G	G	G	G	G	G	G	G	G	G	G	G	G	G	G	G	G	G	G	G	G
S1_23193770	G/A	1	23563009	+	NA	NA	NA	NA	NA	NA	G	G	G	G	G	G	G	G	G	G	G	G	G	G	G	G	G	G	G	G	G	G	G	G	G	A	G	G	G	A	G	G	G	G	G	G	G	G	G
S1_23224703	G/A	1	23609382	+	NA	NA	NA	NA	NA	NA	G	G	G	A	A	G	G	G	A	G	G	G	G	G	G	G	A	G	G	G	A	A	G	G	G	G	G	G	G	G	A	G	G	A	A	G	A	G	G
S1_23230184	A/T	1	23614863	+	NA	NA	NA	NA	NA	NA	T	A	A	T	T	T	A	T	A	A	A	A	A	A	A	A	T	A	A	A	T	T	A	A	A	A	A	A	A	N	A	N	A	T	T	A	T	A	T
S1_23235433	A/G	1	23620112	+	NA	NA	NA	NA	NA	NA	A	A	A	A	A	A	A	A	N	A	A	A	A	A	A	A	A	A	A	A	A	A	A	A	A	A	A	A	A	A	A	A	A	A	A	A	A	G	A
S1_23240577	G/A	1	23625300	+	NA	NA	NA	NA	NA	NA	G	G	G	A	A	G	G	G	G	G	G	G	G	G	G	G	A	G	G	G	G	G	G	G	G	G	G	G	G	N	G	G	G	A	A	G	G	G	A
S1_23241578	G/T	1	23626301	+	NA	NA	NA	NA	NA	NA	N	G	G	G	G	T	G	T	G	G	G	G	G	G	G	G	G	G	G	G	G	G	G	G	G	G	G	G	G	N	G	G	G	G	G	G	G	G	G
S1_23244064	C/T	1	23628787	+	NA	NA	NA	NA	NA	NA	C	C	T	T	T	C	T	C	C	T	T	T	T	T	T	T	T	C	C	C	T	T	C	C	C	C	C	C	C	N	C	C	C	T	T	C	T	C	T
S1_23248967	A/G	1	23633690	+	NA	NA	NA	NA	NA	NA	A	A	A	A	A	A	A	A	A	A	A	A	A	A	A	A	A	A	A	A	A	A	A	A	A	A	A	A	A	A	G	N	A	A	A	N	A	A	A
S1_23299779	T/C	1	23684498	+	NA	NA	NA	NA	NA	NA	T	T	T	T	T	T	T	T	T	T	T	T	T	T	T	T	T	T	T	T	T	C	T	T	T	T	T	T	T	T	T	T	T	T	T	T	T	N	T
S1_23557922	A/G	1	23953759	+	NA	NA	NA	NA	NA	NA	A	A	G	G	G	A	G	A	A	G	G	G	G	G	G	G	G	A	A	N	G	A	A	A	A	A	A	A	A	A	A	A	A	G	G	A	G	A	G
S1_23563041	G/C	1	23958878	+	NA	NA	NA	NA	NA	NA	G	G	G	G	G	G	G	G	G	G	G	G	G	G	G	G	G	G	G	G	G	G	G	G	G	G	G	G	G	N	G	C	G	G	G	G	G	C	G
S1_23566208	C/G	1	23962045	+	NA	NA	NA	NA	NA	NA	C	C	C	C	C	C	C	C	C	C	C	C	C	C	C	C	C	C	C	C	C	C	C	C	C	C	C	C	C	C	C	G	C	C	C	C	C	G	C
S1_23578450	A/G	1	23974254	+	NA	NA	NA	NA	NA	NA	G	G	A	A	A	G	A	G	G	A	A	A	A	A	A	A	A	G	G	G	A	A	G	G	G	N	G	G	G	N	A	N	G	A	A	G	A	A	G
S1_23579868	A/C	1	23975672	+	NA	NA	NA	NA	NA	NA	A	A	A	A	A	A	A	A	A	A	A	A	A	A	A	A	A	A	A	A	A	A	A	A	A	A	A	A	A	N	A	A	N	A	A	A	A	C	A
S1_23588199	A/G	1	23983999	+	NA	NA	NA	NA	NA	NA	G	G	A	A	A	G	A	G	A	A	A	A	A	A	A	A	A	G	G	G	A	N	G	G	G	A	G	G	G	G	G	N	N	A	A	G	A	G	G
S1_23589346	G/A	1	23985144	+	NA	NA	NA	NA	NA	NA	G	G	G	G	G	G	G	G	N	G	G	G	G	G	G	G	G	G	G	G	G	G	G	G	G	N	G	G	G	G	G	A	G	G	G	G	G	N	G
S1_23609891	C/A	1	24005690	+	NA	NA	NA	NA	NA	NA	C	C	C	C	C	C	C	C	C	C	C	C	C	C	C	C	C	C	C	C	C	C	C	C	C	C	C	C	C	C	C	C	C	C	C	C	C	A	C
S1_23617948	C/G	1	24013747	+	NA	NA	NA	NA	NA	NA	C	C	C	C	C	C	C	C	C	C	C	C	C	C	C	C	C	C	C	C	C	C	C	C	C	G	C	C	C	C	C	C	C	C	C	C	C	C	C
S1_23712035	C/T	1	24129458	+	NA	NA	NA	NA	NA	NA	C	C	C	C	C	C	C	C	C	C	C	C	C	C	C	C	C	C	C	C	T	C	C	C	C	T	C	C	C	C	C	N	C	C	C	C	T	T	C
S1_23923548	C/G	1	24296928	+	NA	NA	NA	NA	NA	NA	C	C	C	G	G	C	C	C	C	C	C	C	C	C	C	C	G	C	C	C	G	C	C	C	C	G	C	C	C	C	C	G	C	G	G	C	G	G	C
S1_23927221	A/C	1	24300601	+	NA	NA	NA	NA	NA	NA	A	A	A	C	C	A	A	A	C	A	A	A	A	A	A	A	C	A	A	A	A	A	A	A	A	A	A	A	A	N	C	N	A	C	C	A	A	A	A
S1_23937384	C/A	1	24310763	+	NA	NA	NA	NA	NA	NA	C	C	C	A	A	C	C	C	C	C	C	C	C	C	C	C	A	C	C	C	C	A	C	C	C	A	C	C	C	N	A	N	C	A	A	C	C	C	C
S1_23965965	A/G	1	24331859	+	NA	NA	NA	NA	NA	NA	G	G	A	A	A	G	A	G	A	A	A	A	A	A	A	A	A	G	G	G	A	A	G	G	G	A	G	G	G	A	G	G	G	A	A	N	A	A	G
S1_23968158	C/G	1	24334052	+	NA	NA	NA	NA	NA	NA	C	C	G	C	C	C	G	C	C	G	G	G	G	G	G	G	C	C	C	C	C	N	C	C	C	G	C	C	C	N	C	C	C	C	C	C	C	G	C
S1_24051291	A/T	1	24417167	+	NA	NA	NA	NA	NA	NA	A	A	A	T	T	A	A	A	A	A	A	A	A	A	A	A	T	A	A	A	A	T	A	A	A	A	A	A	A	N	T	T	N	T	T	A	A	A	A
S1_24193338	A/C	1	24557872	+	NA	NA	NA	NA	NA	NA	A	A	A	A	A	A	A	A	A	A	A	A	A	A	A	A	A	A	A	A	A	A	A	A	A	A	A	A	A	A	A	C	N	A	A	N	A	A	A
S1_24196122	G/C	1	24560656	+	NA	NA	NA	NA	NA	NA	G	G	C	G	G	G	C	G	G	C	C	C	C	C	C	C	G	G	G	G	G	C	G	G	G	C	G	G	G	N	G	G	G	G	G	C	G	G	G
S1_24203683	G/C	1	24568358	+	NA	NA	NA	NA	NA	NA	G	G	G	C	C	G	G	G	G	G	G	G	G	G	G	G	C	G	G	G	G	G	G	G	G	G	G	G	G	G	G	N	G	C	C	N	G	C	G
S1_24206867	A/C	1	24571542	+	NA	NA	NA	NA	NA	NA	A	A	C	A	A	A	C	A	A	C	C	C	C	C	C	C	A	A	A	A	A	C	A	A	A	C	A	A	A	N	A	C	A	A	A	C	A	A	A
S1_24215213	G/C	1	24579888	+	NA	NA	NA	NA	NA	NA	G	G	C	G	G	G	C	G	G	C	C	C	C	C	C	C	G	G	G	G	G	G	G	G	G	G	G	G	G	N	G	N	G	G	G	N	G	N	G
S1_24225507	C/A	1	24590182	+	NA	NA	NA	NA	NA	NA	C	C	C	C	C	C	C	C	A	C	C	C	C	C	C	C	C	C	C	C	C	C	C	C	C	C	C	C	C	N	C	C	C	C	C	C	C	C	C
S1_24227843	C/T	1	24592519	+	NA	NA	NA	NA	NA	NA	T	T	C	C	C	T	C	T	N	C	C	C	C	C	C	C	C	T	T	T	T	C	T	T	T	C	T	T	T	C	C	C	T	C	C	C	T	C	T
S1_24297757	G/T	1	24662225	+	NA	NA	NA	NA	NA	NA	G	G	G	G	G	G	G	G	T	G	G	G	G	G	G	G	G	G	G	G	G	G	G	G	G	G	G	G	G	N	G	G	G	G	G	G	G	G	G
S1_24308451	G/C	1	24672919	+	NA	NA	NA	NA	NA	NA	C	G	G	G	G	C	G	C	G	G	G	G	G	G	G	G	G	G	G	G	C	C	G	G	G	G	G	G	G	N	G	N	N	G	G	G	C	G	G
S1_24406456	A/G	1	24773968	+	NA	NA	NA	NA	NA	NA	A	A	A	G	G	A	A	A	A	A	A	A	A	A	A	A	G	A	A	A	A	A	A	A	A	A	A	A	A	N	A	A	A	G	G	G	A	A	A
S1_24509281	G/C	1	24873137	+	NA	NA	NA	NA	NA	NA	C	G	G	G	G	C	G	C	N	G	G	G	G	G	G	G	G	G	G	G	C	C	G	G	G	G	G	G	G	N	G	N	N	G	G	G	C	N	G
S1_24582859	G/T	1	24946715	+	NA	NA	NA	NA	NA	NA	T	G	G	G	G	T	G	T	G	G	G	G	G	G	G	G	G	G	G	G	T	T	G	G	G	G	G	G	G	N	G	T	G	G	G	G	T	T	G
S1_24599268	G/A	1	24963344	+	NA	NA	NA	NA	NA	NA	G	G	G	G	G	G	G	G	G	G	G	G	G	G	G	G	G	G	G	G	G	G	G	G	G	N	G	G	G	G	N	N	G	G	G	G	G	A	G
S1_24602373	G/T	1	24966449	+	NA	NA	NA	NA	NA	NA	G	G	T	T	T	G	T	G	T	T	T	T	T	T	T	T	T	G	G	G	G	G	G	G	G	T	G	G	G	N	T	N	G	T	T	T	G	G	G
S1_24671082	C/T	1	25043971	+	NA	NA	NA	NA	NA	NA	C	C	T	C	C	C	T	C	C	T	T	T	T	T	T	T	C	C	C	C	C	C	C	C	C	C	C	C	C	N	C	C	C	C	C	C	C	N	C
S1_24675532	G/T	1	25048421	+	NA	NA	NA	NA	NA	NA	T	G	G	G	G	T	G	T	G	G	G	G	G	G	G	G	G	G	G	G	T	G	G	G	G	G	G	G	G	N	G	G	G	G	G	T	T	G	G
S1_24676602	G/T	1	25049491	+	NA	NA	NA	NA	NA	NA	G	G	T	G	G	G	T	G	G	T	T	T	T	T	T	T	G	G	G	G	G	G	G	G	G	G	G	G	G	G	G	G	G	G	G	G	G	N	G
S1_24678804	A/T	1	25051693	+	NA	NA	NA	NA	NA	NA	A	A	A	A	A	A	A	A	N	A	A	A	A	A	A	A	A	A	A	A	A	A	A	A	A	T	A	A	A	T	A	A	A	A	A	A	A	T	A
S1_24735839	T/C	1	25109192	+	NA	NA	NA	NA	NA	NA	C	C	T	T	T	C	T	C	N	T	T	T	T	T	T	T	T	C	C	C	T	T	C	C	C	T	C	C	C	N	T	N	C	T	T	T	T	N	C
S1_24739938	C/T	1	25113291	+	NA	NA	NA	NA	NA	NA	C	C	C	C	C	C	C	C	C	C	C	C	C	C	C	C	C	C	C	C	C	T	C	C	C	N	C	C	C	N	C	C	N	C	C	C	C	N	C
S1_24743721	C/T	1	25117074	+	NA	NA	NA	NA	NA	NA	C	C	C	C	C	C	C	C	C	C	C	C	C	C	C	C	C	C	C	C	T	C	C	C	C	C	C	C	C	N	N	T	C	C	C	C	T	C	C
S1_24778913	T/C	1	25152882	+	NA	NA	NA	NA	NA	NA	T	T	T	C	C	T	T	T	T	T	T	T	T	T	T	T	C	T	T	T	T	T	T	T	T	T	T	T	T	T	T	N	T	C	C	T	T	T	T
S1_24822242	T/C	1	25195795	+	NA	NA	NA	NA	NA	NA	T	T	C	T	T	T	C	T	C	C	C	C	C	C	C	C	T	T	T	T	T	C	T	T	T	C	T	T	T	C	T	C	T	T	T	C	T	N	T
S1_24931653	A/G	1	25306133	+	NA	NA	NA	NA	NA	NA	A	A	A	A	A	A	A	A	A	A	A	A	A	A	A	A	A	A	A	A	A	G	A	A	A	G	A	A	A	G	A	G	A	A	A	G	A	G	A
S1_24937910	C/T	1	25312388	+	NA	NA	NA	NA	NA	NA	C	C	C	C	C	C	C	C	T	C	C	C	C	C	C	C	C	C	C	C	C	T	C	C	C	T	C	C	C	T	C	T	C	C	C	T	C	T	C
S1_24939265	G/A	1	25313735	+	NA	NA	NA	NA	NA	NA	G	G	G	G	G	G	G	G	N	G	G	G	G	G	G	G	G	G	G	G	G	A	G	G	G	A	G	G	G	A	G	A	N	G	G	A	G	N	G
S1_24940297	G/A	1	25314767	+	NA	NA	NA	NA	NA	NA	G	G	G	G	G	G	G	G	A	G	G	G	G	G	G	G	G	G	G	G	G	G	G	G	G	G	G	G	G	G	G	G	G	G	G	G	G	N	G
S1_25100425	G/T	1	25496518	+	NA	NA	NA	NA	NA	NA	G	G	G	G	G	G	G	G	G	G	G	G	G	G	G	G	G	G	G	N	G	G	G	G	G	T	G	G	G	G	G	N	N	G	G	G	G	T	G
S1_25101800	T/A	1	25497893	+	NA	NA	NA	NA	NA	NA	T	T	T	T	T	T	T	T	A	T	T	T	T	T	T	T	T	T	T	T	T	A	T	T	T	T	T	T	T	A	T	A	T	T	T	A	T	T	T
S1_25104647	T/C	1	25500740	+	NA	NA	NA	NA	NA	NA	T	T	T	T	T	T	T	T	T	T	T	T	T	T	T	T	T	T	T	T	T	T	T	T	T	C	T	T	T	T	T	T	N	T	T	T	T	N	T
S1_25153265	G/A	1	25548495	+	NA	NA	NA	NA	NA	NA	G	G	A	G	G	G	A	G	A	A	A	A	A	A	A	A	G	G	G	G	G	A	G	G	G	A	G	G	G	A	A	A	G	G	G	N	G	A	G
S1_25155140	C/G	1	25550370	+	NA	NA	NA	NA	NA	NA	C	C	C	N	C	C	C	C	C	C	C	C	C	C	C	C	N	C	C	C	C	C	C	C	C	C	C	C	C	C	C	C	C	C	C	N	C	C	C
S1_25159623	G/A	1	25554853	+	NA	NA	NA	NA	NA	NA	G	G	G	G	G	G	G	G	N	G	G	G	G	G	G	G	G	G	G	G	G	G	G	G	G	G	G	G	G	G	G	A	G	G	G	G	G	G	G
S1_25163865	G/A	1	25559095	+	NA	NA	NA	NA	NA	NA	G	G	G	G	G	G	G	G	G	G	G	G	G	G	G	G	G	G	G	G	G	G	G	G	G	A	G	G	G	G	G	A	G	G	G	G	G	A	G
S1_25164869	G/A	1	25560099	+	NA	NA	NA	NA	NA	NA	G	G	G	G	G	G	G	G	A	G	G	G	G	G	G	G	G	G	G	G	G	G	G	G	G	A	G	G	G	G	G	N	N	G	G	G	G	A	G
S1_25166962	G/A	1	25562192	+	NA	NA	NA	NA	NA	NA	G	G	G	G	G	G	G	G	G	G	G	G	G	G	G	G	G	G	G	G	G	G	G	G	G	G	G	G	G	G	G	N	G	G	G	G	G	G	G
S1_25170800	C/T	1	25566030	+	NA	NA	NA	NA	NA	NA	C	C	C	C	C	C	C	C	C	C	C	C	C	C	C	C	C	C	C	C	N	C	C	C	C	C	C	C	C	C	C	N	C	C	C	N	C	C	C
S1_25288625	T/G	1	25637021	+	NA	NA	NA	NA	NA	NA	T	T	T	T	T	T	T	T	G	T	T	T	T	T	T	T	T	T	T	T	T	T	T	T	T	G	T	T	T	N	T	T	T	T	T	T	T	N	T
S1_25376975	C/A	1	25721441	+	NA	NA	NA	NA	NA	NA	C	C	C	C	C	C	C	C	C	C	C	C	C	C	C	C	C	C	C	C	C	C	C	C	C	C	C	C	C	C	C	C	C	C	C	C	C	C	C
S1_25378159	G/T	1	25722625	+	NA	NA	NA	NA	NA	NA	T	T	G	G	G	T	G	T	G	G	G	G	G	G	G	G	G	T	T	T	G	T	T	T	T	G	T	T	T	N	G	T	T	G	G	G	G	G	T
S1_25379276	A/G	1	25723742	+	NA	NA	NA	NA	NA	NA	A	A	A	A	A	A	A	A	G	A	A	A	A	A	A	A	A	A	A	A	A	A	A	A	A	A	A	A	A	A	A	A	A	A	A	A	A	G	A
S1_25381281	T/C	1	25725747	+	NA	NA	NA	NA	NA	NA	T	T	T	T	T	T	T	T	T	T	T	T	T	T	T	T	T	T	T	T	T	T	T	T	T	T	T	T	T	T	T	N	T	T	T	N	T	T	T
S1_25387676	G/C	1	25732142	+	NA	NA	NA	NA	NA	NA	G	G	G	G	G	G	G	G	C	G	G	G	G	G	G	G	G	G	G	G	G	G	G	G	G	G	G	G	G	G	G	G	G	G	G	G	G	C	G
S1_25396110	C/G	1	25740981	+	NA	NA	NA	NA	NA	NA	C	G	C	C	C	C	C	C	N	C	C	C	C	C	C	C	C	G	G	G	C	C	G	G	G	C	G	G	G	N	C	G	N	C	C	C	C	N	G
S1_25410802	T/C	1	25755673	+	NA	NA	NA	NA	NA	NA	T	C	T	T	T	T	T	T	T	T	T	T	T	T	T	T	T	C	C	C	T	C	C	C	C	C	C	C	C	T	C	T	N	T	T	T	T	N	C
S1_25414312	A/C	1	25759183	+	NA	NA	NA	NA	NA	NA	C	A	A	C	C	C	A	C	C	A	A	A	A	A	A	A	C	A	A	A	A	A	A	A	A	C	A	A	A	N	C	N	N	C	C	C	A	N	A
S1_25418155	A/G	1	25763026	+	NA	NA	NA	NA	NA	NA	A	A	G	A	A	A	G	A	A	G	G	G	G	G	G	G	A	A	A	A	G	G	A	A	A	A	A	A	A	A	A	G	A	A	A	N	G	A	A
S1_25425465	C/T	1	25770336	+	NA	NA	NA	NA	NA	NA	C	C	T	C	C	C	T	C	C	T	T	T	T	T	T	T	C	C	C	C	C	C	C	C	C	C	C	C	C	C	C	T	C	C	C	C	T	C	C
S1_25449420	G/A	1	25802379	+	NA	NA	NA	NA	NA	NA	G	G	G	G	G	G	G	G	N	G	G	G	G	G	G	G	G	G	G	G	G	A	G	G	G	G	G	G	G	G	G	G	G	G	G	A	G	N	G
S1_25621710	A/T	1	25917359	+	NA	NA	NA	NA	NA	NA	A	A	A	A	A	A	A	A	A	A	A	A	A	A	A	A	A	A	A	A	A	A	A	A	A	A	A	A	A	A	A	A	A	A	A	A	A	N	A
S1_25623690	G/C	1	25919339	+	NA	NA	NA	NA	NA	NA	C	G	G	C	C	C	G	C	G	G	G	G	G	G	G	G	C	G	G	G	G	G	G	G	G	G	G	G	G	C	G	G	N	C	C	N	G	G	G
S1_25625499	G/A	1	25921148	+	NA	NA	NA	NA	NA	NA	G	G	G	G	G	G	G	G	G	G	G	G	G	G	G	G	G	G	G	G	A	G	G	G	G	G	G	G	G	G	G	N	N	G	G	G	A	A	G
S1_25630550	G/T	1	25926199	+	NA	NA	NA	NA	NA	NA	T	G	G	T	T	T	G	T	G	G	G	G	G	G	G	G	T	G	G	G	G	G	G	G	G	G	G	G	G	T	G	G	G	T	T	G	G	G	G
S1_25633975	A/G	1	25929623	+	NA	NA	NA	NA	NA	NA	A	G	G	A	A	A	G	A	G	G	G	G	G	G	G	G	A	G	G	G	A	G	G	G	G	G	G	G	G	A	A	A	G	A	A	N	A	A	G
S1_25705000	G/A	1	26002287	+	NA	NA	NA	NA	NA	NA	G	G	G	G	G	G	G	G	N	G	G	G	G	G	G	G	G	G	G	G	G	N	G	G	G	N	G	G	G	G	G	N	G	G	G	A	G	G	G
S1_25706104	C/T	1	26003391	+	NA	NA	NA	NA	NA	NA	C	C	T	C	C	C	T	C	C	T	T	T	T	T	T	T	C	C	C	C	T	N	C	C	C	C	C	C	C	N	C	C	C	C	C	C	T	T	C
S1_25710782	G/A	1	26008069	+	NA	NA	NA	NA	NA	NA	G	G	G	G	G	G	G	G	G	G	G	G	G	G	G	G	G	G	G	G	G	A	G	G	G	G	G	G	G	G	A	G	G	G	G	N	G	G	G
S1_25711801	A/T	1	26009088	+	NA	NA	NA	NA	NA	NA	A	A	A	A	A	A	A	A	A	A	A	A	A	A	A	A	A	A	A	A	A	A	A	A	A	A	A	A	A	N	A	A	A	A	A	A	A	N	A
S1_25717218	C/T	1	26014505	+	NA	NA	NA	NA	NA	NA	C	C	C	C	C	C	C	C	C	C	C	C	C	C	C	C	C	C	C	C	C	N	C	C	C	C	C	C	C	C	C	T	C	C	C	C	C	C	C
S1_25745056	C/T	1	26044574	+	NA	NA	NA	NA	NA	NA	C	C	C	T	T	C	C	C	C	C	C	C	C	C	C	C	T	C	C	C	C	C	C	C	C	T	C	C	C	N	T	C	C	T	T	C	C	C	C
S1_25820333	G/C	1	26132630	+	NA	NA	NA	NA	NA	NA	C	C	G	G	G	C	G	C	C	G	G	G	G	G	G	G	G	C	C	C	G	C	C	C	C	G	C	C	C	G	C	C	C	G	C	G	G	G	C
S1_25823353	G/C	1	26135650	+	NA	NA	NA	NA	NA	NA	G	G	G	G	G	G	G	G	G	G	G	G	G	G	G	G	G	G	G	G	G	C	G	G	G	G	G	G	G	G	C	C	G	G	G	N	G	G	G
S1_25824803	C/A	1	26137100	+	NA	NA	NA	NA	NA	NA	C	C	A	C	C	C	A	C	C	A	A	A	A	A	A	A	C	C	C	C	C	C	C	C	C	C	C	C	C	C	C	C	C	C	C	A	C	C	C
S1_25826471	T/C	1	26138768	+	NA	NA	NA	NA	NA	NA	T	T	T	T	T	T	T	T	T	T	T	T	T	T	T	T	T	T	T	T	T	C	T	T	T	T	T	T	T	T	C	C	T	T	T	T	T	N	T
S1_25876183	C/T	1	26173975	+	NA	NA	NA	NA	NA	NA	C	C	T	C	C	C	T	C	C	T	T	T	T	T	T	T	C	C	C	C	C	T	C	C	C	C	C	C	C	C	T	T	C	C	C	T	C	C	C
S1_25878895	C/T	1	26176687	+	NA	NA	NA	NA	NA	NA	C	C	C	T	T	C	C	C	C	C	C	C	C	C	C	C	T	C	C	C	T	C	C	C	C	T	C	C	C	T	C	C	C	T	T	C	T	T	C
S1_25882412	C/T	1	26180204	+	NA	NA	NA	NA	NA	NA	C	C	C	C	C	C	C	C	C	C	C	C	C	C	C	C	C	C	C	N	T	C	C	C	C	C	C	C	C	T	C	C	N	C	C	C	T	T	C
S1_26037552	C/G	1	26334441	+	NA	NA	NA	NA	NA	NA	C	C	C	C	C	C	C	C	C	C	C	C	C	C	C	C	C	C	C	C	C	C	C	C	C	C	C	C	C	C	C	C	C	C	C	C	C	C	C
S1_26039788	G/A	1	26336677	+	NA	NA	NA	NA	NA	NA	G	G	G	N	G	G	G	G	G	G	G	G	G	G	G	G	N	G	G	G	A	G	G	G	G	G	G	G	G	A	G	G	N	G	G	G	A	N	G
S1_26197963	A/T	1	26428954	+	NA	NA	NA	NA	NA	NA	T	A	A	A	A	T	A	T	T	A	A	A	A	A	A	A	A	A	A	A	A	A	A	A	A	A	A	A	A	A	A	T	A	A	A	A	A	A	A
S1_26199549	T/C	1	26430540	+	NA	NA	NA	NA	NA	NA	T	T	T	T	T	T	T	T	N	T	T	T	T	T	T	T	T	T	T	T	T	T	T	T	T	T	T	T	T	T	T	C	T	T	T	T	T	N	T
S1_26326643	A/G	1	26517923	+	NA	NA	NA	NA	NA	NA	A	A	A	A	A	A	A	A	A	A	A	A	A	A	A	A	A	A	A	A	A	A	A	A	A	A	A	A	A	A	A	G	A	A	A	A	A	A	A
S1_26327888	A/T	1	26519168	+	NA	NA	NA	NA	NA	NA	A	A	T	A	A	A	T	A	A	T	T	T	T	T	T	T	A	A	A	A	A	A	A	A	A	A	A	A	A	A	A	A	N	A	A	A	A	A	A
S1_26331714	C/G	1	26522994	+	NA	NA	NA	NA	NA	NA	C	C	G	C	C	C	G	C	C	G	G	G	G	G	G	G	C	C	C	N	C	C	C	C	C	C	C	C	C	C	C	C	N	C	C	C	C	C	C
S1_26335768	C/T	1	26527048	+	NA	NA	NA	NA	NA	NA	C	T	T	C	C	C	T	C	C	T	T	T	T	T	T	T	C	T	T	T	C	C	T	T	T	C	T	T	T	C	T	N	T	C	C	C	C	C	T
S1_26426777	C/T	1	26603128	+	NA	NA	NA	NA	NA	NA	C	C	C	C	C	C	C	C	C	C	C	C	C	C	C	C	C	C	C	C	C	C	C	C	C	C	C	C	C	N	T	C	C	C	C	C	C	C	C
S1_26429985	C/T	1	26606336	+	NA	NA	NA	NA	NA	NA	C	C	C	C	C	C	C	C	C	C	C	C	C	C	C	C	C	C	C	C	C	C	C	C	C	T	C	C	C	N	T	C	C	C	C	C	C	C	C
S1_26432368	C/T	1	26608719	+	NA	NA	NA	NA	NA	NA	C	C	C	C	C	C	C	C	C	C	C	C	C	C	C	C	C	C	C	C	C	C	C	C	C	T	C	C	C	C	T	C	C	C	C	C	C	C	C
S1_26435510	T/C	1	26611861	+	NA	NA	NA	NA	NA	NA	T	C	T	T	T	T	T	T	T	T	T	T	T	T	T	T	T	C	C	C	T	T	C	C	C	C	C	C	C	N	T	T	C	T	T	T	T	T	C
S1_26437904	C/T	1	26614255	+	NA	NA	NA	NA	NA	NA	C	T	C	C	C	C	C	C	C	C	C	C	C	C	C	C	C	T	T	T	C	C	T	T	T	T	T	T	T	C	C	C	T	C	C	C	C	C	T
S1_26496034	C/T	1	26700139	+	NA	NA	NA	NA	NA	NA	C	C	C	C	C	C	C	C	C	C	C	C	C	C	C	C	C	C	C	C	C	T	C	C	C	T	C	C	C	C	C	T	C	C	C	C	C	C	C
S1_26525697	G/T	1	26720397	+	NA	NA	NA	NA	NA	NA	G	T	G	G	G	G	G	G	G	G	G	G	G	G	G	G	G	T	T	T	G	T	T	T	T	T	T	T	T	G	T	T	N	G	G	G	G	G	T
S1_26528460	T/G	1	26723160	+	NA	NA	NA	NA	NA	NA	T	T	T	T	T	T	T	T	T	T	T	T	T	T	T	T	T	T	T	N	T	T	T	T	T	T	T	T	T	T	T	T	N	T	T	N	T	N	T
S1_26571245	A/G	1	26766316	+	NA	NA	NA	NA	NA	NA	A	A	A	A	A	A	A	A	A	A	A	A	A	A	A	A	A	A	A	A	A	A	A	A	A	A	A	A	A	A	A	A	N	A	A	A	A	A	A
S1_26572780	G/A	1	26767851	+	NA	NA	NA	NA	NA	NA	A	G	G	G	G	A	G	A	G	G	G	G	G	G	G	G	G	G	G	G	A	G	G	G	G	G	G	G	G	A	G	G	G	G	G	G	A	A	G
S1_26575822	A/C	1	26770893	+	NA	NA	NA	NA	NA	NA	A	A	A	C	C	A	A	A	A	A	A	A	A	A	A	A	C	A	A	A	A	A	A	A	A	A	A	A	A	A	C	N	N	C	C	N	A	A	A
S1_26577261	A/G	1	26772332	+	NA	NA	NA	NA	NA	NA	G	A	A	A	A	G	A	G	G	A	A	A	A	A	A	A	A	A	A	A	A	A	A	A	A	A	A	A	A	A	A	N	A	A	A	A	A	G	A
S1_26578281	A/G	1	26773352	+	NA	NA	NA	NA	NA	NA	G	A	A	A	A	G	A	G	A	A	A	A	A	A	A	A	A	A	A	A	A	N	A	A	A	A	A	A	A	A	A	A	N	A	A	A	A	G	A
S1_26691898	G/T	1	26895029	+	NA	NA	NA	NA	NA	NA	T	G	G	G	G	T	G	T	G	G	G	G	G	G	G	G	G	G	G	G	T	G	G	G	G	N	G	G	G	T	G	G	G	G	G	T	T	T	G
S1_26699721	G/A	1	26902852	+	NA	NA	NA	NA	NA	NA	G	G	A	G	G	G	A	G	G	A	A	A	A	A	A	A	G	G	G	G	G	G	G	G	G	G	G	G	G	N	G	G	G	G	G	N	G	N	G
S1_26820177	T/C	1	27044363	+	NA	NA	NA	NA	NA	NA	C	T	T	T	T	C	T	C	C	T	T	T	T	T	T	T	T	T	T	T	T	T	T	T	T	T	T	T	T	T	T	T	T	T	T	T	T	C	T
S1_26825503	A/G	1	27049557	+	NA	NA	NA	NA	NA	NA	G	A	A	A	A	G	A	G	G	A	A	A	A	A	A	A	A	A	A	N	A	A	A	A	A	A	A	A	A	N	A	A	A	A	A	A	A	G	A
S1_26826601	C/G	1	27050655	+	NA	NA	NA	NA	NA	NA	C	C	C	C	C	C	C	C	G	C	C	C	C	C	C	C	C	C	C	C	C	C	C	C	C	C	C	C	C	N	C	C	C	C	C	N	C	C	C
S1_26829360	G/A	1	27053414	+	NA	NA	NA	NA	NA	NA	G	G	G	G	G	G	G	G	A	G	G	G	G	G	G	G	G	G	G	G	G	G	G	G	G	G	G	G	G	G	G	G	G	G	G	G	G	G	G
S1_26907929	C/T	1	27081650	+	NA	NA	NA	NA	NA	NA	C	C	C	C	C	C	C	C	T	C	C	C	C	C	C	C	C	C	C	C	C	N	C	C	C	C	C	C	C	C	C	N	N	C	C	C	C	N	C
S1_26912154	C/A	1	27085875	+	NA	NA	NA	NA	NA	NA	C	C	C	C	C	C	C	C	N	C	C	C	C	C	C	C	C	C	C	C	C	C	C	C	C	C	C	C	C	N	C	C	C	C	C	C	C	C	C
S1_26914486	T/C	1	27088207	+	NA	NA	NA	NA	NA	NA	T	C	T	T	T	T	T	T	T	T	T	T	T	T	T	T	T	C	C	C	T	C	C	C	C	T	C	C	C	T	C	C	C	T	T	T	T	C	C
S1_26948708	T/C	1	27133902	+	NA	NA	NA	NA	NA	NA	T	C	T	T	T	T	T	T	T	T	T	T	T	T	T	T	T	C	C	C	T	C	C	C	C	T	C	C	C	T	C	C	C	T	T	T	T	C	C
S1_27083938	T/C	1	27269487	+	NA	NA	NA	NA	NA	NA	T	C	T	T	T	T	T	T	C	T	T	T	T	T	T	T	T	C	C	C	T	T	C	C	C	T	C	C	C	T	T	T	C	T	T	N	T	T	C
S1_27101560	T/C	1	27287109	+	NA	NA	NA	NA	NA	NA	T	T	T	T	T	T	T	T	T	T	T	T	T	T	T	T	T	T	T	T	T	T	T	T	T	T	T	T	T	T	T	N	T	T	T	T	T	T	T
S1_27111254	T/G	1	27296866	+	NA	NA	NA	NA	NA	NA	T	T	T	T	T	T	T	T	G	T	T	T	T	T	T	T	T	T	T	G	G	T	T	T	T	G	T	T	T	G	T	T	T	T	T	G	G	T	T
S1_27112292	G/C	1	27297904	+	NA	NA	NA	NA	NA	NA	C	G	G	G	G	C	G	C	C	G	G	G	G	G	G	G	G	G	G	C	G	N	G	G	G	G	G	G	G	G	G	G	G	G	G	C	G	C	G
S1_27116540	G/C	1	27302153	+	NA	NA	NA	NA	NA	NA	G	G	G	G	G	G	G	G	G	G	G	G	G	G	G	G	G	G	G	G	G	C	G	G	G	G	G	G	G	G	G	G	N	G	G	N	G	G	G
S1_27123057	C/A	1	27308670	+	NA	NA	NA	NA	NA	NA	C	C	C	C	C	C	C	C	N	C	C	C	C	C	C	C	C	C	C	C	C	C	C	C	C	C	C	C	C	C	C	A	C	C	C	C	C	N	C
S1_27128123	G/T	1	27313736	+	NA	NA	NA	NA	NA	NA	G	G	G	G	G	G	G	G	G	G	G	G	G	G	G	G	G	G	G	G	G	N	G	G	G	T	G	G	G	G	G	G	G	G	G	G	G	G	G
S1_27136142	G/C	1	27321755	+	NA	NA	NA	NA	NA	NA	G	G	G	G	G	G	G	G	G	G	G	G	G	G	G	G	G	G	G	G	C	G	G	G	G	N	G	G	G	N	N	N	N	G	G	G	C	N	G
S1_27140851	A/G	1	27326464	+	NA	NA	NA	NA	NA	NA	A	A	A	G	G	A	A	A	A	A	A	A	A	A	A	A	G	A	A	A	A	G	A	A	A	G	A	A	A	A	A	N	A	G	G	A	A	A	A
S1_27144867	G/C	1	27330480	+	NA	NA	NA	NA	NA	NA	G	G	G	G	G	G	G	G	G	G	G	G	G	G	G	G	G	G	G	G	G	G	G	G	G	G	G	G	G	G	G	C	G	G	G	G	G	G	G
S1_27157588	C/A	1	27343200	+	NA	NA	NA	NA	NA	NA	C	C	C	C	C	C	C	C	N	C	C	C	C	C	C	C	C	C	C	C	C	N	C	C	C	N	C	C	C	C	A	C	C	C	C	N	C	C	C
S1_27172318	G/C	1	27407953	+	NA	NA	NA	NA	NA	NA	G	C	G	G	G	G	G	G	G	G	G	G	G	G	G	G	G	C	C	C	C	G	C	C	C	G	C	C	C	G	G	G	N	G	G	C	G	C	C
S1_27173419	C/A	1	27409054	+	NA	NA	NA	NA	NA	NA	C	A	C	C	C	C	C	C	A	C	C	C	C	C	C	C	C	A	A	A	N	C	A	A	A	C	A	A	A	C	A	C	N	C	C	A	C	A	A
S1_27183867	G/A	1	27419502	+	NA	NA	NA	NA	NA	NA	G	G	G	A	A	G	G	G	A	G	G	G	G	G	G	G	N	G	G	G	G	G	G	G	G	A	G	G	G	G	A	A	G	A	A	G	G	G	G
S1_27303558	G/A	1	27500313	+	NA	NA	NA	NA	NA	NA	G	G	G	A	A	G	G	G	G	G	G	G	G	G	G	G	A	G	G	G	G	G	G	G	G	G	G	G	G	G	G	A	N	A	A	G	G	G	G
S1_27394693	A/T	1	27588337	+	NA	NA	NA	NA	NA	NA	A	A	A	A	A	A	A	A	T	A	A	A	A	A	A	A	A	A	A	A	A	N	A	A	A	A	A	A	A	A	A	N	N	A	A	A	A	N	A
S1_27401550	A/G	1	27595193	+	NA	NA	NA	NA	NA	NA	G	A	A	A	A	G	A	G	N	A	A	A	A	A	A	A	A	A	A	A	G	A	A	A	A	G	A	A	A	G	A	A	A	A	A	A	G	G	A
S1_27505154	C/A	1	27699581	+	NA	NA	NA	NA	NA	NA	A	C	C	C	C	A	C	A	C	C	C	C	C	C	C	C	C	C	C	C	A	A	C	C	C	C	C	C	C	A	C	C	C	C	C	C	A	A	C
S1_27507748	G/C	1	27702175	+	NA	NA	NA	NA	NA	NA	G	G	G	N	G	G	G	G	C	G	G	G	G	G	G	G	N	G	G	G	G	G	G	G	G	G	G	G	G	G	G	G	N	G	G	N	G	G	G
S1_27524307	T/A	1	27718727	+	NA	NA	NA	NA	NA	NA	A	T	T	A	A	A	T	A	T	T	T	T	T	T	T	T	A	T	T	T	N	T	T	T	T	T	T	T	T	A	T	T	N	A	A	T	A	T	T
S1_27552448	C/T	1	27743580	+	NA	NA	NA	NA	NA	NA	C	T	T	C	C	C	T	C	N	T	T	T	T	T	T	T	C	T	T	C	N	C	T	T	T	C	T	T	T	C	N	N	T	C	C	C	C	T	T
S1_27625539	C/T	1	27816647	+	NA	NA	NA	NA	NA	NA	C	C	C	C	C	C	C	C	T	C	C	C	C	C	C	C	C	C	C	C	C	T	C	C	C	C	C	C	C	C	C	C	C	C	C	C	C	C	C
S1_27626654	T/C	1	27817762	+	NA	NA	NA	NA	NA	NA	T	T	T	T	T	T	T	T	T	T	T	T	T	T	T	T	T	T	T	T	T	T	T	T	T	T	T	T	T	T	C	T	T	T	T	T	T	T	T
S1_27627820	G/A	1	27818928	+	NA	NA	NA	NA	NA	NA	G	A	A	G	G	G	A	G	A	A	A	A	A	A	A	A	G	A	A	G	G	G	A	A	A	G	A	A	A	G	N	A	A	G	G	N	G	G	A
S1_27628869	C/G	1	27819977	+	NA	NA	NA	NA	NA	NA	C	G	C	C	C	C	C	C	G	C	C	C	C	C	C	C	C	G	G	C	C	N	G	G	G	C	G	G	G	C	G	G	N	C	C	C	C	C	G
S1_27630635	C/T	1	27821743	+	NA	NA	NA	NA	NA	NA	C	C	T	C	C	C	T	C	C	T	T	T	T	T	T	T	C	C	C	T	C	T	C	C	C	C	C	C	C	C	T	N	N	C	C	T	C	N	C
S1_27638257	G/A	1	27829365	+	NA	NA	NA	NA	NA	NA	G	G	G	G	G	G	G	G	G	G	G	G	G	G	G	G	G	G	G	A	G	A	G	G	G	G	G	G	G	G	G	A	G	G	G	A	G	G	G
S1_27639485	G/A	1	27830593	+	NA	NA	NA	NA	NA	NA	G	G	G	G	G	G	G	G	G	G	G	G	G	G	G	G	G	G	G	N	G	G	G	G	G	G	G	G	G	G	G	N	N	G	G	G	G	G	G
S1_27643087	T/C	1	27834195	+	NA	NA	NA	NA	NA	NA	T	T	C	T	T	T	C	T	T	C	C	C	C	C	C	C	T	T	T	C	T	C	T	T	T	T	T	T	T	T	T	N	T	T	T	N	T	N	T
S1_27645479	G/T	1	27836587	+	NA	NA	NA	NA	NA	NA	G	G	T	G	G	G	T	G	T	T	T	T	T	T	T	T	G	G	G	T	G	T	G	G	G	G	G	G	G	G	T	G	G	G	G	T	G	G	G
S1_27647462	C/G	1	27838570	+	NA	NA	NA	NA	NA	NA	C	C	G	C	C	C	G	C	C	G	G	G	G	G	G	G	C	C	C	G	C	G	C	C	C	C	C	C	C	C	C	C	C	C	C	G	C	C	C
S1_27778549	G/A	1	27969658	+	NA	NA	NA	NA	NA	NA	G	G	G	G	G	G	G	G	G	G	G	G	G	G	G	G	G	G	G	A	G	G	G	G	G	G	G	G	G	G	G	G	G	G	G	A	G	G	G
S1_27796973	C/A	1	27988077	+	NA	NA	NA	NA	NA	NA	C	A	C	C	C	C	C	C	N	C	C	C	C	C	C	C	C	A	A	C	C	A	A	A	A	C	A	A	A	C	C	C	A	C	C	C	C	N	A
S1_27804092	C/T	1	27995196	+	NA	NA	NA	NA	NA	NA	T	C	C	T	T	T	C	T	C	C	C	C	C	C	C	C	T	C	C	T	C	C	C	C	C	C	C	C	C	C	C	T	C	T	T	T	C	C	C
S1_27861042	T/G	1	28052122	+	NA	NA	NA	NA	NA	NA	N	T	T	T	T	N	T	N	T	T	T	T	T	T	T	T	T	T	T	G	T	N	T	T	T	T	T	T	T	N	T	G	T	T	T	G	T	T	T
S1_27868158	T/C	1	28059238	+	NA	NA	NA	NA	NA	NA	T	T	T	T	T	T	T	T	T	T	T	T	T	T	T	T	T	T	T	C	T	T	T	T	T	T	T	T	T	T	T	T	T	T	T	C	T	T	T
S1_27911332	T/C	1	28102679	+	NA	NA	NA	NA	NA	NA	T	T	T	T	T	T	T	T	N	T	T	T	T	T	T	T	T	T	T	T	T	T	T	T	T	T	T	T	T	T	C	T	T	T	T	T	T	T	T
S1_27917337	G/A	1	28108684	+	NA	NA	NA	NA	NA	NA	G	G	G	G	G	G	G	G	G	G	G	G	G	G	G	G	G	G	G	G	G	A	G	G	G	G	G	G	G	G	G	G	G	G	G	G	G	G	G
S1_27980160	C/A	1	28171421	+	NA	NA	NA	NA	NA	NA	C	C	C	C	C	C	C	C	C	C	C	C	C	C	C	C	C	C	C	C	C	A	C	C	C	C	C	C	C	C	A	C	C	C	C	C	C	C	C
S1_27982375	C/T	1	28173636	+	NA	NA	NA	NA	NA	NA	T	C	C	C	C	T	C	T	C	C	C	C	C	C	C	C	C	C	C	T	C	T	C	C	C	T	C	C	C	C	T	T	C	C	C	T	C	N	C
S1_28291859	C/T	1	28483881	+	NA	NA	NA	NA	NA	NA	T	C	T	T	T	T	T	T	T	T	T	T	T	T	T	T	T	C	C	T	C	T	C	C	C	C	C	C	C	C	T	T	C	T	T	N	C	N	C
S1_28293011	G/A	1	28485033	+	NA	NA	NA	NA	NA	NA	G	G	A	A	A	G	A	G	A	A	A	A	A	A	A	A	A	G	G	A	G	A	G	G	G	G	G	G	G	G	A	G	G	A	A	A	G	G	G
S1_28424446	T/G	1	28616667	+	NA	NA	NA	NA	NA	NA	T	T	T	T	T	T	T	T	T	T	T	T	T	T	T	T	T	T	T	T	T	N	T	T	T	T	T	T	T	T	T	G	N	T	T	N	T	N	T
S1_28425832	T/C	1	28618052	+	NA	NA	NA	NA	NA	NA	T	T	C	T	T	T	C	T	N	C	C	C	C	C	C	C	T	T	T	T	T	T	T	T	T	T	T	T	T	T	T	N	T	T	T	T	T	T	T
S1_28447670	C/G	1	28639890	+	NA	NA	NA	NA	NA	NA	C	C	C	C	C	C	C	C	C	C	C	C	C	C	C	C	C	C	C	C	C	C	C	C	C	G	C	C	C	N	G	C	N	C	C	N	C	N	C
S1_28450003	G/A	1	28642223	+	NA	NA	NA	NA	NA	NA	G	G	G	G	G	G	G	G	G	G	G	G	G	G	G	G	G	G	G	G	G	G	G	G	G	A	G	G	G	N	G	G	N	G	G	N	G	G	G
S1_28459068	A/C	1	28651286	+	NA	NA	NA	NA	NA	NA	A	A	A	A	A	A	A	A	C	A	A	A	A	A	A	A	A	A	A	C	A	C	A	A	A	A	A	A	A	N	A	N	A	A	A	C	C	A	A
S1_28461092	T/C	1	28653310	+	NA	NA	NA	NA	NA	NA	T	T	T	T	T	T	T	T	T	T	T	T	T	T	T	T	T	T	T	C	T	T	T	T	T	N	T	T	T	T	T	T	N	T	T	C	T	N	T
S1_28521497	G/C	1	28714118	+	NA	NA	NA	NA	NA	NA	G	G	G	G	G	G	G	G	N	G	G	G	G	G	G	G	G	G	G	C	G	C	G	G	G	C	G	G	G	G	G	C	G	G	G	C	G	G	G
S1_28606049	G/T	1	28799334	+	NA	NA	NA	NA	NA	NA	G	G	G	G	G	G	G	G	T	G	G	G	G	G	G	G	G	G	G	G	G	G	G	G	G	G	G	G	G	G	N	N	G	G	G	N	G	N	G
S1_28608389	C/T	1	28801674	+	NA	NA	NA	NA	NA	NA	T	C	C	T	T	T	C	T	C	C	C	C	C	C	C	C	T	C	C	C	T	T	C	C	C	C	C	C	C	T	C	C	C	T	T	C	T	T	C
S1_28609657	C/G	1	28802942	+	NA	NA	NA	NA	NA	NA	C	C	C	C	C	C	C	C	G	C	C	C	C	C	C	C	C	C	C	G	C	C	C	C	C	C	C	C	C	C	G	C	C	C	C	G	C	C	C
S1_28641315	G/T	1	28834598	+	NA	NA	NA	NA	NA	NA	G	G	G	G	G	G	G	G	N	G	G	G	G	G	G	G	G	G	G	T	G	G	G	G	G	G	G	G	G	G	T	N	G	G	G	T	G	G	G
S1_28753993	G/A	1	28948941	+	NA	NA	NA	NA	NA	NA	G	G	G	G	G	G	G	G	G	G	G	G	G	G	G	G	G	G	G	G	G	G	G	G	G	G	G	G	G	G	N	G	G	G	G	G	G	N	G
S1_28796497	C/T	1	28999552	+	NA	NA	NA	NA	NA	NA	C	T	C	C	C	C	C	C	T	C	C	C	C	C	C	C	C	T	T	C	C	T	T	T	T	T	T	T	T	C	C	C	T	C	C	C	C	C	T
S1_28798077	T/C	1	29001132	+	NA	NA	NA	NA	NA	NA	T	C	T	T	T	T	T	T	C	T	T	T	T	T	T	T	T	C	C	T	T	C	C	C	C	C	C	C	C	T	T	T	C	T	T	T	T	T	C
S1_28861775	C/G	1	29046725	+	NA	NA	NA	NA	NA	NA	C	G	C	C	C	C	C	C	G	C	C	C	C	C	C	C	C	G	G	C	C	G	G	G	G	G	G	G	G	C	G	C	G	C	C	C	C	C	G
S1_28927232	G/A	1	29126781	+	NA	NA	NA	NA	NA	NA	G	G	G	N	G	G	G	G	G	G	G	G	G	G	G	G	G	G	G	G	A	G	G	G	G	G	G	G	G	G	G	N	G	G	N	G	G	A	G
S1_28962532	G/A	1	29164850	+	NA	NA	NA	NA	NA	NA	G	G	G	G	G	G	G	G	G	G	G	G	G	G	G	G	G	G	G	G	A	G	G	G	G	G	G	G	G	G	G	N	G	G	G	G	G	A	G
S1_28967409	T/C	1	29171258	+	NA	NA	NA	NA	NA	NA	T	C	T	T	T	T	T	T	C	T	T	T	T	T	T	T	T	C	C	T	T	T	C	C	C	C	C	C	C	T	T	T	C	T	T	N	T	T	C
S1_29031944	G/T	1	29235763	+	NA	NA	NA	NA	NA	NA	T	G	T	T	T	T	T	T	G	T	T	T	T	T	T	T	T	G	G	G	G	G	G	G	G	G	G	G	G	G	G	N	G	T	T	G	G	G	G
S1_29033965	T/C	1	29237783	+	NA	NA	NA	NA	NA	NA	T	T	T	T	T	T	T	T	C	T	T	T	T	T	T	T	T	T	T	N	T	C	T	T	T	C	T	T	T	T	C	T	T	T	T	C	C	T	T
S1_29082673	C/G	1	29316380	+	NA	NA	NA	NA	NA	NA	C	C	C	C	C	C	C	C	C	C	C	C	C	C	C	C	C	C	C	G	C	G	C	C	C	C	C	C	C	C	G	C	C	C	C	G	G	C	C
S1_29153148	C/T	1	29408549	+	NA	NA	NA	NA	NA	NA	T	C	T	T	T	T	T	T	N	T	T	T	T	T	T	T	T	C	C	C	C	C	C	C	C	T	C	C	C	C	C	C	C	T	T	C	C	N	C
S1_29155623	C/T	1	29411024	+	NA	NA	NA	NA	NA	NA	C	C	C	C	C	C	C	C	T	C	C	C	C	C	C	C	C	C	C	T	C	T	C	C	C	C	C	C	C	T	T	C	C	C	C	N	T	C	C
S1_29190536	A/C	1	29444796	+	NA	NA	NA	NA	NA	NA	C	A	C	C	C	C	C	C	A	C	C	C	C	C	C	C	C	A	A	A	A	A	A	A	A	C	A	A	A	A	A	A	A	C	C	A	A	A	A
S1_29191594	A/C	1	29445854	+	NA	NA	NA	NA	NA	NA	A	A	A	A	A	A	A	A	C	A	A	A	A	A	A	A	A	A	A	A	A	A	A	A	A	A	A	A	A	N	A	A	A	A	A	A	A	A	A
S1_29196597	G/C	1	29450857	+	NA	NA	NA	NA	NA	NA	C	G	C	C	C	C	C	C	G	C	N	C	C	C	C	C	C	G	G	G	G	G	G	G	G	C	G	G	G	G	G	G	G	C	C	G	G	N	G
S1_29197616	C/A	1	29451876	+	NA	NA	NA	NA	NA	NA	C	A	C	C	C	C	C	C	C	C	C	C	C	C	C	C	C	A	A	C	C	C	A	A	A	C	A	A	A	C	C	C	A	C	C	C	C	C	A
S1_29241451	G/C	1	29496095	+	NA	NA	NA	NA	NA	NA	G	G	G	G	G	G	G	G	G	G	G	G	G	G	G	G	G	G	G	C	G	G	G	G	G	N	G	G	G	C	G	G	G	G	G	C	C	G	G
S1_29258794	A/T	1	29513438	+	NA	NA	NA	NA	NA	NA	A	A	A	A	A	A	A	A	A	A	A	A	A	A	A	A	A	A	A	A	A	A	A	A	A	A	A	A	A	A	A	A	A	A	A	A	A	A	A
S1_29262734	G/T	1	29517378	+	NA	NA	NA	NA	NA	NA	T	G	G	G	G	T	G	T	G	G	G	G	G	G	G	G	G	G	G	T	G	T	G	G	G	G	G	G	G	T	G	G	G	G	G	T	T	G	G
S1_29355106	A/C	1	29611964	+	NA	NA	NA	NA	NA	NA	A	A	A	A	A	A	A	A	A	A	A	A	A	A	A	A	A	A	A	C	A	A	A	A	A	A	A	A	A	A	A	A	A	A	A	C	A	A	A
S1_29356741	G/T	1	29613599	+	NA	NA	NA	NA	NA	NA	T	G	G	G	G	T	G	T	G	G	G	G	G	G	G	G	G	G	G	T	G	T	G	G	G	G	G	G	G	T	G	G	G	G	G	T	T	G	G
S1_29359982	A/G	1	29616840	+	NA	NA	NA	NA	NA	NA	A	G	A	A	A	A	A	A	A	A	A	A	A	A	A	A	A	G	G	A	A	A	G	G	G	A	G	G	G	A	G	A	G	A	A	A	A	A	G
S1_29361744	T/G	1	29618598	+	NA	NA	NA	NA	NA	NA	T	T	G	G	G	T	G	T	G	G	G	G	G	G	G	G	G	T	T	T	G	T	T	T	T	G	T	T	T	T	T	G	T	G	G	T	T	G	T
S1_29392148	A/G	1	29663775	+	NA	NA	NA	NA	NA	NA	A	G	A	A	A	A	A	A	A	A	A	A	A	A	A	A	A	G	G	N	A	A	G	G	G	A	G	G	G	G	A	A	G	A	A	N	A	A	G
S1_29400112	A/C	1	29671752	+	NA	NA	NA	NA	NA	NA	A	C	A	N	A	A	A	A	A	A	A	A	A	A	A	A	A	C	C	A	A	A	C	C	C	A	C	C	C	C	A	N	C	N	A	N	A	A	C
S1_29403080	G/A	1	29674720	+	NA	NA	NA	NA	NA	NA	G	A	G	G	G	G	G	G	G	G	G	G	G	G	G	G	G	A	A	G	G	G	A	A	A	G	A	A	A	N	G	G	A	G	G	G	G	G	A
S1_29404442	G/A	1	29676082	+	NA	NA	NA	NA	NA	NA	G	A	G	G	G	G	G	G	G	G	G	G	G	G	G	G	G	A	A	G	G	G	A	A	A	G	A	A	A	G	G	G	A	G	G	N	G	G	A
S1_29494953	G/A	1	29755963	+	NA	NA	NA	NA	NA	NA	G	A	G	G	G	G	G	G	N	G	G	G	G	G	G	G	G	A	A	G	G	G	A	A	A	G	A	A	A	G	G	G	A	G	G	G	G	G	A
S1_29513813	G/T	1	29786792	+	NA	NA	NA	NA	NA	NA	T	G	G	G	G	T	G	T	N	G	G	G	G	G	G	G	G	G	G	G	T	N	G	G	G	G	G	G	G	G	G	G	G	G	G	G	G	T	G
S1_29521800	C/T	1	29794778	+	NA	NA	NA	NA	NA	NA	C	T	C	C	C	C	C	C	C	C	C	C	C	C	C	C	C	T	T	C	C	N	T	T	T	C	T	T	T	C	C	N	T	C	C	C	C	C	T
S1_29543329	G/C	1	29831917	+	NA	NA	NA	NA	NA	NA	G	G	G	G	G	G	G	G	C	G	G	G	G	G	G	G	G	G	G	G	G	G	G	G	G	G	G	G	G	G	C	G	G	G	G	G	G	G	G
S1_29550308	C/G	1	29838896	+	NA	NA	NA	NA	NA	NA	G	C	C	C	N	G	C	G	C	C	C	C	C	C	C	C	C	C	C	C	G	N	C	C	C	N	C	C	C	C	C	G	C	C	C	C	C	G	C
S1_29614110	C/T	1	29873671	+	NA	NA	NA	NA	NA	NA	T	C	C	C	C	T	C	T	T	C	C	C	C	C	C	C	C	C	C	N	T	C	C	C	C	N	C	C	C	C	T	C	C	C	C	T	C	T	C
S1_29678126	C/T	1	29952579	+	NA	NA	NA	NA	NA	NA	C	C	C	C	C	C	C	C	C	C	C	C	C	C	C	C	C	C	C	C	C	N	C	C	C	T	C	C	C	C	T	C	C	C	C	N	C	C	C
S1_29684229	A/G	1	29958734	+	NA	NA	NA	NA	NA	NA	A	A	G	A	A	A	G	A	A	G	G	G	G	G	G	G	A	A	A	G	A	N	A	A	A	A	A	A	A	A	A	A	A	A	A	G	G	A	A
S1_29686154	C/T	1	29960659	+	NA	NA	NA	NA	NA	NA	T	C	C	C	C	T	C	T	T	C	C	C	C	C	C	C	C	C	C	C	C	N	C	C	C	C	C	C	C	T	C	N	C	C	C	C	C	C	C
S1_29687980	G/A	1	29962485	+	NA	NA	NA	NA	NA	NA	G	G	G	G	N	G	G	G	A	G	G	G	G	G	G	G	G	G	G	G	G	N	G	G	G	G	G	G	G	G	G	A	G	G	G	N	G	G	G
S1_29740514	A/T	1	29985157	+	NA	NA	NA	NA	NA	NA	T	A	A	T	T	T	A	T	T	A	A	A	A	A	A	A	T	A	A	A	T	A	A	A	A	A	A	A	A	T	T	A	A	T	T	A	A	T	A
S1_29757662	C/T	1	30002305	+	NA	NA	NA	NA	NA	NA	T	C	C	T	T	T	N	T	T	C	N	C	C	C	C	N	T	C	C	C	T	C	C	C	C	C	C	C	C	T	T	C	C	T	T	C	C	T	C
S1_29787014	C/T	1	30090439	+	NA	NA	NA	NA	NA	NA	C	C	T	C	C	C	T	C	C	T	T	T	T	T	T	T	C	C	C	C	C	C	C	C	C	C	C	C	C	C	C	C	C	C	C	C	C	C	C
S1_29788435	G/C	1	30091860	+	NA	NA	NA	NA	NA	NA	G	G	G	G	G	G	G	G	C	G	G	G	G	G	G	G	G	G	G	G	C	C	G	G	G	G	G	G	G	C	C	G	G	G	G	G	C	C	G
S1_29935725	C/G	1	30216188	+	NA	NA	NA	NA	NA	NA	C	C	C	C	C	C	C	C	G	C	C	C	C	C	C	C	C	C	C	C	G	G	C	C	C	G	C	C	C	C	G	C	C	C	C	C	G	G	C
S1_29966425	C/T	1	30247027	+	NA	NA	NA	NA	NA	NA	C	C	C	C	C	C	C	C	C	C	C	C	C	C	C	C	C	C	C	C	C	T	C	C	C	C	C	C	C	C	C	N	C	C	C	C	C	C	C
S1_30042877	G/A	1	30349422	+	NA	NA	NA	NA	NA	NA	G	A	G	G	G	G	G	G	A	G	G	G	G	G	G	G	G	A	A	G	G	A	A	A	A	G	A	A	A	G	G	N	A	G	G	G	A	G	A
S1_30217556	C/A	1	30476366	+	NA	NA	NA	NA	NA	NA	C	A	C	C	C	C	C	C	A	C	C	C	C	C	C	C	C	A	A	C	C	N	A	A	A	C	A	A	A	C	C	N	A	C	C	C	A	C	A
S1_30216426	C/G	1	30477496	+	NA	NA	NA	NA	NA	NA	C	C	C	C	C	C	C	C	C	C	C	C	C	C	C	C	C	C	C	C	C	N	C	C	C	G	C	C	C	C	C	G	C	C	C	C	C	C	C
S1_30256482	G/T	1	30518286	+	NA	NA	NA	NA	NA	NA	G	G	G	G	G	G	G	G	T	G	G	G	G	G	G	G	G	G	G	G	G	G	G	G	G	T	G	G	G	G	G	T	G	G	G	G	G	G	G
S1_30259081	C/T	1	30520885	+	NA	NA	NA	NA	NA	NA	C	C	C	C	C	C	C	C	C	C	C	C	C	C	C	C	C	C	C	C	T	C	C	C	C	C	C	C	C	C	C	C	C	C	C	T	C	T	C
S1_30263575	C/T	1	30525378	+	NA	NA	NA	NA	NA	NA	C	C	C	C	C	C	C	C	C	C	C	C	C	C	C	C	C	C	C	N	T	N	C	C	C	C	C	C	C	C	C	N	C	C	C	T	T	T	C
S1_30280535	T/C	1	30542338	+	NA	NA	NA	NA	NA	NA	T	T	T	T	N	T	T	T	T	T	T	T	T	T	T	T	T	T	T	T	C	C	T	T	T	T	T	T	T	C	T	T	T	T	T	N	C	C	T
S1_30283369	A/C	1	30545172	+	NA	NA	NA	NA	NA	NA	A	C	A	A	A	A	N	A	A	A	N	A	A	A	A	N	A	C	C	C	C	A	C	C	C	A	C	C	C	A	A	C	C	A	A	C	A	C	C
S1_30286141	C/G	1	30547944	+	NA	NA	NA	NA	NA	NA	N	C	C	C	C	N	C	N	N	C	C	C	C	C	C	C	C	C	C	C	C	C	C	C	C	C	C	C	C	C	C	C	C	C	C	G	C	C	C
S1_30293250	T/G	1	30555053	+	NA	NA	NA	NA	NA	NA	T	N	T	T	T	T	T	T	T	T	T	T	T	T	T	T	T	G	G	G	T	T	G	G	G	T	G	G	G	T	T	N	G	T	T	T	T	T	T
S1_30299870	C/T	1	30561673	+	NA	NA	NA	NA	NA	NA	C	C	T	T	T	C	T	C	N	T	T	T	T	T	T	T	T	C	C	C	C	N	C	C	C	T	C	C	C	C	T	N	C	T	T	C	T	C	C
S1_30538308	T/G	1	30797940	+	NA	NA	NA	NA	NA	NA	T	T	G	T	T	T	G	T	T	G	G	G	G	G	G	G	T	T	T	T	T	T	T	T	T	T	T	T	T	T	T	T	T	T	T	T	T	T	T
S1_30539517	C/G	1	30799147	+	NA	NA	NA	NA	NA	NA	C	C	G	G	G	C	G	C	C	G	G	G	G	G	G	G	G	C	C	C	C	C	C	C	C	C	C	C	C	C	C	N	C	G	G	N	C	C	C
S1_30570225	A/G	1	30839835	+	NA	NA	NA	NA	NA	NA	A	A	G	A	A	A	G	A	A	G	G	G	G	G	G	G	A	A	A	A	A	A	A	A	A	A	A	A	A	A	A	A	A	A	A	A	A	A	A
S1_30683633	G/A	1	30966117	+	NA	NA	NA	NA	NA	NA	G	G	G	G	G	G	G	G	G	G	G	G	G	G	G	G	G	G	G	G	G	G	G	G	G	G	G	G	G	G	G	G	G	G	G	G	G	G	G
S1_30685919	C/G	1	30968403	+	NA	NA	NA	NA	NA	NA	C	C	C	C	C	C	C	C	C	C	C	C	C	C	C	C	C	C	C	C	C	C	C	C	C	C	C	C	C	C	C	C	C	C	C	C	C	C	C
S1_30688774	A/T	1	30971258	+	NA	NA	NA	NA	NA	NA	T	A	A	A	A	T	A	T	A	A	A	A	A	A	A	A	A	A	A	A	A	A	A	A	A	A	A	A	A	A	T	N	A	A	A	A	A	A	A
S1_30695807	C/G	1	30978291	+	NA	NA	NA	NA	NA	NA	G	C	C	C	C	G	C	G	C	C	C	C	C	C	C	C	C	C	C	C	C	C	C	C	C	C	C	C	C	C	G	C	C	C	C	C	C	C	C
S1_30753249	G/A	1	31051401	+	NA	NA	NA	NA	NA	NA	G	G	G	G	G	G	G	G	G	G	G	G	G	G	G	G	G	G	G	G	G	G	G	G	G	G	G	G	G	G	G	G	G	G	G	A	G	G	G
S1_30757154	G/A	1	31055305	+	NA	NA	NA	NA	NA	NA	G	G	G	G	G	G	G	G	G	G	G	G	G	G	G	G	G	G	G	G	G	N	G	G	G	G	G	G	G	G	G	N	G	G	G	N	G	G	G
S1_30762295	G/A	1	31060446	+	NA	NA	NA	NA	NA	NA	G	N	G	G	N	G	G	G	G	G	G	G	G	G	G	G	G	A	A	A	A	N	A	A	A	G	A	A	A	G	A	N	A	G	G	G	G	A	A
S1_30803274	C/T	1	31104309	+	NA	NA	NA	NA	NA	NA	C	T	C	C	C	C	C	C	C	C	C	C	C	C	C	C	C	T	T	T	C	N	T	T	T	C	T	T	T	C	C	N	T	C	C	C	C	C	T
S1_30804581	A/G	1	31105616	+	NA	NA	NA	NA	NA	NA	A	A	A	A	A	A	A	A	A	A	A	A	A	A	A	A	A	A	A	A	A	N	A	A	A	A	A	A	A	A	A	A	A	A	A	G	A	A	A
S1_30904971	C/T	1	31208802	+	NA	NA	NA	NA	NA	NA	C	C	C	C	C	C	C	C	C	C	C	C	C	C	C	C	C	C	C	C	T	T	C	C	C	C	C	C	C	T	C	C	C	C	C	C	C	T	C
S1_31061811	T/G	1	31357949	+	NA	NA	NA	NA	NA	NA	T	T	T	T	T	T	T	T	T	T	T	T	T	T	T	T	T	T	T	T	T	T	T	T	T	T	T	T	T	T	T	T	T	T	T	N	T	T	T
S1_31065880	A/T	1	31362017	+	NA	NA	NA	NA	NA	NA	A	A	A	A	A	A	A	A	A	A	A	A	A	A	A	A	A	A	A	A	A	T	A	A	A	A	A	A	A	T	A	A	A	A	A	T	A	A	A
S1_31069022	T/A	1	31365159	+	NA	NA	NA	NA	NA	NA	T	T	T	T	T	T	T	T	T	T	T	T	T	T	T	T	T	T	T	T	T	A	T	T	T	T	T	T	T	A	T	T	T	T	T	A	T	T	T
S1_31070221	C/G	1	31366358	+	NA	NA	NA	NA	NA	NA	G	G	C	C	C	G	C	G	C	C	C	C	C	C	C	C	C	G	G	G	G	C	G	G	G	G	G	G	G	C	C	G	G	C	C	C	C	G	G
S1_31071665	A/G	1	31367802	+	NA	NA	NA	NA	NA	NA	A	A	G	G	G	A	G	A	A	G	G	G	G	G	G	G	G	A	A	A	A	A	A	A	A	A	A	A	A	A	A	N	A	G	G	A	A	A	A
S1_31207470	A/G	1	31514088	+	NA	NA	NA	NA	NA	NA	A	A	A	A	A	A	A	A	G	A	A	A	A	A	A	A	A	A	A	A	A	G	A	A	A	A	A	A	A	G	A	A	A	A	A	G	A	A	A
S1_31244261	G/A	1	31550878	+	NA	NA	NA	NA	NA	NA	A	A	G	G	G	A	G	A	G	G	G	G	G	G	G	G	G	A	A	A	A	G	A	A	A	G	A	A	A	G	G	A	A	G	G	G	A	A	A
S1_31249625	G/A	1	31556240	+	NA	NA	NA	NA	NA	NA	G	G	G	G	G	G	G	G	G	G	G	G	G	G	G	G	G	G	G	G	G	A	G	G	G	G	G	G	G	A	A	G	G	G	G	G	G	G	G
S1_31250653	C/A	1	31557268	+	NA	NA	NA	NA	NA	NA	A	N	C	C	N	N	C	A	C	C	C	C	C	C	C	C	C	A	A	A	C	C	A	A	A	C	A	A	A	C	C	N	A	C	C	C	C	C	C
S1_31251769	C/G	1	31558384	+	NA	NA	NA	NA	NA	NA	C	C	C	C	C	C	C	C	C	C	C	C	C	C	C	C	C	C	C	C	C	C	C	C	C	C	C	C	C	C	C	C	C	C	C	G	C	C	C
S1_31372570	C/T	1	31681860	+	NA	NA	NA	NA	NA	NA	C	C	C	C	C	C	C	C	C	C	C	C	C	C	C	C	C	C	C	C	C	C	C	C	C	C	C	C	C	C	C	N	C	C	C	T	C	C	C
S1_31485764	G/A	1	31795252	+	NA	NA	NA	NA	NA	NA	G	G	G	G	G	G	G	G	G	G	G	G	G	G	G	G	G	G	G	G	A	G	G	G	G	G	G	G	G	G	G	G	G	G	G	G	G	A	G
S1_31497223	A/G	1	31806710	+	NA	NA	NA	NA	NA	NA	A	A	A	A	A	A	A	A	A	A	A	A	A	A	A	A	A	A	A	A	A	A	A	A	A	A	A	A	A	A	A	A	A	A	A	N	A	A	A
S1_31501408	G/C	1	31810895	+	NA	NA	NA	NA	NA	NA	G	C	G	G	G	G	G	G	G	G	G	G	G	G	G	G	G	C	C	N	C	G	C	C	C	G	C	C	C	G	C	G	C	G	G	C	G	C	C
S1_31535925	G/A	1	31845971	+	NA	NA	NA	NA	NA	NA	G	G	G	G	G	N	G	G	G	G	G	G	G	G	G	G	G	G	G	G	A	G	G	G	G	G	G	G	G	G	G	N	G	G	G	N	G	A	G
S1_31578253	C/T	1	31888222	+	NA	NA	NA	NA	NA	NA	C	C	C	C	C	C	C	C	C	C	C	C	C	C	C	C	C	C	C	C	T	C	C	C	C	C	C	C	C	C	C	C	C	C	C	C	C	T	C
S1_31723361	T/C	1	32027991	+	NA	NA	NA	NA	NA	NA	T	N	T	T	T	N	T	T	T	T	N	T	T	T	T	T	T	T	T	N	T	T	T	T	T	T	T	T	T	T	N	N	T	T	T	C	T	T	T
S1_31742458	C/T	1	32047313	+	NA	NA	NA	NA	NA	NA	C	T	C	C	C	C	C	C	C	C	C	C	C	C	C	C	C	T	T	N	T	C	T	T	T	C	T	T	T	C	T	C	T	C	C	T	C	T	T
S1_31744281	T/C	1	32049136	+	NA	NA	NA	NA	NA	NA	T	T	C	C	C	N	C	T	T	C	C	C	C	C	C	C	C	T	T	T	T	T	T	T	T	T	T	T	T	N	T	N	T	C	C	T	T	T	T
S1_31745509	C/G	1	32050364	+	NA	NA	NA	NA	NA	NA	C	G	C	C	C	C	C	C	C	C	C	C	C	C	C	C	C	G	G	G	G	C	G	G	G	C	G	G	G	C	G	C	G	C	C	G	C	G	G
S1_31747010	C/A	1	32051865	+	NA	NA	NA	NA	NA	NA	C	C	C	C	C	C	C	C	C	C	C	C	C	C	C	C	C	C	C	C	C	C	C	C	C	C	C	C	C	A	C	C	C	C	C	C	C	C	C
S1_31765474	A/G	1	32069868	+	NA	NA	NA	NA	NA	NA	A	A	A	G	G	A	A	A	A	A	A	A	A	A	A	A	G	A	A	A	A	A	A	A	A	A	A	A	A	A	G	A	A	G	G	A	A	A	A
S1_31772422	T/C	1	32076816	+	NA	NA	NA	NA	NA	NA	T	T	T	C	N	T	T	T	C	T	T	T	T	T	T	T	C	T	T	T	T	T	T	T	T	N	T	T	T	T	T	N	T	C	C	N	T	T	T
S1_31865127	T/A	1	32143109	+	NA	NA	NA	NA	NA	NA	T	T	T	T	N	T	T	T	T	T	T	T	T	T	T	T	T	T	T	T	T	A	T	T	T	T	T	T	T	A	T	N	T	T	T	A	A	A	T
S1_31862110	G/C	1	32146126	+	NA	NA	NA	NA	NA	NA	G	G	G	G	G	G	G	G	G	G	G	G	G	G	G	G	G	G	G	G	G	C	G	G	G	G	G	G	G	C	G	G	G	G	G	C	C	C	G
S1_31859300	T/C	1	32148936	+	NA	NA	NA	NA	NA	NA	C	T	T	T	T	C	T	C	T	T	T	T	T	T	T	T	T	T	T	T	T	T	T	T	T	C	T	T	T	T	T	N	T	T	T	T	T	T	T
S1_31855785	T/C	1	32152451	+	NA	NA	NA	NA	NA	NA	C	T	T	T	T	C	T	C	T	T	T	T	T	T	T	T	T	T	T	T	T	T	T	T	T	T	T	T	T	T	T	T	T	T	T	T	T	T	T
S1_31850523	C/T	1	32157706	+	NA	NA	NA	NA	NA	NA	T	T	C	T	T	T	C	T	T	C	C	C	C	C	C	C	T	T	T	T	C	N	T	T	T	T	T	T	T	T	C	C	T	T	T	C	C	C	T
S1_31848769	C/T	1	32159460	+	NA	NA	NA	NA	NA	NA	T	T	C	T	T	N	C	T	T	C	C	C	C	C	C	C	T	T	T	T	C	N	T	T	T	T	T	T	T	T	T	N	T	T	T	C	C	C	T
S1_32009243	A/C	1	32282234	+	NA	NA	NA	NA	NA	NA	A	A	C	A	A	A	C	A	A	C	C	C	C	C	C	C	A	A	A	A	A	A	A	A	A	A	A	A	A	A	A	N	A	A	A	N	C	A	A
S1_32020433	A/C	1	32293424	+	NA	NA	NA	NA	NA	NA	A	A	C	C	C	A	C	A	A	C	C	C	C	C	C	C	C	A	A	A	C	N	A	A	A	A	A	A	A	A	A	C	A	C	C	A	A	A	A
S1_32053800	G/T	1	32326783	+	NA	NA	NA	NA	NA	NA	G	G	G	T	T	G	G	G	G	G	G	G	G	G	G	T	T	G	G	G	G	N	G	G	G	T	G	G	G	G	T	T	G	T	T	T	T	T	G
S1_32080991	G/T	1	32353973	+	NA	NA	NA	NA	NA	NA	G	T	G	G	G	G	G	G	G	G	G	G	G	G	G	G	G	T	T	T	G	N	T	T	T	N	T	T	T	G	G	N	T	G	G	N	G	G	T
S1_32084178	G/A	1	32357160	+	NA	NA	NA	NA	NA	NA	G	G	G	G	G	G	G	G	G	G	G	G	G	G	G	G	G	G	G	G	G	N	G	G	G	G	G	G	G	G	G	G	G	G	G	G	G	G	G
S1_32087111	T/C	1	32360093	+	NA	NA	NA	NA	NA	NA	T	T	T	T	T	T	T	T	C	T	T	T	T	T	T	T	T	T	T	T	T	T	T	T	T	T	T	T	T	T	T	C	T	T	T	T	T	T	T
S1_32088432	G/A	1	32361414	+	NA	NA	NA	NA	NA	NA	A	A	A	G	G	A	A	A	G	A	A	A	A	A	A	A	G	A	A	A	G	G	A	A	A	G	A	A	A	A	G	G	A	G	G	G	G	G	A
S1_32092189	A/G	1	32365171	+	NA	NA	NA	NA	NA	NA	G	G	G	A	A	G	G	G	A	G	G	G	G	G	G	G	A	G	G	G	A	A	G	G	G	A	G	G	G	G	A	G	G	A	A	A	A	A	G
S1_32093718	C/A	1	32366700	+	NA	NA	NA	NA	NA	NA	C	C	C	C	C	C	C	C	C	C	C	C	C	C	C	C	C	C	C	C	C	C	C	C	C	C	C	C	C	C	A	C	C	C	C	C	C	C	C
S1_32156624	C/A	1	32431501	+	NA	NA	NA	NA	NA	NA	C	C	C	C	C	C	C	C	A	C	C	C	C	C	C	C	C	C	C	C	C	N	C	C	C	C	C	C	C	N	C	N	C	C	C	N	C	C	C
S1_32159060	T/G	1	32433937	+	NA	NA	NA	NA	NA	NA	T	T	T	T	T	T	T	T	G	T	T	T	T	T	T	T	T	T	T	T	T	N	T	T	T	T	T	T	T	T	T	T	T	T	T	T	T	T	T
S1_32160257	C/T	1	32435134	+	NA	NA	NA	NA	NA	NA	C	C	C	C	C	C	C	C	C	C	C	C	C	C	C	C	C	C	C	C	C	C	C	C	C	C	C	C	C	C	C	N	C	C	C	N	C	C	C
S1_32196561	T/C	1	32471436	+	NA	NA	NA	NA	NA	NA	C	C	C	T	T	C	C	C	N	C	C	C	C	C	C	C	T	C	C	C	T	N	C	C	C	T	C	C	C	T	T	T	C	T	T	T	T	T	C
S1_32197635	A/G	1	32472510	+	NA	NA	NA	NA	NA	NA	G	G	G	A	A	G	G	G	A	G	G	G	A	G	G	G	A	G	G	G	A	A	G	G	A	A	G	G	G	A	A	A	G	A	A	A	A	A	G
S1_32199955	A/T	1	32474830	+	NA	NA	NA	NA	NA	NA	T	T	T	A	A	T	T	T	A	T	T	T	T	T	T	T	A	T	T	T	A	A	T	T	T	A	T	T	T	A	A	A	T	A	A	A	A	A	T
S1_32203083	C/T	1	32477958	+	NA	NA	NA	NA	NA	NA	C	C	C	T	T	C	C	C	C	C	C	C	C	C	C	C	T	C	C	C	C	N	C	C	C	C	C	C	C	C	C	C	C	T	T	C	C	C	C
S1_32227351	T/C	1	32502380	+	NA	NA	NA	NA	NA	NA	T	T	T	T	T	T	T	T	T	T	T	T	T	T	T	T	T	T	T	T	T	T	T	T	T	T	T	T	T	T	T	C	T	T	T	T	T	T	T
S1_32228783	G/A	1	32503812	+	NA	NA	NA	NA	NA	NA	G	G	G	G	G	G	G	G	G	G	G	G	G	G	G	G	G	G	G	G	G	G	G	G	G	G	G	G	G	G	G	A	G	G	G	G	G	G	G
S1_32308600	C/T	1	32592507	+	NA	NA	NA	NA	NA	NA	C	C	C	T	T	C	C	C	C	C	C	C	C	C	C	C	T	C	C	C	C	T	C	C	C	C	C	C	C	C	C	C	C	T	T	C	C	C	C
S1_32371045	G/A	1	32684412	+	NA	NA	NA	NA	NA	NA	A	G	G	G	G	A	G	A	G	G	G	G	G	G	G	G	G	G	G	G	G	G	G	G	G	G	G	G	G	G	G	N	G	G	G	N	G	G	G
S1_32402029	T/G	1	32690700	+	NA	NA	NA	NA	NA	NA	G	T	T	T	T	G	T	G	T	T	T	T	T	T	T	T	T	T	T	T	T	T	T	T	T	T	T	T	T	T	T	T	T	T	T	T	T	T	T
S1_32403108	C/G	1	32691779	+	NA	NA	NA	NA	NA	NA	G	C	C	C	C	G	C	G	C	C	C	C	C	C	C	C	C	C	C	C	C	C	C	C	C	C	C	C	C	C	C	C	C	C	C	C	C	C	C
S1_32525618	A/T	1	32802454	+	NA	NA	NA	NA	NA	NA	T	A	A	A	A	T	A	T	A	A	A	A	A	A	A	A	A	A	A	A	A	A	A	A	A	A	A	A	A	A	A	A	A	A	A	A	A	A	A
S1_32527431	G/T	1	32804267	+	NA	NA	NA	NA	NA	NA	T	G	G	G	G	T	G	T	G	G	G	G	G	G	G	G	G	G	G	G	G	G	G	G	G	G	G	G	G	G	G	G	G	G	G	G	G	G	G
S1_32577530	G/A	1	32857268	+	NA	NA	NA	NA	NA	NA	A	G	G	G	N	A	G	A	G	G	G	G	G	G	G	G	G	G	G	G	G	G	G	G	G	G	G	G	G	G	G	G	G	G	G	N	G	G	G
S1_32581175	G/C	1	32860913	+	NA	NA	NA	NA	NA	NA	G	G	C	G	G	G	C	G	G	C	C	C	C	C	C	C	G	G	G	G	G	G	G	G	G	G	G	G	G	G	G	G	G	G	G	G	G	G	G
S1_32582474	C/G	1	32862212	+	NA	NA	NA	NA	NA	NA	G	C	C	G	G	G	C	G	C	C	C	C	C	C	C	C	G	G	G	G	C	G	G	G	G	C	G	G	G	G	G	G	G	G	G	C	G	C	C
S1_32601179	C/A	1	32893638	+	NA	NA	NA	NA	NA	NA	A	C	C	C	C	A	C	A	C	C	C	C	C	C	C	C	C	C	C	C	C	C	C	C	C	C	C	C	C	C	C	C	C	C	C	C	A	C	C
S1_32652923	G/A	1	32934160	+	NA	NA	NA	NA	NA	NA	G	G	G	G	G	G	G	G	G	G	G	G	G	G	G	G	G	A	A	A	G	G	A	A	A	G	A	A	A	A	G	A	A	G	G	G	G	G	G
S1_32666417	C/A	1	32947491	+	NA	NA	NA	NA	NA	NA	C	A	C	C	C	C	C	C	C	C	C	C	C	C	C	C	C	C	C	C	C	C	C	C	C	C	C	C	C	C	A	N	C	C	C	N	C	C	A
S1_32669088	G/A	1	32950162	+	NA	NA	NA	NA	NA	NA	A	G	G	G	G	A	G	A	G	G	G	G	G	G	G	G	G	G	G	G	G	G	G	G	G	G	G	G	G	G	G	G	G	G	G	G	G	G	G
S1_32753392	C/G	1	33032724	+	NA	NA	NA	NA	NA	NA	N	G	C	C	N	N	C	N	C	C	C	C	C	C	C	C	C	C	C	C	C	C	C	C	C	C	C	C	C	C	G	C	C	C	C	C	C	C	G
S1_32756736	C/T	1	33036069	+	NA	NA	NA	NA	NA	NA	T	C	C	T	T	T	C	T	T	C	C	C	C	C	C	C	T	C	C	C	C	T	C	C	C	C	C	C	C	C	C	C	C	T	T	C	T	C	C
S1_32836600	A/C	1	33115819	+	NA	NA	NA	NA	NA	NA	C	A	A	C	C	C	A	C	C	A	A	A	A	A	A	A	C	C	C	C	A	C	C	C	C	C	C	C	C	C	A	C	C	C	C	A	A	A	A
S1_32837671	G/A	1	33116890	+	NA	NA	NA	NA	NA	NA	G	G	G	A	N	G	G	G	A	G	G	G	G	G	G	G	A	G	G	G	G	G	G	G	G	N	G	G	G	G	G	A	G	A	A	N	G	G	G
S1_32839020	C/T	1	33118239	+	NA	NA	NA	NA	NA	NA	C	C	C	C	C	C	C	C	C	C	C	C	C	C	C	C	C	T	T	T	C	C	T	T	T	C	T	T	T	T	T	N	T	C	C	C	C	C	C
S1_32868661	A/G	1	33147881	+	NA	NA	NA	NA	NA	NA	A	G	A	A	A	A	A	A	A	A	A	A	A	A	A	A	A	A	A	A	A	A	A	A	A	A	A	A	A	A	A	A	A	A	A	A	A	A	G
S1_32869703	A/G	1	33148923	+	NA	NA	NA	NA	NA	NA	G	A	A	A	A	G	A	G	A	A	A	A	A	A	A	A	A	A	A	A	A	A	A	A	A	G	A	A	A	A	A	A	A	A	A	A	A	A	A
S1_32985426	C/A	1	33296644	+	NA	NA	NA	NA	NA	NA	C	N	C	C	C	C	C	C	A	C	C	C	C	C	C	C	C	C	C	C	C	C	C	C	C	C	C	C	C	N	C	C	C	C	C	C	C	C	A
S1_32998056	T/A	1	33309274	+	NA	NA	NA	NA	NA	NA	T	A	T	T	T	T	T	T	A	T	T	T	T	T	T	T	T	T	T	T	T	T	T	T	T	T	T	T	T	T	T	T	T	T	T	T	A	T	A
S1_33111117	C/A	1	33440845	+	NA	NA	NA	NA	NA	NA	C	C	C	C	N	N	C	C	C	C	C	C	C	C	C	C	C	C	C	C	C	C	C	C	C	A	C	C	C	C	C	C	C	C	C	C	C	C	C
S1_33112151	G/C	1	33441879	+	NA	NA	NA	NA	NA	NA	G	G	G	C	N	G	G	G	C	G	G	G	G	G	G	G	C	C	C	C	G	C	C	C	C	C	C	C	C	C	C	N	C	C	C	N	G	G	G
S1_33113537	C/T	1	33443265	+	NA	NA	NA	NA	NA	NA	C	C	C	C	C	C	C	C	T	C	C	C	C	C	C	C	C	C	C	C	C	C	C	C	C	C	C	C	C	C	C	C	C	C	C	N	C	C	C
S1_33120255	A/C	1	33449983	+	NA	NA	NA	NA	NA	NA	A	A	A	C	C	A	A	A	C	A	A	A	A	A	A	A	C	C	C	C	A	N	C	C	C	C	C	C	C	C	C	C	C	C	C	A	A	A	A
S1_33122606	G/C	1	33452334	+	NA	NA	NA	NA	NA	NA	G	G	G	G	G	N	G	G	N	G	G	G	G	G	G	G	G	G	G	N	G	C	G	G	G	G	G	G	G	N	G	G	G	G	G	N	G	G	G
S1_33123842	T/G	1	33453570	+	NA	NA	NA	NA	NA	NA	T	T	T	T	T	T	T	T	T	T	T	T	T	T	T	T	T	G	G	G	T	N	G	G	G	T	G	G	G	G	G	T	G	T	T	T	T	T	T
S1_33160251	T/C	1	33491397	+	NA	NA	NA	NA	NA	NA	T	C	T	T	T	T	T	T	T	T	T	T	T	T	T	T	T	T	T	T	T	N	T	T	T	T	T	T	T	T	T	C	T	T	T	T	T	T	C
S1_33162335	A/G	1	33493481	+	NA	NA	NA	NA	NA	NA	A	G	A	A	A	A	A	A	A	A	A	A	A	A	A	A	A	A	A	A	A	A	A	A	A	A	A	A	A	A	A	A	A	A	A	A	A	A	G
S1_33214594	A/T	1	33543932	+	NA	NA	NA	NA	NA	NA	A	A	A	A	A	A	A	A	A	A	A	A	A	A	A	A	A	T	T	T	A	N	T	T	T	A	T	T	T	T	T	T	T	A	A	A	A	A	A
S1_33218031	G/A	1	33547369	+	NA	NA	NA	NA	NA	NA	G	A	G	G	G	G	G	G	N	G	G	G	G	G	G	G	G	G	G	G	G	N	G	G	G	G	G	G	G	G	G	N	G	G	G	G	G	G	A
S1_33219060	C/T	1	33548398	+	NA	NA	NA	NA	NA	NA	T	T	C	C	C	T	C	T	T	C	C	C	C	C	C	C	C	T	T	T	C	T	T	T	T	T	T	T	T	T	T	T	T	C	C	C	C	C	T
S1_33267257	T/A	1	33597090	+	NA	NA	NA	NA	NA	NA	T	T	T	T	T	T	T	T	T	T	T	T	T	T	T	T	T	T	T	T	T	N	T	T	T	T	T	T	T	T	T	N	T	T	T	N	T	T	T
S1_33270187	C/G	1	33600020	+	NA	NA	NA	NA	NA	NA	G	C	G	C	C	N	G	G	G	G	G	G	G	G	G	G	C	G	G	G	C	C	G	G	G	G	G	G	G	C	C	G	G	C	C	C	C	C	C
S1_33278509	C/T	1	33608342	+	NA	NA	NA	NA	NA	NA	C	N	C	C	C	C	C	C	C	C	C	C	C	C	C	C	C	C	C	C	C	C	C	C	C	C	C	C	C	T	T	C	C	C	C	T	C	T	N
S1_33286495	G/A	1	33616328	+	NA	NA	NA	NA	NA	NA	G	G	G	G	N	G	G	G	G	G	G	G	G	G	G	G	G	G	G	G	G	N	G	G	G	G	G	G	G	N	N	G	G	G	G	A	G	A	G
S1_33288511	C/A	1	33618344	+	NA	NA	NA	NA	NA	NA	A	C	C	C	C	A	C	A	C	C	C	C	C	C	C	C	C	C	C	C	C	N	C	C	C	C	C	C	C	C	C	N	C	C	C	C	C	C	C
S1_33289974	C/T	1	33619807	+	NA	NA	NA	NA	NA	NA	C	C	C	C	N	C	C	C	N	C	C	C	C	C	C	C	C	C	C	C	C	N	C	C	C	C	C	C	C	T	N	C	C	C	C	C	C	C	C
S1_33317792	C/T	1	33647623	+	NA	NA	NA	NA	NA	NA	T	C	C	C	C	T	C	T	C	C	C	C	C	C	C	C	C	C	C	C	T	C	C	C	C	C	C	C	C	C	C	C	C	C	C	C	C	C	C
S1_33415215	A/C	1	33745003	+	NA	NA	NA	NA	NA	NA	C	A	A	A	A	N	A	C	N	A	A	A	A	A	A	A	A	A	A	A	C	N	A	A	A	A	A	A	A	A	A	A	A	A	A	N	C	C	A
S1_33416217	G/A	1	33746005	+	NA	NA	NA	NA	NA	NA	A	A	G	G	G	A	G	A	A	G	G	G	G	G	G	G	G	A	A	A	A	N	A	A	A	G	A	A	A	G	G	G	A	G	G	G	A	G	A
S1_33423182	C/G	1	33752970	+	NA	NA	NA	NA	NA	NA	G	C	G	C	N	G	G	G	C	G	G	G	G	G	G	G	C	C	C	C	C	C	C	C	C	C	C	C	C	G	G	C	C	C	C	C	C	C	C
S1_33425754	C/T	1	33755542	+	NA	NA	NA	NA	NA	NA	C	T	C	C	C	C	C	C	T	C	C	C	C	C	C	C	C	T	T	T	T	N	T	T	T	C	T	T	T	C	C	C	T	C	C	C	C	C	T
S1_33461115	T/C	1	33790825	+	NA	NA	NA	NA	NA	NA	C	T	C	C	C	C	C	C	N	C	C	C	C	C	C	C	C	T	T	T	C	T	T	T	T	C	T	T	T	T	T	T	T	C	C	N	T	T	T
S1_33524864	C/G	1	33850569	+	NA	NA	NA	NA	NA	NA	C	C	C	C	C	C	C	C	N	C	C	C	C	C	C	C	C	C	C	C	C	C	C	C	C	N	C	C	C	C	C	N	C	C	C	N	C	C	C
S1_33527029	C/A	1	33852734	+	NA	NA	NA	NA	NA	NA	C	C	C	C	N	C	C	C	C	C	C	C	C	C	C	C	C	C	C	C	C	N	C	C	C	C	C	C	C	C	C	C	C	C	C	N	A	C	C
S1_33657012	A/G	1	33971025	+	NA	NA	NA	NA	NA	NA	A	G	G	A	N	A	G	A	N	G	G	G	G	G	G	G	A	G	G	G	A	N	G	G	G	N	G	G	G	G	G	G	G	A	A	N	A	A	G
S1_33676953	G/T	1	33995859	+	NA	NA	NA	NA	NA	NA	G	G	G	T	T	G	G	G	G	G	G	G	G	G	G	G	T	G	G	G	T	N	G	G	G	G	G	G	G	G	T	G	G	T	T	G	G	G	G
S1_33674379	G/A	1	33998433	+	NA	NA	NA	NA	NA	NA	A	G	G	G	G	A	G	A	G	G	G	G	G	G	G	G	G	G	G	G	N	G	G	G	G	A	G	G	G	G	G	G	G	G	G	G	G	G	G
S1_33799564	C/G	1	34111947	+	NA	NA	NA	NA	NA	NA	C	C	C	C	C	C	C	C	C	C	C	C	C	C	C	C	C	C	C	C	G	C	C	C	C	C	C	C	C	C	C	C	C	C	C	C	C	C	C
S1_33823185	G/T	1	34135927	+	NA	NA	NA	NA	NA	NA	T	G	G	T	T	T	G	T	G	G	G	G	G	G	G	G	T	G	G	G	G	N	G	G	G	T	G	G	G	G	G	N	G	T	T	G	G	G	T
S1_33825482	T/G	1	34138278	+	NA	NA	NA	NA	NA	NA	T	G	T	T	N	T	T	T	G	T	T	T	T	T	T	T	T	G	G	G	G	G	G	G	G	T	G	G	G	T	T	G	G	T	T	N	T	T	T
S1_33827894	A/G	1	34140690	+	NA	NA	NA	NA	NA	NA	A	A	G	A	N	A	G	A	A	G	G	G	G	G	G	G	A	A	A	A	A	A	A	A	A	A	A	A	A	A	N	A	A	A	A	N	A	A	A
S1_33831804	A/G	1	34144599	+	NA	NA	NA	NA	NA	NA	A	G	G	A	N	A	G	A	N	G	G	G	G	G	G	G	A	G	G	N	G	G	G	G	G	A	G	G	G	A	G	N	G	A	A	A	A	A	A
S1_33832819	T/C	1	34145614	+	NA	NA	NA	NA	NA	NA	T	C	T	T	T	T	T	T	C	T	T	T	T	T	T	T	T	C	C	C	C	C	C	C	C	T	C	C	C	T	T	C	C	T	T	T	T	T	T
S1_33836420	G/A	1	34149215	+	NA	NA	NA	NA	NA	NA	A	G	A	G	G	A	A	A	G	A	A	A	A	A	A	A	G	G	G	G	G	G	G	G	G	G	G	G	G	G	A	N	G	G	G	N	G	G	G
S1_33842113	A/G	1	34154908	+	NA	NA	NA	NA	NA	NA	G	A	G	A	A	G	G	G	A	G	G	G	G	G	G	G	A	A	A	A	G	A	A	A	A	N	A	A	A	A	G	A	A	A	A	N	G	N	G
S1_33881902	C/A	1	34215021	+	NA	NA	NA	NA	NA	NA	C	C	C	C	C	C	C	C	N	C	C	C	C	C	C	C	C	C	C	C	C	C	C	C	C	C	C	C	C	A	C	A	C	C	C	C	C	C	C
S1_33884416	C/T	1	34217534	+	NA	NA	NA	NA	NA	NA	T	C	C	C	C	T	C	T	C	C	C	C	C	C	C	C	C	C	C	C	C	C	C	C	C	C	C	C	C	C	C	C	C	C	C	C	C	C	C
S1_33889496	C/A	1	34222614	+	NA	NA	NA	NA	NA	NA	A	C	C	C	C	A	C	A	C	C	C	C	C	C	C	C	C	C	C	C	C	C	C	C	C	C	C	C	C	C	C	N	C	C	C	C	C	C	C
S1_33891915	C/T	1	34225033	+	NA	NA	NA	NA	NA	NA	T	C	T	T	T	T	T	T	C	T	T	T	T	T	T	T	T	C	C	C	C	C	C	C	C	C	C	C	C	C	T	N	C	T	T	C	C	C	T
S1_33953438	T/C	1	34328941	+	NA	NA	NA	NA	NA	NA	C	T	C	C	C	C	C	C	T	C	C	C	C	C	C	C	C	T	T	N	T	T	T	T	T	C	T	T	T	C	C	C	T	C	C	T	T	T	C
S1_33955723	T/C	1	34331226	+	NA	NA	NA	NA	NA	NA	C	T	C	T	T	C	C	C	N	C	C	C	C	C	C	C	T	T	T	T	T	T	T	T	T	C	T	T	T	C	C	N	T	T	T	T	T	T	C
S1_34100162	C/T	1	34430284	+	NA	NA	NA	NA	NA	NA	C	C	C	C	C	C	C	C	C	C	C	C	C	C	C	C	C	C	C	C	C	C	C	C	C	C	C	C	C	N	T	N	C	C	C	C	C	C	T
S1_34114635	G/C	1	34444756	+	NA	NA	NA	NA	NA	NA	G	G	G	G	G	N	G	G	C	G	G	G	G	G	G	G	G	G	G	G	G	N	G	G	G	G	G	G	G	G	N	N	G	G	G	G	G	G	N
S1_34152741	T/C	1	34507496	+	NA	NA	NA	NA	NA	NA	T	T	T	T	T	T	T	T	T	T	T	T	T	T	T	T	T	T	T	T	T	N	T	T	T	T	T	T	T	T	C	C	T	T	T	T	T	T	C
S1_34153915	G/T	1	34508670	+	NA	NA	NA	NA	NA	NA	G	G	G	G	G	G	G	G	G	G	G	G	G	G	G	G	G	G	G	G	G	G	G	G	G	G	G	G	G	G	T	G	G	G	G	G	G	G	N
S1_34155073	A/T	1	34509828	+	NA	NA	NA	NA	NA	NA	A	A	T	A	N	A	T	A	T	T	T	T	T	T	T	T	A	A	A	A	A	A	A	A	A	A	A	A	A	A	A	N	A	A	A	N	A	A	N
S1_34204183	C/T	1	34541157	+	NA	NA	NA	NA	NA	NA	C	C	C	C	N	C	C	C	C	C	C	C	C	C	C	C	C	C	C	C	C	N	C	C	C	C	C	C	C	T	C	N	C	C	C	N	C	C	C
S1_34205669	G/C	1	34542643	+	NA	NA	NA	NA	NA	NA	C	G	C	G	G	C	C	C	N	C	C	C	C	C	C	C	G	G	G	G	G	N	G	G	G	G	G	G	G	G	G	N	G	G	G	N	C	C	G
S1_34210868	A/T	1	34547842	+	NA	NA	NA	NA	NA	NA	A	A	A	A	A	A	A	A	A	A	A	A	A	A	A	A	A	A	A	A	A	N	A	A	A	A	A	A	A	A	A	A	A	A	A	A	A	A	A
S1_34254594	T/C	1	34591567	+	NA	NA	NA	NA	NA	NA	T	C	T	C	N	T	T	T	T	T	T	T	T	T	T	T	C	C	C	C	C	N	C	C	C	T	C	C	C	T	C	N	C	C	C	T	T	T	C
S1_34256189	A/T	1	34593162	+	NA	NA	NA	NA	NA	NA	A	T	A	A	A	A	A	A	A	A	A	A	A	A	A	A	A	T	T	T	T	T	T	T	T	A	T	T	T	A	A	A	T	A	A	A	A	A	A
S1_34322037	G/T	1	34659182	+	NA	NA	NA	NA	NA	NA	G	G	G	G	G	G	G	G	T	G	G	G	G	G	G	G	G	G	G	G	G	G	G	G	G	T	G	G	G	T	G	G	G	G	G	G	G	G	G
S1_34386778	G/A	1	34691084	+	NA	NA	NA	NA	NA	NA	A	G	G	G	G	A	G	A	G	G	G	G	G	G	G	G	G	G	G	G	G	G	G	G	G	G	G	G	G	G	G	A	G	G	G	A	A	A	G
S1_34397744	C/A	1	34702050	+	NA	NA	NA	NA	NA	NA	C	A	C	C	C	C	C	C	N	C	C	C	C	C	C	C	C	A	A	A	A	N	A	A	A	C	A	A	A	C	N	C	A	C	C	C	C	C	C
S1_34400006	T/G	1	34704311	+	NA	NA	NA	NA	NA	NA	T	G	T	T	T	T	T	T	G	T	T	T	T	T	T	T	T	G	G	G	G	N	G	G	G	G	G	G	G	T	T	T	G	T	T	T	T	T	T
S1_34401449	C/A	1	34705754	+	NA	NA	NA	NA	NA	NA	C	C	C	A	A	C	C	C	C	C	C	C	C	C	C	C	A	C	C	C	C	N	C	C	C	A	C	C	C	C	C	C	C	A	A	C	C	C	A
S1_34405561	G/C	1	34709866	+	NA	NA	NA	NA	NA	NA	G	G	C	G	G	G	C	G	G	C	C	C	C	C	C	C	G	G	G	G	G	N	G	G	G	G	G	G	G	G	G	G	G	G	G	G	G	G	G
S1_34407816	T/G	1	34712121	+	NA	NA	NA	NA	NA	NA	T	T	T	G	G	T	T	T	T	T	T	T	T	T	T	T	G	T	T	T	T	T	T	T	T	G	T	T	T	G	T	T	T	G	G	N	T	T	G
S1_34528557	G/A	1	34838372	+	NA	NA	NA	NA	NA	NA	G	G	G	A	A	G	G	G	G	G	G	G	G	G	G	G	A	G	G	G	G	G	G	G	G	A	G	G	G	A	G	G	G	A	A	G	G	G	A
S1_34594899	G/A	1	34899364	+	NA	NA	NA	NA	NA	NA	G	G	G	A	A	G	G	G	G	G	G	G	G	G	G	G	A	G	G	G	G	G	G	G	G	G	G	G	G	G	A	G	G	A	A	G	G	G	A
S1_34595962	A/T	1	34900427	+	NA	NA	NA	NA	NA	NA	A	A	A	A	A	A	A	A	A	A	A	A	A	A	A	A	A	A	A	A	A	A	A	A	A	A	A	A	A	A	A	A	A	A	A	A	A	T	A
S1_34596968	C/T	1	34901433	+	NA	NA	NA	NA	NA	NA	C	C	T	C	C	C	T	C	C	T	T	T	T	T	T	T	C	C	C	C	C	C	C	C	C	C	C	C	C	C	N	C	C	C	C	C	C	C	C
S1_34653938	C/A	1	34960105	+	NA	NA	NA	NA	NA	NA	C	C	C	C	C	C	C	C	C	C	C	C	C	C	C	C	C	C	C	C	C	C	C	C	C	C	C	C	C	C	A	C	C	C	C	C	C	C	C
S1_34660469	T/A	1	34966636	+	NA	NA	NA	NA	NA	NA	T	T	T	T	T	T	T	T	T	T	T	T	T	T	T	T	T	T	T	T	T	N	T	T	T	T	T	T	T	T	A	T	T	T	T	T	T	T	T
S1_34661998	G/T	1	34968165	+	NA	NA	NA	NA	NA	NA	G	T	G	G	G	G	G	G	G	G	G	G	G	G	G	G	G	T	T	T	G	N	T	T	T	T	T	T	T	G	T	G	T	G	G	G	G	G	G
S1_34663375	T/A	1	34969542	+	NA	NA	NA	NA	NA	NA	T	A	T	T	T	T	T	T	T	T	T	T	T	T	T	T	T	A	A	A	T	T	A	A	A	T	A	A	A	T	T	N	A	T	T	T	T	T	T
S1_34667764	T/C	1	34973930	+	NA	NA	NA	NA	NA	NA	T	T	C	T	T	T	C	T	N	C	C	C	C	C	C	C	T	T	T	T	T	T	T	T	T	T	T	T	T	T	N	T	T	T	T	T	T	T	T
S1_34671828	C/T	1	34977994	+	NA	NA	NA	NA	NA	NA	C	C	C	C	C	C	C	C	C	C	C	C	C	C	C	C	C	C	C	C	C	C	C	C	C	C	C	C	C	C	C	N	C	C	C	C	C	C	T
S1_34715440	C/G	1	35020326	+	NA	NA	NA	NA	NA	NA	C	C	G	C	C	C	G	C	C	G	G	G	G	G	G	G	C	C	C	C	C	C	C	C	C	C	C	C	C	C	C	C	G	C	C	C	C	C	C
S1_34716591	G/A	1	35021477	+	NA	NA	NA	NA	NA	NA	G	G	A	G	G	G	A	G	A	A	A	A	A	A	A	A	G	G	G	G	G	A	G	G	G	G	G	G	G	A	A	G	G	G	G	G	G	G	G
S1_34720964	C/T	1	35025850	+	NA	NA	NA	NA	NA	NA	C	C	C	C	C	C	C	C	C	C	C	C	C	C	C	C	C	C	C	C	C	C	C	C	C	C	C	C	C	C	T	C	C	C	C	C	C	C	C
S1_34810381	A/T	1	35116714	+	NA	NA	NA	NA	NA	NA	A	T	T	A	A	A	T	A	T	T	T	T	T	T	T	T	A	T	T	T	A	A	T	T	T	T	T	T	T	A	A	A	T	A	A	A	A	A	A
S1_34813455	A/C	1	35122948	+	NA	NA	NA	NA	NA	NA	A	C	A	A	A	A	A	A	A	A	A	A	A	A	A	A	A	C	C	C	N	A	C	C	C	A	C	C	C	C	A	A	C	A	A	A	A	A	A
S1_34826676	T/C	1	35136169	+	NA	NA	NA	NA	NA	NA	T	T	T	T	N	T	T	T	N	T	T	T	T	T	T	T	T	T	T	T	T	T	T	T	T	T	T	T	T	T	T	T	T	T	T	N	T	T	T
S1_34894897	G/T	1	35203840	+	NA	NA	NA	NA	NA	NA	G	N	G	G	G	G	G	G	T	G	G	G	G	G	G	G	G	G	G	G	G	N	G	G	G	N	G	G	G	G	G	G	G	G	G	N	G	G	G
S1_34936435	C/G	1	35243421	+	NA	NA	NA	NA	NA	NA	C	G	C	C	C	C	C	C	G	C	C	C	C	C	C	C	C	G	G	G	C	C	G	G	G	C	G	G	G	C	C	C	G	C	C	C	C	C	C
S1_34940890	G/A	1	35247876	+	NA	NA	NA	NA	NA	NA	N	A	G	G	G	G	G	N	N	G	G	G	G	G	G	G	G	A	A	A	G	A	A	A	A	N	A	A	A	A	G	G	A	G	G	G	G	G	A
S1_34941999	A/C	1	35248985	+	NA	NA	NA	NA	NA	NA	A	C	A	A	A	A	A	A	C	A	A	A	A	A	A	A	A	C	C	C	A	A	C	C	C	C	C	C	C	A	A	A	C	A	A	N	A	A	C
S1_34945212	A/G	1	35252198	+	NA	NA	NA	NA	NA	NA	G	A	G	A	N	A	G	G	A	G	G	G	G	G	G	G	A	A	A	A	A	A	A	A	A	A	A	A	A	G	G	A	A	A	A	A	A	A	A
S1_34946683	C/G	1	35253669	+	NA	NA	NA	NA	NA	NA	C	G	G	C	N	C	G	C	G	G	G	G	G	G	G	G	C	G	G	G	C	N	G	G	G	C	G	G	G	C	G	C	G	C	C	C	C	C	C
S1_34950639	C/T	1	35257625	+	NA	NA	NA	NA	NA	NA	C	C	T	T	T	C	T	C	C	T	T	T	T	T	T	T	T	C	C	C	C	N	C	C	C	T	C	C	C	C	T	C	C	T	T	C	C	C	T
S1_34955841	A/G	1	35262826	+	NA	NA	NA	NA	NA	NA	A	A	A	A	A	A	A	A	A	A	A	A	A	A	A	A	A	A	A	A	A	N	A	A	A	A	A	A	A	A	G	A	A	A	A	A	A	A	A
S1_34961330	G/C	1	35268315	+	NA	NA	NA	NA	NA	NA	G	G	G	C	N	C	G	G	G	G	G	G	G	G	G	G	C	G	G	G	C	N	G	G	G	N	G	G	G	G	G	N	G	C	C	C	C	C	C
S1_34962425	A/G	1	35269410	+	NA	NA	NA	NA	NA	NA	A	A	A	G	G	G	A	A	A	A	A	A	A	A	A	A	G	A	A	A	G	N	A	A	A	G	A	A	A	A	A	G	A	G	G	A	A	A	G
S1_34967971	T/A	1	35275958	+	NA	NA	NA	NA	NA	NA	T	T	T	T	T	T	T	T	T	T	N	T	T	T	T	T	T	T	T	T	T	A	T	T	T	T	T	T	T	T	T	T	T	T	T	T	T	T	A
S1_34970430	C/T	1	35278695	+	NA	NA	NA	NA	NA	NA	C	N	C	C	C	N	C	C	C	C	C	C	C	C	C	C	C	C	C	N	C	C	C	C	C	T	C	C	C	C	C	N	C	C	C	C	C	C	C
S1_34993569	C/T	1	35299337	+	NA	NA	NA	NA	NA	NA	C	C	C	C	C	N	C	C	C	C	C	C	C	C	C	C	C	C	C	C	T	C	C	C	C	T	C	C	C	C	C	T	C	C	C	C	C	C	T
S1_34995653	C/T	1	35301421	+	NA	NA	NA	NA	NA	NA	C	C	C	C	C	C	C	C	T	C	C	C	C	C	C	C	C	C	C	C	C	N	C	C	C	C	C	C	C	C	C	C	C	C	C	C	C	C	C
S1_34997399	G/A	1	35303167	+	NA	NA	NA	NA	NA	NA	N	G	G	N	A	A	G	N	G	G	G	G	G	G	G	G	A	G	G	G	A	G	G	G	G	G	G	G	G	G	A	A	G	A	A	G	G	G	G
S1_36351055	G/A	1	35369620	+	NA	NA	NA	NA	NA	NA	G	A	A	G	G	G	A	G	G	A	A	A	A	A	A	G	G	A	A	A	G	G	A	A	A	A	A	A	A	G	G	A	A	G	G	G	G	G	G
S1_36152943	A/G	1	35467800	+	NA	NA	NA	NA	NA	NA	A	A	A	A	A	A	A	A	A	A	A	A	A	A	A	A	A	A	A	A	A	A	A	A	A	A	A	A	A	A	G	A	A	A	A	A	A	A	A
S1_36155708	C/A	1	35470565	+	NA	NA	NA	NA	NA	NA	C	C	C	C	C	C	C	C	C	C	C	C	C	C	C	C	C	C	C	C	C	C	C	C	C	C	C	C	C	C	C	C	C	C	C	C	C	C	A
S1_36156938	A/G	1	35471795	+	NA	NA	NA	NA	NA	NA	G	G	A	A	A	A	A	G	A	A	A	A	A	A	A	A	A	G	G	G	A	G	G	G	G	A	G	G	G	A	A	N	G	A	A	A	A	A	N
S1_36222120	A/G	1	35503360	+	NA	NA	NA	NA	NA	NA	G	A	G	G	G	A	G	G	A	G	N	G	G	G	G	A	G	A	A	A	A	G	A	A	A	N	A	A	A	A	G	A	A	G	G	G	A	A	A
S1_36221071	G/T	1	35504409	+	NA	NA	NA	NA	NA	NA	G	G	T	G	G	G	T	G	G	T	T	T	T	T	T	G	G	G	G	G	G	G	G	G	G	T	G	G	G	G	G	G	G	G	G	G	G	G	G
S1_36219679	T/C	1	35505801	+	NA	NA	NA	NA	NA	NA	T	T	T	T	T	C	T	T	T	T	T	T	T	T	T	C	T	T	T	T	C	T	T	T	T	T	T	T	T	C	T	C	T	T	T	T	C	C	T
S1_36216824	C/T	1	35508656	+	NA	NA	NA	NA	NA	NA	C	C	C	C	C	T	C	C	C	C	C	C	C	C	C	T	C	C	C	C	T	C	C	C	C	C	C	C	C	C	C	C	C	C	C	C	T	T	C
S1_36214043	T/A	1	35511437	+	NA	NA	NA	NA	NA	NA	T	T	T	T	T	A	T	T	T	T	T	T	T	T	T	A	T	T	T	T	A	T	T	T	T	N	T	T	T	N	T	N	T	T	T	T	A	A	T
S1_35992817	C/T	1	35712481	+	NA	NA	NA	NA	NA	NA	C	C	C	C	C	C	C	C	C	C	C	C	C	C	C	C	C	C	C	C	C	N	C	C	C	C	C	C	C	C	T	C	C	C	C	C	C	C	C
S1_35969469	A/G	1	35735829	+	NA	NA	NA	NA	NA	NA	A	G	G	G	N	A	G	A	G	G	G	G	G	G	G	A	G	G	G	G	A	N	G	G	G	N	G	G	G	A	G	A	G	G	G	G	A	A	G
S1_35940186	T/C	1	35765107	+	NA	NA	NA	NA	NA	NA	T	T	T	T	N	T	T	T	T	T	T	T	T	T	T	T	T	T	T	T	T	T	T	T	T	T	T	T	T	C	T	C	T	T	T	T	T	T	T
S1_35833515	A/C	1	35871770	+	NA	NA	NA	NA	NA	NA	A	A	A	A	A	A	A	A	C	A	N	A	A	A	A	A	A	A	A	A	A	N	A	A	A	A	A	A	A	N	A	N	A	A	A	A	A	A	A
S1_35772063	G/A	1	35933308	+	NA	NA	NA	NA	NA	NA	G	G	A	G	G	G	A	G	G	G	A	A	A	A	A	G	G	G	G	G	G	G	G	G	G	G	G	G	G	A	G	A	G	G	G	G	G	G	G
S1_35770949	C/T	1	35934422	+	NA	NA	NA	NA	NA	NA	T	C	C	C	C	C	C	T	C	C	C	C	C	C	C	C	C	C	C	C	C	T	C	C	C	C	C	C	C	C	C	C	C	C	C	C	C	C	C
S1_35761334	A/C	1	35943282	+	NA	NA	NA	NA	NA	NA	A	A	C	C	C	A	C	A	N	C	C	C	C	C	C	A	C	A	A	A	A	A	A	A	A	C	A	A	A	C	C	C	A	C	C	C	A	A	C
S1_35759382	A/G	1	35945234	+	NA	NA	NA	NA	NA	NA	G	A	G	G	N	A	G	G	G	G	G	G	G	G	G	A	G	A	A	A	A	G	A	A	A	G	A	A	A	G	G	G	A	G	G	N	A	A	G
S1_35743702	C/T	1	35960914	+	NA	NA	NA	NA	NA	NA	C	T	T	C	C	C	T	C	C	T	T	T	T	T	T	C	C	T	T	T	C	C	T	T	T	C	T	T	T	C	T	N	T	C	C	C	C	C	C
S1_35736990	C/T	1	35967626	+	NA	NA	NA	NA	NA	NA	T	C	C	C	C	T	C	T	C	C	C	C	C	C	C	T	C	C	C	C	T	N	C	C	C	C	C	C	C	C	C	C	C	C	C	C	T	T	C
S1_35733869	C/A	1	35970747	+	NA	NA	NA	NA	NA	NA	C	C	A	C	C	C	A	C	C	A	A	A	A	A	A	C	C	C	C	C	C	C	C	C	C	C	C	C	C	C	A	C	C	C	C	C	C	C	C
S1_35661252	A/C	1	36041786	+	NA	NA	NA	NA	NA	NA	A	A	C	A	N	N	C	A	N	C	C	C	C	C	C	A	A	A	A	A	A	A	A	A	A	A	A	A	A	N	C	N	A	A	A	N	A	A	A
S1_35653506	G/C	1	36048582	+	NA	NA	NA	NA	NA	NA	G	G	C	G	G	G	C	G	N	C	C	C	C	C	C	G	G	G	G	G	G	G	G	G	G	N	G	G	G	G	C	N	G	G	G	G	G	G	G
S1_35584378	G/C	1	36140671	+	NA	NA	NA	NA	NA	NA	G	C	G	C	C	G	G	G	C	G	G	G	G	G	G	G	C	C	C	C	G	N	C	C	C	C	C	C	C	C	C	C	C	C	C	C	G	G	C
S1_35578414	T/G	1	36146635	+	NA	NA	NA	NA	NA	NA	T	G	T	G	G	T	T	T	T	T	T	T	T	T	T	T	G	G	G	G	T	T	G	G	G	G	G	G	G	G	T	N	G	G	G	G	T	T	G
S1_35576347	A/T	1	36148702	+	NA	NA	NA	NA	NA	NA	A	A	A	A	N	A	A	A	A	A	A	A	A	A	A	A	A	A	A	A	A	N	A	A	A	A	A	A	A	A	T	A	A	A	A	N	A	A	A
S1_35465771	G/C	1	36246230	+	NA	NA	NA	NA	NA	NA	G	C	G	C	C	G	G	G	G	G	G	G	G	G	G	G	C	C	C	C	G	G	C	C	C	C	C	C	C	C	G	N	C	C	C	C	G	G	C
S1_35249467	T/C	1	36475913	+	NA	NA	NA	NA	NA	NA	T	T	T	T	N	T	T	T	T	T	T	T	T	T	T	T	T	T	T	T	T	T	T	T	T	T	T	T	T	T	C	T	T	T	T	N	T	T	T
S1_35247396	G/C	1	36477984	+	NA	NA	NA	NA	NA	NA	G	G	G	G	G	G	G	G	G	G	G	G	G	G	G	G	G	G	G	G	G	G	G	G	G	G	G	G	G	G	C	G	G	G	G	G	G	G	G
S1_35245063	C/T	1	36480317	+	NA	NA	NA	NA	NA	NA	C	C	C	C	C	C	C	C	C	C	C	C	C	C	C	C	C	C	C	C	C	C	C	C	C	C	C	C	C	C	T	C	C	C	C	C	C	C	C
S1_35243427	C/T	1	36481953	+	NA	NA	NA	NA	NA	NA	C	C	C	C	C	C	C	C	C	C	C	C	C	C	C	C	C	C	C	C	C	C	C	C	C	T	C	C	C	C	C	C	C	C	C	C	C	C	C
S1_35237221	T/G	1	36488159	+	NA	NA	NA	NA	NA	NA	T	T	G	T	T	G	G	T	T	G	G	G	G	G	G	T	T	T	T	T	G	T	T	T	T	T	T	T	T	T	G	G	T	T	T	T	T	T	T
S1_35220753	G/A	1	36504626	+	NA	NA	NA	NA	NA	NA	G	A	G	G	G	G	G	G	G	G	G	G	G	G	G	G	G	A	A	A	G	A	A	A	A	G	A	A	A	A	A	G	A	G	G	G	G	G	G
S1_35217574	T/C	1	36507805	+	NA	NA	NA	NA	NA	NA	T	T	C	T	T	C	C	T	T	C	C	C	C	C	C	T	T	T	T	T	C	T	T	T	T	T	T	T	T	T	T	C	T	T	T	T	T	T	T
S1_35216201	C/G	1	36509178	+	NA	NA	NA	NA	NA	NA	G	C	G	G	G	G	G	G	G	G	G	G	G	G	G	C	G	C	C	C	G	G	C	C	C	C	C	C	C	C	C	G	C	G	G	C	C	C	C
S1_35215069	C/A	1	36510310	+	NA	NA	NA	NA	NA	NA	C	C	C	A	A	C	C	C	C	C	C	C	C	C	C	A	A	C	C	C	C	A	C	C	C	A	C	C	C	C	A	C	C	A	A	A	A	A	A
S1_35213739	C/A	1	36511640	+	NA	NA	NA	NA	NA	NA	A	C	A	C	C	C	A	A	C	A	A	A	A	A	A	A	C	C	C	C	C	C	C	C	C	A	C	C	C	C	C	C	C	C	C	A	A	A	C
S1_35189997	G/T	1	36535388	+	NA	NA	NA	NA	NA	NA	G	G	G	G	G	T	G	G	G	G	G	G	G	G	G	G	G	G	G	G	T	G	G	G	G	T	G	G	G	T	G	T	G	G	G	G	G	G	G
S1_35134091	C/A	1	36591399	+	NA	NA	NA	NA	NA	NA	A	C	C	C	C	C	C	A	C	C	C	C	C	C	C	C	C	C	C	C	C	C	C	C	C	C	C	C	C	C	C	C	C	C	C	C	C	C	C
S1_35133062	G/A	1	36592428	+	NA	NA	NA	NA	NA	NA	A	G	G	G	G	A	G	A	G	G	G	G	G	G	G	G	G	G	G	G	A	G	G	G	G	A	G	G	G	A	G	A	G	G	G	G	G	G	A
S1_35055311	G/C	1	36671960	+	NA	NA	NA	NA	NA	NA	C	G	G	C	C	C	G	C	C	G	G	G	G	G	G	G	C	G	G	G	C	C	G	G	G	C	G	G	G	C	C	C	G	C	C	G	G	G	C
S1_35043683	T/C	1	36683587	+	NA	NA	NA	NA	NA	NA	C	T	T	T	T	C	T	C	T	T	T	T	T	T	T	T	T	T	T	T	C	T	T	T	T	N	T	T	T	C	T	C	T	T	T	T	T	T	T
S1_36420023	C/G	1	36755028	+	NA	NA	NA	NA	NA	NA	C	C	G	C	C	C	G	C	C	G	G	G	G	G	G	C	C	C	C	C	C	C	C	C	C	G	C	C	C	C	C	C	C	C	C	C	C	C	C
S1_36498826	T/C	1	36827982	+	NA	NA	NA	NA	NA	NA	T	T	T	N	T	C	T	T	N	T	T	T	T	T	T	C	T	T	T	T	C	T	T	T	T	N	T	T	T	T	T	T	T	N	N	T	C	C	T
S1_36500310	A/C	1	36829466	+	NA	NA	NA	NA	NA	NA	A	A	A	A	A	C	A	A	A	A	A	A	A	A	A	C	A	A	A	A	C	A	A	A	A	A	A	A	A	A	A	N	A	A	A	A	C	C	A
S1_36504831	A/G	1	36833987	+	NA	NA	NA	NA	NA	NA	A	A	A	A	N	G	A	A	A	A	A	A	A	A	A	G	A	A	A	A	G	A	A	A	A	A	A	A	A	A	A	N	A	A	A	N	G	G	A
S1_36507436	T/C	1	36836592	+	NA	NA	NA	NA	NA	NA	T	T	T	T	T	T	T	T	T	T	T	T	T	T	T	T	T	T	T	T	T	T	T	T	T	T	T	T	T	T	T	N	T	T	T	N	T	T	T
S1_36509496	G/A	1	36838651	+	NA	NA	NA	NA	NA	NA	G	G	G	G	G	A	G	G	G	G	G	G	G	G	G	A	G	G	G	G	A	G	G	G	G	G	G	G	G	G	G	N	G	G	G	N	A	A	G
S1_36512165	A/G	1	36841320	+	NA	NA	NA	NA	NA	NA	A	A	A	A	A	G	A	A	A	A	A	A	A	A	A	G	A	A	A	A	G	A	A	A	A	A	A	A	A	A	A	A	A	A	A	A	G	G	A
S1_36514510	G/A	1	36843665	+	NA	NA	NA	NA	NA	NA	G	G	G	G	G	A	G	G	G	G	G	G	G	G	G	A	G	G	G	G	A	G	G	G	G	G	G	G	G	G	G	A	G	G	G	G	A	A	G
S1_36565140	A/G	1	36894548	+	NA	NA	NA	NA	NA	NA	A	A	A	A	A	A	A	A	A	A	A	A	A	A	A	A	A	A	A	A	A	A	A	A	A	A	A	A	A	A	A	G	A	A	A	A	A	A	A
S1_36569855	A/G	1	36899114	+	NA	NA	NA	NA	NA	NA	A	A	A	A	A	A	A	A	A	A	A	A	A	A	A	A	A	A	A	A	A	A	A	A	A	A	A	A	A	A	A	N	A	A	A	A	A	A	A
S1_36799897	G/C	1	37166760	+	NA	NA	NA	NA	NA	NA	G	G	G	G	G	G	G	G	G	G	G	G	G	G	G	G	G	G	G	G	G	G	G	G	G	G	G	G	G	G	G	C	G	G	G	G	G	G	G
S1_36801883	G/T	1	37168746	+	NA	NA	NA	NA	NA	NA	G	T	T	G	G	G	T	G	G	T	T	T	T	T	T	G	G	T	T	T	G	G	T	T	T	G	T	T	T	G	G	N	T	G	G	G	G	G	G
S1_36897557	A/T	1	37265138	+	NA	NA	NA	NA	NA	NA	T	T	A	N	T	A	A	T	T	A	A	A	A	A	A	A	T	T	T	T	A	A	T	T	T	A	T	T	T	T	A	N	T	N	N	N	A	A	A
S1_36899271	A/G	1	37266851	+	NA	NA	NA	NA	NA	NA	A	A	A	A	A	A	A	A	A	A	A	A	A	A	A	A	A	A	A	A	A	A	A	A	A	A	A	A	A	G	N	A	A	A	A	A	A	A	A
S1_36915388	G/T	1	37282967	+	NA	NA	NA	NA	NA	NA	G	T	T	G	G	G	T	G	T	T	T	T	T	T	T	G	G	T	T	T	G	N	T	T	T	N	T	T	T	G	N	T	T	G	G	G	G	G	N
S1_36917454	C/T	1	37285033	+	NA	NA	NA	NA	NA	NA	T	C	C	C	C	C	C	T	T	C	C	C	C	C	C	C	C	C	C	C	C	T	C	C	C	C	C	C	C	C	T	N	C	C	C	C	C	C	T
S1_36918670	G/A	1	37286249	+	NA	NA	NA	NA	NA	NA	G	G	G	G	G	G	G	G	G	G	G	G	G	G	G	G	G	G	G	G	G	G	G	G	G	G	G	G	G	A	G	G	G	G	G	G	G	G	G
S1_36972897	G/T	1	37343125	+	NA	NA	NA	NA	NA	NA	G	G	G	G	N	T	G	G	G	G	G	G	G	G	G	G	G	G	G	G	T	G	G	G	G	G	G	G	G	G	G	G	G	G	G	N	G	G	G
S1_36973915	T/A	1	37344143	+	NA	NA	NA	NA	NA	NA	T	T	T	T	T	T	T	T	T	T	T	T	T	T	T	T	T	T	T	T	T	T	T	T	T	T	T	T	T	T	T	T	T	T	T	T	T	T	T
S1_37111778	C/T	1	37480533	+	NA	NA	NA	NA	NA	NA	T	C	C	C	N	C	C	T	C	C	C	C	C	C	C	C	C	C	C	C	C	N	C	C	C	T	C	C	C	T	C	N	C	C	C	N	C	C	C
S1_37124918	A/T	1	37493673	+	NA	NA	NA	NA	NA	NA	T	A	T	A	A	N	T	T	A	T	T	T	T	T	T	A	A	A	A	A	A	N	A	A	A	N	A	A	A	A	T	T	A	A	A	A	A	A	A
S1_37132626	G/C	1	37501381	+	NA	NA	NA	NA	NA	NA	G	G	G	G	G	G	G	G	G	G	G	G	G	G	G	G	G	G	G	G	G	G	G	G	G	G	G	G	G	G	G	G	G	G	G	G	G	G	G
S1_37133835	C/G	1	37502589	+	NA	NA	NA	NA	NA	NA	C	C	C	G	C	C	C	C	C	C	C	C	C	C	C	C	G	C	C	C	C	N	C	C	C	G	C	C	C	C	G	G	C	G	G	G	C	C	C
S1_37203165	A/G	1	37581625	+	NA	NA	NA	NA	NA	NA	A	A	A	A	A	A	A	A	A	A	A	A	A	A	A	A	A	A	A	A	A	N	A	A	A	A	A	A	A	A	A	A	A	A	A	A	A	A	G
S1_37205921	A/C	1	37584381	+	NA	NA	NA	NA	NA	NA	A	A	A	A	A	A	A	A	A	A	A	A	A	A	A	C	A	A	A	A	A	N	A	A	A	A	A	A	A	A	A	C	A	A	A	A	C	C	A
S1_37207054	A/G	1	37585514	+	NA	NA	NA	NA	NA	NA	A	A	A	A	A	A	A	A	A	A	A	A	A	A	A	A	A	A	A	A	A	N	A	A	A	A	A	A	A	N	A	A	A	A	A	A	A	A	G
S1_37209280	G/A	1	37587740	+	NA	NA	NA	NA	NA	NA	G	G	G	G	G	G	G	G	G	G	G	G	G	G	G	G	G	G	G	G	G	A	G	G	G	N	G	G	G	G	G	G	G	G	G	G	G	G	A
S1_37215825	A/T	1	37594285	+	NA	NA	NA	NA	NA	NA	A	A	A	A	A	A	A	A	A	A	A	A	A	A	A	A	A	A	A	A	A	N	A	A	A	A	A	A	A	A	A	A	A	A	A	A	A	A	T
S1_37312347	G/A	1	37675672	+	NA	NA	NA	NA	NA	NA	G	G	G	G	G	G	G	G	G	G	G	G	G	G	G	G	G	G	G	G	G	A	G	G	G	G	G	G	G	G	G	N	G	G	G	G	G	N	A
S1_37315186	C/G	1	37678511	+	NA	NA	NA	NA	NA	NA	C	G	C	C	C	G	C	C	C	C	C	C	C	C	C	C	C	G	G	G	G	C	G	G	G	C	G	G	G	G	C	C	G	C	C	C	C	C	C
S1_37393054	C/G	1	37748372	+	NA	NA	NA	NA	NA	NA	C	C	C	C	N	N	C	C	C	C	C	C	C	C	C	C	C	C	C	C	C	C	C	C	C	C	C	G	C	C	C	N	C	C	C	C	C	C	N
S1_37531587	C/T	1	37906818	+	NA	NA	NA	NA	NA	NA	C	C	T	C	C	C	C	C	C	T	C	T	T	T	T	C	C	C	C	C	C	N	C	C	C	T	C	C	C	C	C	N	C	C	C	C	C	C	C
S1_37541664	A/G	1	37916895	+	NA	NA	NA	NA	NA	NA	A	A	A	A	A	A	G	A	A	A	G	A	A	A	A	G	A	A	A	A	A	N	A	A	A	N	A	A	A	A	A	G	A	A	A	A	G	G	A
S1_37551740	T/C	1	37927077	+	NA	NA	NA	NA	NA	NA	T	T	C	T	N	T	C	T	T	C	C	C	C	C	C	C	T	T	T	T	T	T	T	T	T	C	T	T	T	T	T	N	T	T	T	T	C	C	T
S1_37717388	G/T	1	38080676	+	NA	NA	NA	NA	NA	NA	G	G	G	G	G	G	T	G	G	G	T	G	G	G	G	T	G	G	G	G	G	T	G	G	G	G	G	G	G	G	G	T	G	G	G	G	T	T	T
S1_37715596	C/A	1	38082468	+	NA	NA	NA	NA	NA	NA	C	C	C	A	C	C	C	C	C	C	C	C	C	C	C	C	A	C	C	C	C	A	C	C	C	C	C	C	C	C	C	C	C	A	A	A	C	C	C
S1_37711845	C/A	1	38086219	+	NA	NA	NA	NA	NA	NA	C	C	C	N	C	C	A	C	C	C	A	C	C	C	C	A	C	C	C	C	C	C	C	C	C	C	C	C	C	C	C	A	C	N	N	N	A	A	C
S1_37725221	C/G	1	38108539	+	NA	NA	NA	NA	NA	NA	C	C	C	C	N	C	G	C	C	C	G	C	C	C	C	G	C	C	C	C	C	N	C	C	C	C	C	C	C	C	C	G	C	C	C	C	G	G	C
S1_37804991	A/G	1	38188173	+	NA	NA	NA	NA	NA	NA	A	A	A	A	N	A	A	A	A	A	A	A	A	A	A	A	A	A	A	A	A	N	A	A	A	G	A	A	A	A	A	A	A	A	A	N	A	A	A
S1_37806012	T/G	1	38189194	+	NA	NA	NA	NA	NA	NA	T	T	T	T	N	N	T	T	T	T	T	T	T	T	T	T	T	T	T	T	T	N	T	T	T	T	T	T	T	T	G	T	T	T	T	T	T	T	G
S1_37841429	T/C	1	38233840	+	NA	NA	NA	NA	NA	NA	T	T	T	T	N	N	T	T	N	T	T	T	T	T	T	T	T	T	T	T	T	N	T	T	T	T	T	C	T	T	C	T	T	T	T	T	T	T	C
S1_37842656	G/T	1	38235067	+	NA	NA	NA	NA	NA	NA	G	G	G	G	N	G	T	G	G	G	T	G	G	G	G	T	G	G	G	G	G	N	G	G	G	G	G	G	G	G	G	G	G	G	G	G	T	T	G
S1_37848172	G/A	1	38240583	+	NA	NA	NA	NA	NA	NA	G	G	G	G	G	G	A	G	G	G	A	G	G	G	G	A	G	G	G	G	G	G	G	G	G	G	G	G	G	G	G	N	G	G	G	G	A	A	G
S1_37849770	C/A	1	38242181	+	NA	NA	NA	NA	NA	NA	C	C	C	C	N	C	A	C	C	C	A	C	C	C	C	A	C	C	C	C	C	C	C	C	C	C	C	C	C	C	C	C	C	C	C	C	A	A	C
S1_37871807	T/A	1	38255817	+	NA	NA	NA	NA	NA	NA	T	T	T	T	T	T	A	T	T	T	A	T	T	T	T	A	T	T	T	T	T	T	T	T	T	T	T	T	T	T	T	T	T	T	T	N	A	A	T
S1_37946325	C/G	1	38342259	+	NA	NA	NA	NA	NA	NA	C	C	C	C	G	C	C	C	C	C	C	C	C	C	C	C	C	C	C	C	C	N	C	C	C	C	C	C	C	C	C	N	C	C	C	C	C	C	C
S1_38008521	A/G	1	38404340	+	NA	NA	NA	NA	NA	NA	A	A	A	A	N	A	G	A	A	A	G	A	A	A	A	G	A	A	A	N	A	N	A	A	A	A	A	A	A	A	A	G	A	A	A	N	G	G	G
S1_38010229	G/T	1	38406048	+	NA	NA	NA	NA	NA	NA	G	G	G	G	N	G	T	G	G	G	T	G	G	G	G	T	G	G	G	G	G	N	G	G	G	G	G	G	G	G	G	G	G	G	G	G	T	T	T
S1_38095754	C/T	1	38491573	+	NA	NA	NA	NA	NA	NA	C	C	C	T	T	C	C	C	C	C	C	C	C	C	C	C	T	C	C	C	C	T	C	C	C	T	C	C	C	C	C	C	C	T	T	T	C	C	C
S1_38120337	G/T	1	38516153	+	NA	NA	NA	NA	NA	NA	G	G	G	G	T	G	G	G	T	G	G	G	G	G	G	G	G	G	G	G	G	N	G	G	G	G	G	G	G	G	G	T	G	G	G	G	G	G	T
S1_38130432	C/G	1	38526248	+	NA	NA	NA	NA	NA	NA	C	C	C	G	C	C	G	C	C	C	G	C	C	C	C	G	G	C	C	C	C	C	C	C	C	G	C	C	C	C	G	C	C	G	G	G	G	G	C
S1_38131442	T/C	1	38527258	+	NA	NA	NA	NA	NA	NA	C	N	C	T	N	C	T	C	C	C	T	C	C	C	C	T	T	C	C	C	N	C	C	C	C	T	C	C	C	N	T	N	C	T	T	T	T	T	C
S1_38187802	C/G	1	38582345	+	NA	NA	NA	NA	NA	NA	C	C	C	C	N	C	C	C	N	C	C	C	C	C	C	C	C	C	C	C	C	N	C	C	C	C	C	C	C	C	C	C	C	C	C	C	C	C	C
S1_38192986	G/C	1	38587529	+	NA	NA	NA	NA	NA	NA	G	G	G	C	G	G	G	G	G	G	G	G	G	G	G	G	C	G	G	G	G	G	G	G	G	C	G	G	G	G	C	G	G	C	C	N	G	G	G
S1_38203378	C/T	1	38597921	+	NA	NA	NA	NA	NA	NA	C	C	C	T	C	C	C	C	C	C	C	C	C	C	C	C	T	C	C	C	C	C	C	C	C	T	C	C	C	C	T	N	C	T	T	N	C	C	C
S1_38212120	G/T	1	38606663	+	NA	NA	NA	NA	NA	NA	G	G	G	T	N	G	G	G	G	G	G	G	G	G	G	G	T	G	G	G	G	G	G	G	G	T	G	G	G	G	T	N	G	T	T	T	G	G	G
S1_38243957	C/T	1	38638648	+	NA	NA	NA	NA	NA	NA	T	T	C	C	C	T	C	T	C	C	C	C	C	C	C	C	C	T	T	T	T	C	T	T	T	C	T	T	T	T	C	T	T	C	C	C	C	C	C
S1_38246278	G/T	1	38640969	+	NA	NA	NA	NA	NA	NA	G	G	G	G	N	G	G	G	T	G	G	G	G	G	G	G	G	G	G	G	G	G	G	G	G	G	G	G	G	G	G	N	G	G	G	G	G	G	G
S1_38248930	C/T	1	38643621	+	NA	NA	NA	NA	NA	NA	T	T	C	C	T	T	C	T	T	C	C	C	C	C	C	C	C	T	T	T	T	N	T	T	T	C	T	T	T	T	C	T	T	C	C	C	C	C	C
S1_38252398	T/G	1	38647089	+	NA	NA	NA	NA	NA	NA	G	G	T	T	G	G	T	G	G	T	T	T	T	T	T	T	T	G	G	G	G	T	G	G	G	T	G	G	G	G	T	G	G	T	T	T	T	T	T
S1_38311667	C/T	1	38685658	+	NA	NA	NA	NA	NA	NA	C	C	T	C	C	N	T	C	T	T	T	T	T	T	T	T	C	C	C	C	C	T	C	C	C	C	C	C	C	C	C	C	C	C	C	C	T	N	T
S1_38316660	C/A	1	38690651	+	NA	NA	NA	NA	NA	NA	A	A	C	C	A	A	C	A	A	C	N	C	C	C	C	C	C	A	A	A	A	A	A	A	A	N	A	A	A	A	N	A	A	C	C	N	C	C	C
S1_38323104	T/C	1	38697095	+	NA	NA	NA	NA	NA	NA	T	T	C	T	T	T	T	T	T	C	T	C	C	C	C	T	T	T	T	T	T	T	T	T	T	T	T	T	T	T	T	T	T	T	T	T	T	T	T
S1_38445423	G/A	1	38735889	+	NA	NA	NA	NA	NA	NA	G	G	G	G	A	G	G	G	G	G	G	G	G	G	G	G	G	G	G	G	G	G	G	G	G	G	G	G	G	G	G	G	G	G	G	G	G	G	G
S1_38446575	G/C	1	38737041	+	NA	NA	NA	NA	NA	NA	G	C	G	G	N	G	G	G	G	G	G	G	G	G	G	G	G	C	C	C	G	G	C	C	C	G	C	C	C	G	G	G	C	G	G	N	G	G	G
S1_38537773	T/C	1	38904508	+	NA	NA	NA	NA	NA	NA	T	T	T	T	T	T	T	T	T	T	T	T	T	T	T	T	T	T	T	T	T	T	T	T	T	T	T	T	T	T	C	T	T	T	T	T	T	T	C
S1_38547587	G/A	1	38914322	+	NA	NA	NA	NA	NA	NA	G	A	G	G	A	G	G	G	G	G	G	G	G	G	G	G	G	A	A	A	G	G	A	A	A	G	A	A	A	G	G	G	A	G	G	G	G	G	G
S1_38548595	G/A	1	38915330	+	NA	NA	NA	NA	NA	NA	G	G	G	A	G	G	G	G	G	G	G	G	G	G	G	G	A	G	G	G	G	N	G	G	G	G	G	G	G	G	G	G	G	A	A	A	G	G	G
S1_38550572	T/C	1	38917307	+	NA	NA	NA	NA	NA	NA	T	T	T	T	C	T	T	T	T	T	T	T	T	T	T	T	T	T	T	T	T	N	T	T	T	T	T	T	T	T	T	T	T	T	T	T	T	T	C
S1_38609777	T/C	1	38968925	+	NA	NA	NA	NA	NA	NA	T	T	C	C	T	T	T	T	T	C	T	C	C	C	C	T	C	T	T	T	T	N	T	T	T	T	T	T	T	T	T	T	T	C	C	C	T	T	C
S1_38616698	G/T	1	38975846	+	NA	NA	NA	NA	NA	NA	T	T	G	G	N	G	G	T	G	G	G	G	G	G	G	G	G	T	T	T	G	N	T	T	T	G	T	T	T	G	G	N	T	G	G	N	G	G	T
S1_38617895	T/C	1	38977043	+	NA	NA	NA	NA	NA	NA	T	C	C	T	T	T	T	T	T	C	T	C	C	C	C	T	T	C	C	C	T	T	C	C	C	T	C	C	C	T	T	T	C	T	T	T	T	T	T
S1_38633093	A/C	1	38993847	+	NA	NA	NA	NA	NA	NA	C	A	A	A	N	A	A	C	C	A	A	A	A	A	A	A	A	A	A	N	A	A	A	A	A	A	A	A	A	A	A	A	A	A	A	A	A	A	A
S1_38634493	T/A	1	38995247	+	NA	NA	NA	NA	NA	NA	T	T	T	T	N	T	T	T	T	T	T	T	T	T	T	T	T	T	T	T	T	T	T	T	T	T	T	T	T	T	T	T	T	T	T	T	T	T	T
S1_38725049	C/G	1	39090583	+	NA	NA	NA	NA	NA	NA	G	C	G	G	N	C	C	G	C	G	C	G	G	G	G	C	G	C	C	C	C	N	C	C	C	C	C	C	C	C	G	C	C	G	G	N	C	C	C
S1_38726058	G/C	1	39091592	+	NA	NA	NA	NA	NA	NA	G	C	G	G	G	G	G	G	G	G	N	G	G	G	G	G	G	C	C	C	G	G	C	C	C	G	C	C	C	C	G	G	C	G	G	N	G	G	C
S1_38734546	T/C	1	39100080	+	NA	NA	NA	NA	NA	NA	C	T	T	T	C	T	T	C	C	T	T	T	T	T	T	T	T	T	T	T	T	T	T	T	T	T	T	T	T	T	T	T	T	T	T	N	T	T	T
S1_38737056	C/T	1	39102590	+	NA	NA	NA	NA	NA	NA	C	T	C	C	N	C	C	C	C	C	C	C	C	C	C	C	C	T	T	T	C	C	T	T	T	C	T	T	T	T	T	C	T	C	C	N	C	C	C
S1_38738909	A/G	1	39104443	+	NA	NA	NA	NA	NA	NA	G	A	A	A	N	A	A	G	G	A	A	A	A	A	A	A	A	A	A	A	A	N	A	A	A	A	A	A	A	A	A	A	A	A	A	N	A	A	N
S1_38741613	C/T	1	39107146	+	NA	NA	NA	NA	NA	NA	C	C	T	C	N	C	C	C	N	T	C	T	T	T	T	C	C	C	C	C	C	N	C	C	C	C	C	C	C	C	C	C	C	C	C	C	C	C	C
S1_38786885	C/T	1	39155257	+	NA	NA	NA	NA	NA	NA	C	N	T	C	C	C	C	C	C	T	C	T	T	T	T	C	C	C	C	C	C	C	C	C	C	C	C	C	C	C	T	C	C	C	C	C	C	C	C
S1_38794212	G/T	1	39162584	+	NA	NA	NA	NA	NA	NA	T	G	G	G	N	G	G	T	G	G	G	G	G	G	G	G	G	G	G	G	G	G	G	G	G	G	G	G	G	G	G	G	G	G	G	G	G	G	G
S1_38850551	G/A	1	39217565	+	NA	NA	NA	NA	NA	NA	A	G	G	G	G	G	G	A	G	G	G	G	G	G	G	G	G	G	G	G	G	N	G	G	G	G	G	G	G	G	G	G	G	G	G	N	G	G	G
S1_38867911	A/G	1	39234924	+	NA	NA	NA	NA	NA	NA	A	A	G	N	N	A	A	A	A	G	A	G	G	G	G	A	A	A	A	A	A	N	A	A	A	A	A	A	A	A	A	A	A	N	N	G	A	A	A
S1_38870244	C/G	1	39237257	+	NA	NA	NA	NA	NA	NA	G	G	C	G	G	C	C	G	C	C	C	C	C	C	C	C	G	C	C	C	G	G	C	C	C	C	C	C	C	C	G	G	C	G	G	G	C	C	G
S1_38871386	C/T	1	39238399	+	NA	NA	NA	NA	NA	NA	C	C	C	C	C	C	T	C	C	C	T	C	C	C	C	T	C	C	C	C	C	N	C	C	C	T	C	C	C	C	C	C	C	C	C	C	T	T	C
S1_39038251	A/G	1	39388807	+	NA	NA	NA	NA	NA	NA	A	A	A	A	G	A	A	A	A	A	A	A	A	A	A	A	A	A	A	A	A	N	A	A	A	A	A	A	A	A	A	N	A	A	A	A	A	A	A
S1_39060142	T/C	1	39410698	+	NA	NA	NA	NA	NA	NA	T	T	C	N	T	C	T	T	C	C	T	C	C	C	C	T	N	C	C	C	T	C	C	C	C	C	C	C	C	C	C	N	C	T	N	T	T	T	T
S1_39066322	G/T	1	39416878	+	NA	NA	NA	NA	NA	NA	T	T	G	T	T	G	G	T	G	G	G	G	G	G	G	G	T	G	G	G	T	G	G	G	G	N	G	G	G	G	G	N	G	T	T	T	G	G	T
S1_39111110	C/G	1	39461666	+	NA	NA	NA	NA	NA	NA	C	C	G	G	C	G	C	C	G	G	C	G	G	G	G	C	G	G	G	G	C	N	G	G	G	G	G	G	G	G	G	G	G	G	G	G	C	C	C
S1_39113630	G/T	1	39464186	+	NA	NA	NA	NA	NA	NA	G	G	G	G	G	G	G	G	T	G	G	G	G	G	G	G	G	T	T	T	G	N	T	T	T	G	T	T	T	G	G	N	T	G	G	G	G	G	G
S1_39139189	G/C	1	39489738	+	NA	NA	NA	NA	NA	NA	G	G	G	G	G	G	G	G	G	G	G	G	G	G	G	G	G	G	G	G	G	G	G	G	G	G	G	G	G	G	G	G	G	G	G	N	G	G	G
S1_39140936	C/G	1	39491485	+	NA	NA	NA	NA	NA	NA	G	C	G	G	C	G	C	G	G	G	C	G	G	G	G	C	G	G	G	G	N	G	G	G	G	C	G	G	G	C	C	N	G	G	G	G	C	C	C
S1_39145167	C/T	1	39495714	+	NA	NA	NA	NA	NA	NA	T	C	C	C	C	C	C	T	C	C	C	C	C	C	C	C	C	C	C	C	N	C	C	C	C	T	C	C	C	C	T	C	C	C	C	C	C	C	C
S1_39215773	T/C	1	39565965	+	NA	NA	NA	NA	NA	NA	T	N	T	T	T	T	T	T	T	T	T	T	T	T	T	T	T	T	T	T	C	N	T	T	T	T	T	T	T	T	T	T	T	T	T	T	T	T	N
S1_39217329	T/A	1	39567038	+	NA	NA	NA	NA	NA	NA	T	A	T	T	T	T	T	T	T	T	T	T	T	T	T	T	T	T	T	T	T	T	T	T	T	T	T	T	T	T	T	T	T	T	T	T	T	T	A
S1_39242782	C/T	1	39587052	+	NA	NA	NA	NA	NA	NA	C	T	C	C	N	C	C	C	C	C	C	C	C	C	C	C	C	C	C	C	T	C	C	C	C	C	C	C	C	C	C	N	C	C	C	C	C	C	C
S1_39245953	G/T	1	39590223	+	NA	NA	NA	NA	NA	NA	G	G	G	G	G	T	G	G	T	G	G	G	G	G	G	G	G	T	T	T	G	N	T	T	T	G	T	T	T	T	G	G	T	G	G	G	G	G	G
S1_39247865	G/C	1	39592135	+	NA	NA	NA	NA	NA	NA	G	C	G	G	G	G	C	G	G	G	C	G	G	G	G	C	G	G	G	G	G	G	G	G	G	G	G	G	G	G	G	G	G	G	G	G	C	C	G
S1_39254304	T/C	1	39598573	+	NA	NA	NA	NA	NA	NA	T	T	T	T	T	T	T	T	T	T	T	T	T	T	T	T	T	T	T	T	T	N	T	T	T	T	T	T	T	T	T	T	T	T	T	T	T	T	T
S1_39255449	T/G	1	39599718	+	NA	NA	NA	NA	NA	NA	G	T	T	G	G	T	T	G	N	T	T	T	T	T	T	T	G	T	T	T	T	T	T	T	T	G	T	T	T	T	T	N	T	G	G	G	T	T	G
S1_39402316	G/C	1	39747672	+	NA	NA	NA	NA	NA	NA	G	G	G	G	G	G	G	G	C	G	G	G	G	G	G	G	G	G	G	G	N	G	G	G	G	G	G	G	G	G	G	N	G	G	G	N	G	G	G
S1_39406732	T/A	1	39752088	+	NA	NA	NA	NA	NA	NA	T	T	T	T	N	T	T	T	N	T	T	T	T	T	T	T	T	A	A	A	T	N	A	A	A	T	A	A	A	A	T	N	A	T	T	T	T	T	T
S1_39601605	A/C	1	39957862	+	NA	NA	NA	NA	NA	NA	A	A	A	A	A	A	C	A	C	A	C	A	A	A	A	C	A	A	A	A	C	N	A	A	A	A	A	A	A	C	C	A	A	A	A	A	C	C	A
S1_39733145	G/A	1	40093402	+	NA	NA	NA	NA	NA	NA	G	G	G	G	G	G	A	G	G	G	A	G	G	G	G	A	G	G	G	G	G	G	G	G	G	G	G	G	G	G	G	G	G	G	G	G	A	A	G
S1_39736448	C/A	1	40096705	+	NA	NA	NA	NA	NA	NA	C	C	C	C	C	C	C	C	C	C	C	C	C	C	C	C	C	C	C	C	C	C	C	C	C	C	C	C	C	C	C	C	C	C	C	N	C	C	C
S1_39738530	C/A	1	40098787	+	NA	NA	NA	NA	NA	NA	C	C	C	C	C	C	C	C	C	C	C	C	C	C	C	C	C	C	C	C	C	C	C	C	C	C	C	C	C	C	C	C	C	C	C	C	C	C	C
S1_39739637	C/G	1	40099894	+	NA	NA	NA	NA	NA	NA	C	C	C	C	C	C	C	C	C	C	C	C	C	C	C	C	C	C	C	C	C	C	C	C	C	C	C	C	C	C	C	C	C	C	C	C	C	C	C
S1_39743638	A/G	1	40103895	+	NA	NA	NA	NA	NA	NA	A	A	A	A	N	A	A	A	A	A	A	A	A	A	A	A	A	A	A	A	A	G	A	A	A	A	A	A	A	A	G	A	A	A	A	A	A	A	G
S1_39747873	C/A	1	40108129	+	NA	NA	NA	NA	NA	NA	C	C	C	C	C	C	C	C	C	C	C	C	C	C	C	C	C	C	C	C	C	A	C	C	C	C	C	C	C	C	A	C	C	C	C	C	C	C	C
S1_39756631	C/G	1	40116887	+	NA	NA	NA	NA	NA	NA	G	C	C	C	C	C	C	G	G	C	C	C	C	C	C	C	C	C	C	C	C	N	C	C	C	C	C	C	C	G	G	N	C	C	C	N	C	C	C
S1_39803083	T/C	1	40163330	+	NA	NA	NA	NA	NA	NA	C	T	T	T	N	T	C	C	C	T	C	T	T	T	T	C	T	T	T	T	T	N	T	T	T	T	T	T	T	C	C	T	T	T	T	N	C	C	T
S1_39894663	G/A	1	40243802	+	NA	NA	NA	NA	NA	NA	G	A	A	A	G	A	G	G	G	A	G	A	A	A	A	G	A	A	A	A	G	G	A	A	A	A	A	A	A	G	G	G	A	A	A	A	G	G	A
S1_39895746	G/T	1	40244885	+	NA	NA	NA	NA	NA	NA	T	G	G	G	G	G	G	T	T	G	G	G	G	G	G	G	G	G	G	G	G	N	G	G	G	G	G	G	G	T	T	G	G	G	G	N	G	G	G
S1_39844004	T/C	1	40249232	+	NA	NA	NA	NA	NA	NA	C	T	T	T	T	T	T	C	C	T	T	T	T	T	T	T	T	T	T	T	T	T	T	T	T	T	T	T	T	C	C	T	T	T	T	T	T	T	T
S1_39854396	C/T	1	40259624	+	NA	NA	NA	NA	NA	NA	T	C	C	C	C	C	C	T	T	C	C	C	C	C	C	C	C	C	C	C	C	N	C	C	C	C	C	C	C	T	T	C	C	C	C	C	C	C	C
S1_39855780	G/A	1	40261008	+	NA	NA	NA	NA	NA	NA	G	G	G	A	G	G	G	G	G	G	G	G	G	G	G	G	A	A	A	A	A	A	A	A	A	A	A	A	A	G	A	G	A	A	A	A	G	G	G
S1_39856801	A/T	1	40262029	+	NA	NA	NA	NA	NA	NA	A	A	A	A	A	N	T	A	A	A	T	A	A	A	A	T	A	A	A	A	A	N	A	A	A	A	A	A	A	A	T	A	A	A	A	A	T	T	A
S1_39902864	C/A	1	40266392	+	NA	NA	NA	NA	NA	NA	C	C	C	C	C	C	C	C	C	C	C	C	C	C	C	C	C	C	C	C	C	N	C	C	C	N	C	C	C	C	C	N	C	C	C	C	C	C	C
S1_39915013	T/C	1	40276323	+	NA	NA	NA	NA	NA	NA	T	C	T	T	T	T	T	T	T	T	T	T	T	T	T	T	T	T	T	T	T	N	T	T	T	T	T	T	T	T	T	N	T	N	T	T	T	T	N
S1_39930508	C/T	1	40285886	+	NA	NA	NA	NA	NA	NA	C	C	C	C	C	C	T	C	C	C	T	C	C	C	C	T	C	C	C	C	C	C	C	C	C	C	C	C	C	C	T	T	C	C	C	C	T	T	C
S1_40039672	C/T	1	40410101	+	NA	NA	NA	NA	NA	NA	C	C	C	C	C	T	C	C	C	C	C	C	C	C	C	C	C	T	T	T	C	N	T	T	T	C	T	T	T	C	T	C	T	T	T	T	C	C	C
S1_40040962	G/C	1	40411391	+	NA	NA	NA	NA	NA	NA	G	G	G	N	N	G	G	G	G	G	G	G	G	G	G	G	N	G	G	G	G	N	G	G	G	G	G	G	G	G	G	G	G	G	G	G	G	G	G
S1_40043200	C/A	1	40413715	+	NA	NA	NA	NA	NA	NA	C	C	C	C	C	C	C	C	C	C	C	C	C	C	C	C	C	C	C	C	C	C	C	C	C	C	C	C	C	C	C	C	C	A	A	A	C	C	C
S1_40087979	A/G	1	40457655	+	NA	NA	NA	NA	NA	NA	A	A	A	A	A	A	A	A	A	A	A	A	A	A	A	A	A	A	A	A	A	N	A	A	A	A	A	A	A	A	G	A	A	A	A	A	A	A	N
S1_40092522	C/T	1	40462198	+	NA	NA	NA	NA	NA	NA	C	C	C	C	C	C	C	C	C	C	C	C	C	C	C	C	C	C	C	C	C	N	C	C	C	C	C	C	C	C	C	N	C	C	C	C	C	C	C
S1_40229589	A/T	1	40602067	+	NA	NA	NA	NA	NA	NA	A	T	A	A	A	A	A	N	A	A	A	A	A	A	A	A	A	T	T	T	T	A	T	T	T	A	T	T	T	A	A	A	T	A	A	A	A	A	T
S1_40233236	A/T	1	40605714	+	NA	NA	NA	NA	NA	NA	A	A	A	A	A	A	A	A	A	A	A	A	A	A	A	A	A	A	A	A	A	N	A	A	A	T	A	A	A	T	A	A	A	T	T	N	A	A	A
S1_40242113	G/C	1	40615975	+	NA	NA	NA	NA	NA	NA	G	N	G	G	G	G	G	G	G	G	G	G	G	G	G	G	G	C	C	C	G	N	C	C	C	N	C	C	C	G	G	G	C	G	G	G	G	G	C
S1_40353682	G/C	1	40714497	+	NA	NA	NA	NA	NA	NA	G	G	G	C	C	G	G	G	G	G	G	G	G	G	G	G	C	G	G	G	G	G	G	G	G	G	G	G	G	G	C	G	G	C	C	C	G	G	C
S1_40398609	A/C	1	40764363	+	NA	NA	NA	NA	NA	NA	A	A	A	A	A	N	A	A	N	A	A	A	A	A	A	A	A	A	A	A	A	N	A	A	A	N	A	A	A	N	A	A	A	A	A	A	A	A	C
S1_40417748	C/G	1	40783501	+	NA	NA	NA	NA	NA	NA	C	C	C	C	C	N	C	C	G	C	C	C	C	C	C	C	C	C	C	C	C	N	C	C	C	C	C	C	C	C	N	C	C	C	C	C	C	C	C
S1_40419894	C/A	1	40785647	+	NA	NA	NA	NA	NA	NA	C	C	C	C	C	N	C	C	C	C	C	C	C	C	C	C	C	C	C	C	A	A	C	C	C	C	C	C	C	C	N	C	C	C	C	C	C	C	C
S1_40420896	C/T	1	40786649	+	NA	NA	NA	NA	NA	NA	T	T	C	C	C	C	C	T	C	C	C	C	C	C	C	C	C	T	T	T	C	C	T	T	T	C	T	T	T	T	C	T	T	C	C	C	C	C	C
S1_40422323	G/T	1	40788076	+	NA	NA	NA	NA	NA	NA	G	T	G	G	G	G	G	G	G	G	G	G	G	G	G	G	G	T	T	T	G	G	T	T	T	G	T	T	T	N	G	G	T	G	G	G	G	G	G
S1_40424584	G/A	1	40790337	+	NA	NA	NA	NA	NA	NA	G	G	G	A	A	A	G	G	G	G	G	G	G	G	G	G	A	G	G	G	G	G	G	G	G	G	G	G	G	N	A	G	G	G	G	G	G	G	A
S1_40436805	G/T	1	40802558	+	NA	NA	NA	NA	NA	NA	T	T	G	G	G	G	G	T	G	N	G	G	N	N	N	G	G	T	T	T	G	G	T	T	T	T	T	T	T	N	G	T	T	G	G	G	G	G	T
S1_40514229	G/C	1	40888476	+	NA	NA	NA	NA	NA	NA	G	C	C	C	C	C	G	G	C	C	G	C	C	C	C	G	C	C	C	C	G	G	C	C	C	G	C	C	C	C	G	G	C	G	G	G	G	G	C
S1_40561635	C/A	1	40935877	+	NA	NA	NA	NA	NA	NA	C	C	C	C	C	C	C	C	C	C	C	C	C	C	C	C	C	C	C	C	C	C	C	C	C	C	C	C	C	C	C	C	C	C	C	C	C	C	C
S1_40570972	G/A	1	40945213	+	NA	NA	NA	NA	NA	NA	G	G	G	G	G	A	G	G	G	G	G	G	G	G	G	G	G	G	G	G	A	G	G	G	G	G	G	G	G	G	G	G	G	G	G	G	G	G	G
S1_40726718	C/A	1	41087218	+	NA	NA	NA	NA	NA	NA	C	C	C	A	A	A	C	C	A	C	C	C	C	C	C	C	A	C	C	C	A	C	C	C	C	A	C	C	C	A	A	C	C	C	C	C	C	C	C
S1_40727913	T/C	1	41088412	+	NA	NA	NA	NA	NA	NA	C	T	T	T	T	T	T	C	N	T	T	T	T	T	T	T	T	T	T	T	T	T	T	T	T	T	T	T	T	T	T	C	T	T	T	N	T	T	T
S1_40771435	G/A	1	41140214	+	NA	NA	NA	NA	NA	NA	G	A	G	G	G	G	G	G	G	G	G	G	G	G	G	G	G	A	A	A	N	A	A	A	A	G	A	A	A	G	G	G	A	G	G	G	G	G	A
S1_40812037	G/A	1	41167187	+	NA	NA	NA	NA	NA	NA	G	G	G	G	G	G	G	G	G	G	G	G	G	G	G	G	G	G	G	G	G	G	G	G	G	N	G	G	G	G	G	G	G	G	G	N	G	G	G
S1_40913124	C/T	1	41269576	+	NA	NA	NA	NA	NA	NA	C	T	C	C	C	C	C	C	C	C	C	C	C	C	C	C	C	T	T	T	C	C	T	T	T	C	T	T	T	C	C	C	T	C	C	C	C	C	N
S1_40917758	G/C	1	41274209	+	NA	NA	NA	NA	NA	NA	G	G	C	C	C	G	G	G	C	C	G	C	C	C	C	G	C	G	G	G	G	G	G	G	G	C	G	G	G	C	G	G	G	G	G	G	G	G	C
S1_40936710	G/A	1	41293157	+	NA	NA	NA	NA	NA	NA	A	G	G	A	A	G	G	A	G	G	G	G	G	G	G	G	A	G	G	G	G	G	G	G	G	G	G	G	G	G	N	A	G	G	G	G	G	G	A
S1_40939159	C/T	1	41295606	+	NA	NA	NA	NA	NA	NA	C	C	C	C	C	C	C	C	N	C	C	C	C	C	C	C	C	C	C	C	C	C	C	C	C	C	C	C	C	T	C	C	C	C	C	C	C	C	C
S1_40948242	C/G	1	41304687	+	NA	NA	NA	NA	NA	NA	C	C	C	C	C	C	C	C	C	C	C	C	C	C	C	C	C	C	C	C	C	C	C	C	C	N	C	C	C	C	G	C	C	C	C	C	C	C	C
S1_41102630	C/T	1	41455447	+	NA	NA	NA	NA	NA	NA	C	C	C	C	C	C	C	C	T	C	C	C	C	C	C	C	C	C	C	C	C	C	C	C	C	C	C	C	C	T	T	C	C	C	C	C	C	C	C
S1_41220366	T/A	1	41572686	+	NA	NA	NA	NA	NA	NA	T	A	T	T	T	A	T	T	A	T	T	T	T	T	T	T	T	A	A	A	A	T	A	A	A	A	A	A	A	A	T	T	A	A	A	A	T	T	T
S1_41275745	C/G	1	41696367	+	NA	NA	NA	NA	NA	NA	C	C	C	C	C	G	C	C	C	C	C	C	C	C	C	C	C	C	C	C	G	N	C	C	C	N	C	C	C	C	C	C	C	C	C	C	C	C	C
S1_41276851	T/G	1	41697473	+	NA	NA	NA	NA	NA	NA	G	G	T	G	G	T	T	G	G	T	T	T	T	T	T	T	G	G	G	G	T	T	G	G	G	T	G	G	G	T	T	G	G	G	G	G	T	T	G
S1_41278067	C/G	1	41698689	+	NA	NA	NA	NA	NA	NA	C	C	C	C	C	C	C	C	C	C	C	C	C	C	C	C	C	G	G	G	C	C	G	G	G	C	G	G	G	C	G	C	G	C	C	C	C	C	G
S1_41377563	G/A	1	41725507	+	NA	NA	NA	NA	NA	NA	G	N	G	G	G	G	G	G	G	G	G	G	G	G	G	G	G	A	A	A	G	G	A	A	A	A	A	A	A	G	A	G	A	A	A	A	G	G	A
S1_41425833	G/C	1	41790660	+	NA	NA	NA	NA	NA	NA	G	G	G	G	G	G	G	G	N	G	G	G	G	G	G	G	G	C	C	C	G	G	C	C	C	G	C	C	C	G	G	N	C	G	G	G	G	G	C
S1_41429348	G/T	1	41794175	+	NA	NA	NA	NA	NA	NA	G	G	G	G	G	G	G	G	G	G	G	G	G	G	G	G	G	G	G	G	T	G	G	G	G	N	G	G	G	G	G	G	G	G	G	G	G	G	G
S1_41430539	C/A	1	41795366	+	NA	NA	NA	NA	NA	NA	C	A	C	A	A	C	C	C	C	C	C	C	C	C	C	C	A	C	C	C	C	A	C	C	C	A	C	C	C	C	A	C	C	C	C	C	C	C	C
S1_41436168	G/T	1	41800995	+	NA	NA	NA	NA	NA	NA	G	T	G	T	T	G	G	G	N	G	G	G	G	G	G	G	T	G	G	G	G	N	G	G	G	T	G	G	G	T	N	G	G	G	G	G	G	G	G
S1_41437460	T/C	1	41802287	+	NA	NA	NA	NA	NA	NA	N	T	T	C	C	T	T	N	T	T	T	T	T	T	T	T	C	T	T	T	T	N	T	T	T	T	T	T	T	T	T	T	T	T	T	N	T	T	T
S1_41569259	G/A	1	41931006	+	NA	NA	NA	NA	NA	NA	A	G	G	A	A	G	G	A	G	G	G	G	G	G	G	G	A	G	G	G	G	G	G	G	G	A	G	G	G	G	G	G	G	G	G	G	G	G	G
S1_41857198	C/T	1	42123653	+	NA	NA	NA	NA	NA	NA	T	N	C	C	C	C	C	T	C	C	C	C	C	C	C	C	C	C	C	C	C	N	C	C	C	C	C	C	C	C	T	C	C	C	C	C	C	C	C
S1_41957371	A/G	1	42230344	+	NA	NA	NA	NA	NA	NA	A	A	G	A	A	A	A	A	A	G	A	G	G	G	G	A	A	A	A	A	N	N	A	A	A	A	A	A	A	G	A	G	A	A	A	N	A	A	A
S1_41966362	G/A	1	42239335	+	NA	NA	NA	NA	NA	NA	A	A	A	A	A	G	G	A	G	A	G	A	A	A	A	G	A	G	G	G	G	A	G	G	G	A	G	G	G	A	A	A	G	G	G	G	G	G	G
S1_42012727	A/T	1	42283615	+	NA	NA	NA	NA	NA	NA	T	A	A	A	A	T	A	T	T	A	A	A	A	A	A	A	A	A	A	A	A	T	A	A	A	T	A	A	A	T	A	T	A	A	A	A	A	A	A
S1_42013874	G/A	1	42284762	+	NA	NA	NA	NA	NA	NA	G	G	G	G	G	G	G	G	G	G	G	G	G	G	G	G	G	G	G	G	G	N	G	G	G	G	G	G	G	G	G	G	G	A	A	A	G	G	G
S1_42121848	C/T	1	42392613	+	NA	NA	NA	NA	NA	NA	C	C	C	C	C	C	C	C	C	C	C	C	C	C	C	C	C	C	C	C	C	C	C	C	C	C	C	C	C	C	C	C	C	C	C	C	C	C	C
S1_42164704	C/T	1	42435925	+	NA	NA	NA	NA	NA	NA	C	C	C	C	C	C	C	C	C	C	C	C	C	C	C	C	C	C	C	C	C	C	C	C	C	C	C	C	C	C	C	C	C	C	C	C	C	C	C
S1_42166597	G/A	1	42437818	+	NA	NA	NA	NA	NA	NA	G	G	G	G	G	G	G	G	G	G	G	G	G	G	G	G	G	G	G	G	G	G	G	G	G	G	G	G	G	G	G	G	G	G	G	G	G	G	G
S1_42184173	T/G	1	42455393	+	NA	NA	NA	NA	NA	NA	T	G	T	G	G	G	T	T	T	T	T	T	T	T	T	T	G	G	G	G	G	N	G	G	G	T	G	G	G	T	N	G	G	G	G	G	T	T	G
S1_42290779	A/T	1	42564731	+	NA	NA	NA	NA	NA	NA	A	A	A	A	A	A	A	A	A	A	A	A	A	A	A	A	A	A	A	A	A	A	A	A	A	N	A	A	A	A	A	A	A	A	N	A	A	A	A
S1_42298404	C/A	1	42572063	+	NA	NA	NA	NA	NA	NA	C	C	C	C	C	C	C	C	C	C	C	C	C	C	C	C	C	C	C	C	C	C	C	C	C	C	C	C	C	C	C	C	C	A	N	N	C	C	C
S1_42472889	C/T	1	42744261	+	NA	NA	NA	NA	NA	NA	C	C	C	T	T	C	C	C	C	C	C	C	C	C	C	C	T	C	C	C	C	C	C	C	C	C	C	C	C	C	C	C	C	C	C	C	C	C	C
S1_42477406	A/G	1	42747561	+	NA	NA	NA	NA	NA	NA	A	A	A	A	A	G	A	A	A	A	A	A	A	A	A	A	A	A	A	A	A	N	A	A	A	G	A	A	A	A	A	G	A	G	G	N	A	A	A
S1_42487498	G/A	1	42757654	+	NA	NA	NA	NA	NA	NA	G	G	G	G	G	G	G	G	G	G	G	G	G	G	G	G	G	A	A	A	N	G	A	A	A	G	A	A	A	G	G	G	A	G	G	G	G	G	A
S1_42489788	A/G	1	42759944	+	NA	NA	NA	NA	NA	NA	A	A	A	A	A	A	A	A	A	A	A	A	A	A	A	A	A	A	A	A	A	A	A	A	A	A	A	A	A	A	G	A	A	G	G	G	A	N	A
S1_42515504	A/G	1	42784647	+	NA	NA	NA	NA	NA	NA	A	A	A	A	A	A	A	A	G	A	A	A	A	A	A	A	A	A	A	A	A	A	A	A	A	A	A	A	A	G	A	A	A	G	G	G	A	A	A
S1_42520422	G/C	1	42789564	+	NA	NA	NA	NA	NA	NA	G	N	C	G	G	C	G	G	C	C	G	C	C	C	C	G	G	G	G	G	G	C	G	G	G	G	G	G	G	G	G	C	G	C	C	C	G	G	G
S1_42776693	G/A	1	43004847	+	NA	NA	NA	NA	NA	NA	G	G	G	G	G	G	G	G	G	G	G	G	G	G	G	G	G	G	G	G	G	G	G	G	G	G	G	G	G	G	G	G	G	A	A	A	G	G	G
S1_42806083	A/C	1	43040980	+	NA	NA	NA	NA	NA	NA	A	A	A	A	A	A	A	A	A	A	A	A	A	A	A	A	A	C	C	C	A	A	C	C	C	A	C	C	C	A	C	A	C	A	A	A	A	A	C
S1_42807609	C/T	1	43042506	+	NA	NA	NA	NA	NA	NA	C	C	C	C	C	C	C	C	C	C	C	C	C	C	C	C	C	T	T	T	C	C	T	T	T	C	T	T	T	C	T	C	T	C	C	C	C	C	T
S1_42846855	A/C	1	43081642	+	NA	NA	NA	NA	NA	NA	C	C	A	A	A	A	C	C	C	N	C	A	N	N	N	C	A	A	A	A	A	A	A	A	A	A	A	A	A	A	A	A	A	A	A	A	C	C	A
S1_42847896	C/T	1	43082683	+	NA	NA	NA	NA	NA	NA	C	C	C	C	C	C	C	C	C	C	C	C	C	C	C	C	C	T	T	T	C	C	T	T	T	C	T	T	T	T	C	C	T	C	C	C	C	C	N
S1_42853880	C/T	1	43089986	+	NA	NA	NA	NA	NA	NA	C	C	C	T	T	N	C	C	C	C	C	C	C	C	C	C	T	C	C	C	T	C	C	C	C	C	C	C	C	C	T	C	C	C	C	C	C	C	C
S1_42867108	G/A	1	43105155	+	NA	NA	NA	NA	NA	NA	G	G	A	N	N	A	G	G	G	A	G	A	A	A	A	G	N	A	A	A	G	A	A	A	A	G	A	A	A	G	A	N	A	A	A	A	G	G	A
S1_43057186	C/T	1	43284480	+	NA	NA	NA	NA	NA	NA	T	T	C	T	T	C	C	T	T	C	C	C	C	C	C	C	T	C	C	C	C	C	C	C	C	T	C	C	C	T	T	T	C	C	C	C	C	C	C
S1_43085223	C/T	1	43312515	+	NA	NA	NA	NA	NA	NA	C	T	C	C	C	C	C	C	C	C	C	C	C	C	C	C	C	C	C	C	C	C	C	C	C	C	C	C	C	C	T	N	C	C	C	C	C	C	C
S1_43106713	C/G	1	43329356	+	NA	NA	NA	NA	NA	NA	G	G	C	C	C	C	C	G	G	C	C	C	C	C	C	C	C	C	C	C	C	G	C	C	C	C	C	C	C	G	G	G	C	C	C	C	C	C	C
S1_43110972	T/A	1	43333615	+	NA	NA	NA	NA	NA	NA	T	A	A	A	A	A	T	T	T	A	T	A	A	A	A	T	A	T	T	T	T	A	T	T	T	T	T	T	T	T	A	A	T	A	A	A	T	T	T
S1_43112015	A/G	1	43334658	+	NA	NA	NA	NA	NA	NA	A	A	G	A	A	G	A	A	A	G	A	G	G	G	G	A	A	G	G	G	A	A	G	G	G	G	G	G	G	A	A	A	G	G	G	G	A	A	G
S1_43121626	G/A	1	43344269	+	NA	NA	NA	NA	NA	NA	G	G	G	G	G	G	A	G	G	G	A	G	G	G	G	A	G	G	G	G	G	N	G	G	G	A	G	G	G	G	G	G	G	G	G	G	A	A	G
S1_43126226	C/A	1	43348869	+	NA	NA	NA	NA	NA	NA	C	C	C	C	C	C	C	C	C	C	C	C	C	C	C	C	C	A	A	A	C	C	A	A	A	C	A	A	A	C	A	N	A	C	C	C	C	C	A
S1_43128822	G/C	1	43351465	+	NA	NA	NA	NA	NA	NA	G	C	G	G	G	G	G	G	G	G	G	G	G	G	G	G	G	G	G	G	G	N	G	G	G	G	G	G	G	G	G	G	G	G	G	G	G	G	G
S1_43133408	G/A	1	43356051	+	NA	NA	NA	NA	NA	NA	G	N	A	A	A	A	G	G	G	A	G	A	A	A	A	G	A	G	G	G	A	G	G	G	G	A	G	G	G	G	G	N	G	A	A	A	G	G	G
S1_43135907	A/C	1	43358551	+	NA	NA	NA	NA	NA	NA	A	A	C	C	C	C	A	A	A	C	A	C	C	C	C	A	C	A	A	A	A	N	A	A	A	A	A	A	A	C	A	A	A	C	C	C	A	A	A
S1_43137137	C/A	1	43359781	+	NA	NA	NA	NA	NA	NA	A	C	C	C	C	C	C	A	A	C	C	C	C	C	C	C	C	C	C	C	C	N	C	C	C	N	C	C	C	C	C	C	C	C	C	C	C	C	C
S1_43138288	C/T	1	43360932	+	NA	NA	NA	NA	NA	NA	C	T	C	C	C	N	C	C	C	C	C	C	C	C	C	C	C	C	C	C	C	N	C	C	C	C	C	C	C	C	N	C	C	N	C	N	C	C	C
S1_43140131	C/G	1	43362775	+	NA	NA	NA	NA	NA	NA	C	C	C	C	C	C	C	C	C	C	C	C	C	C	C	C	C	C	C	C	C	G	C	C	C	C	C	C	C	G	C	C	C	C	C	C	C	C	C
S1_43148015	C/A	1	43370659	+	NA	NA	NA	NA	NA	NA	C	C	C	C	C	C	C	C	N	C	C	C	C	C	C	C	C	A	A	A	C	N	A	A	A	C	A	A	A	A	A	A	A	A	A	A	C	C	A
S1_43149037	G/A	1	43371681	+	NA	NA	NA	NA	NA	NA	G	G	G	G	G	G	G	G	G	G	G	G	G	G	G	G	G	G	G	G	G	A	G	G	G	G	G	G	G	A	G	G	G	G	G	N	G	G	G
S1_43229107	A/G	1	43439190	+	NA	NA	NA	NA	NA	NA	A	A	A	A	A	A	A	A	A	A	A	A	A	A	A	A	A	G	G	G	A	N	G	G	G	N	G	G	G	G	G	N	G	G	G	G	A	A	G
S1_43343794	A/T	1	43566627	+	NA	NA	NA	NA	NA	NA	A	T	A	N	N	A	A	A	A	A	A	A	A	A	A	A	N	A	A	A	A	N	A	A	A	A	A	A	A	A	A	A	A	A	A	A	A	A	A
S1_43350341	G/A	1	43573174	+	NA	NA	NA	NA	NA	NA	G	G	G	G	G	G	G	G	G	G	G	G	G	G	G	G	G	G	G	G	G	A	G	G	G	N	G	G	G	A	G	G	G	G	G	N	G	G	G
S1_43421392	G/A	1	43646540	+	NA	NA	NA	NA	NA	NA	G	G	G	A	A	G	G	G	G	G	G	G	G	G	G	G	A	G	G	G	G	N	G	G	G	G	G	G	G	A	G	G	G	G	G	G	G	G	G
S1_43547512	G/A	1	43825285	+	NA	NA	NA	NA	NA	NA	A	G	G	A	A	A	G	A	A	G	G	G	G	G	G	G	A	A	A	A	G	N	A	A	A	G	A	A	A	A	A	A	A	A	A	N	G	G	A
S1_43554656	G/A	1	43832429	+	NA	NA	NA	NA	NA	NA	G	G	G	A	A	G	G	G	G	G	G	G	G	G	G	G	A	G	G	G	G	G	G	G	G	G	G	G	G	N	G	G	G	G	G	G	G	G	G
S1_43671434	G/T	1	43894284	+	NA	NA	NA	NA	NA	NA	G	G	G	G	G	G	G	G	G	G	G	G	G	G	G	G	G	T	T	T	T	G	T	T	T	G	T	T	T	G	G	G	T	G	G	G	G	G	T
S1_43678673	C/A	1	43901523	+	NA	NA	NA	NA	NA	NA	C	C	C	A	A	C	C	C	C	C	C	C	C	C	C	C	A	C	C	C	C	N	C	C	C	C	C	C	C	C	C	C	C	C	C	C	C	C	C
S1_43681277	T/C	1	43904127	+	NA	NA	NA	NA	NA	NA	C	C	T	N	T	C	T	C	C	T	T	T	T	T	T	T	T	C	C	C	C	N	C	C	C	T	C	C	C	T	C	N	C	C	N	N	T	T	C
S1_43688741	G/C	1	43911622	+	NA	NA	NA	NA	NA	NA	G	G	G	G	G	G	G	G	G	G	G	G	G	G	G	G	G	G	G	G	G	G	G	G	G	G	G	G	G	C	C	G	G	C	C	C	G	G	G
S1_43691443	G/C	1	43914324	+	NA	NA	NA	NA	NA	NA	C	C	G	C	C	C	G	C	C	G	G	G	G	G	G	G	C	G	G	G	G	G	G	G	G	G	G	G	G	C	G	C	G	G	G	G	G	G	G
S1_43751927	G/A	1	44000656	+	NA	NA	NA	NA	NA	NA	G	A	G	G	G	G	G	G	G	G	G	G	G	G	G	G	G	G	G	G	G	G	G	G	G	G	G	G	G	G	G	G	G	G	G	G	G	G	G
S1_43756472	G/A	1	44005201	+	NA	NA	NA	NA	NA	NA	G	G	G	G	G	G	G	G	G	G	G	G	G	G	G	G	G	G	G	G	G	N	G	G	G	N	G	G	G	N	G	G	G	G	G	G	G	G	G
S1_43759833	C/G	1	44008562	+	NA	NA	NA	NA	NA	NA	C	C	C	C	C	C	C	C	N	C	C	C	C	C	C	C	C	C	C	C	C	N	C	C	C	N	C	C	C	N	C	C	C	C	C	C	C	C	C
S1_43761371	C/A	1	44010099	+	NA	NA	NA	NA	NA	NA	A	A	C	C	C	A	C	A	A	C	C	C	C	A	C	C	C	C	C	C	C	C	C	C	C	C	C	C	C	A	C	C	C	C	C	C	C	C	C
S1_43762377	T/A	1	44011105	+	NA	NA	NA	NA	NA	NA	T	T	T	A	A	T	T	T	T	T	T	T	T	T	T	T	A	A	A	A	N	T	A	A	A	T	A	A	A	T	T	T	A	T	T	T	T	T	A
S1_43767782	G/A	1	44016510	+	NA	NA	NA	NA	NA	NA	G	N	G	G	G	N	G	G	G	G	G	G	G	G	G	G	G	G	G	G	G	N	G	G	G	G	G	G	G	G	G	G	G	N	N	G	G	G	G
S1_43769455	A/C	1	44018182	+	NA	NA	NA	NA	NA	NA	C	C	A	A	A	C	A	C	C	A	A	A	A	A	A	A	A	C	C	C	A	N	C	C	C	A	C	C	C	N	C	C	C	C	C	N	A	A	A
S1_44133261	C/A	1	44311158	+	NA	NA	NA	NA	NA	NA	C	C	C	A	A	C	C	C	A	C	C	C	C	C	C	C	A	C	C	C	C	N	C	C	C	C	C	C	C	C	N	C	C	A	A	C	C	C	C
S1_44161814	G/A	1	44341019	+	NA	NA	NA	NA	NA	NA	G	G	G	A	A	A	G	G	A	G	G	G	G	G	G	G	A	A	A	A	G	N	A	A	A	G	A	A	A	G	A	N	A	A	N	G	G	G	A
S1_44176413	C/G	1	44361477	+	NA	NA	NA	NA	NA	NA	C	G	G	C	C	C	G	C	C	G	G	G	G	G	G	G	C	C	C	C	C	C	C	C	C	G	C	C	C	C	C	C	C	C	N	C	G	G	C
S1_44179060	A/G	1	44364024	+	NA	NA	NA	NA	NA	NA	A	A	A	A	A	G	A	A	A	A	A	A	A	A	A	A	A	G	G	G	A	G	G	G	G	A	G	G	G	A	A	A	G	A	A	A	A	A	G
S1_44329522	C/T	1	44515577	+	NA	NA	NA	NA	NA	NA	C	C	C	C	C	C	C	C	C	C	C	C	C	C	C	C	C	C	C	C	C	C	C	C	C	C	C	C	C	C	T	C	C	C	N	C	C	C	C
S1_44331476	G/C	1	44517531	+	NA	NA	NA	NA	NA	NA	C	G	G	N	C	G	G	C	C	G	G	G	G	G	G	G	C	G	G	G	G	C	G	G	G	G	G	G	G	G	G	N	G	G	G	C	G	G	G
S1_44336200	C/T	1	44522255	+	NA	NA	NA	NA	NA	NA	C	C	C	C	C	C	C	C	C	C	C	C	C	C	C	C	C	C	C	C	C	C	C	C	C	C	C	C	C	T	C	T	C	C	C	C	C	C	C
S1_44338635	T/C	1	44524690	+	NA	NA	NA	NA	NA	NA	C	T	T	N	C	C	T	C	C	T	T	T	T	T	T	T	C	T	T	T	T	N	T	T	T	T	T	T	T	N	T	N	T	T	T	C	T	T	T
S1_44340314	A/G	1	44525935	+	NA	NA	NA	NA	NA	NA	G	A	A	G	G	N	A	G	G	A	N	A	A	A	A	A	G	A	A	A	A	N	A	A	A	A	A	A	A	G	A	N	A	A	A	N	A	A	A
S1_44343926	A/G	1	44530811	+	NA	NA	NA	NA	NA	NA	G	A	A	G	G	A	A	G	G	A	A	A	A	A	A	A	G	A	A	A	A	N	A	A	A	A	A	A	A	A	A	A	A	A	A	G	A	A	A
S1_44371668	G/A	1	44558554	+	NA	NA	NA	NA	NA	NA	G	G	G	G	G	A	G	G	G	G	G	G	G	G	G	G	G	G	G	G	G	N	G	G	G	N	G	G	G	A	A	N	G	A	A	G	G	N	G
S1_44373450	T/G	1	44560336	+	NA	NA	NA	NA	NA	NA	T	T	T	T	T	T	T	T	T	T	T	T	T	T	T	T	T	G	G	G	T	T	G	G	G	G	G	G	G	T	T	T	G	T	T	T	T	T	G
S1_44414765	C/T	1	44601649	+	NA	NA	NA	NA	NA	NA	T	C	C	T	T	N	C	T	T	C	C	C	C	C	C	C	T	C	C	C	C	C	C	C	C	C	C	C	C	C	C	C	C	C	C	T	C	N	C
S1_44468135	C/T	1	44658680	+	NA	NA	NA	NA	NA	NA	C	C	C	C	C	T	C	C	C	C	C	C	C	C	C	C	C	C	C	C	C	C	C	C	C	T	C	C	C	T	T	N	C	T	T	N	C	C	C
S1_44736147	G/A	1	44922393	+	NA	NA	NA	NA	NA	NA	G	G	G	G	G	G	G	G	G	G	G	G	G	G	G	G	G	G	G	G	G	G	G	G	G	G	G	G	G	A	A	N	G	G	A	G	G	G	G
S1_44803858	G/A	1	44975225	+	NA	NA	NA	NA	NA	NA	G	G	G	G	G	A	G	G	G	G	G	G	G	G	G	G	G	G	G	G	G	N	G	G	G	G	G	G	G	G	G	N	G	G	G	G	G	G	G
S1_44960183	C/T	1	45107481	+	NA	NA	NA	NA	NA	NA	T	T	C	T	T	C	C	T	C	C	C	C	C	C	C	C	T	T	T	T	T	T	T	T	T	C	T	T	T	C	C	C	T	C	C	T	C	C	T
S1_44956540	T/G	1	45111124	+	NA	NA	NA	NA	NA	NA	T	G	T	T	T	G	T	T	T	T	T	T	T	T	T	T	T	T	T	T	G	T	T	T	T	T	T	T	T	G	G	G	T	G	G	T	T	T	T
S1_44955336	G/A	1	45112328	+	NA	NA	NA	NA	NA	NA	G	G	A	G	G	G	A	G	G	A	A	A	A	A	A	A	G	G	G	G	G	A	G	G	G	A	G	G	G	G	G	N	G	G	N	G	A	A	G
S1_45002732	C/A	1	45176201	+	NA	NA	NA	NA	NA	NA	C	C	C	C	C	A	C	C	N	C	C	C	C	C	C	C	C	C	C	C	C	C	C	C	C	C	C	C	C	A	A	C	C	A	A	C	C	C	C
S1_45005322	C/T	1	45178791	+	NA	NA	NA	NA	NA	NA	C	C	C	C	C	C	C	C	C	C	C	C	C	C	C	C	C	C	C	C	C	N	C	C	C	C	C	C	C	C	C	N	C	C	C	N	C	C	C
S1_45114835	C/G	1	45286698	+	NA	NA	NA	NA	NA	NA	C	C	C	C	C	G	C	C	N	C	C	C	C	C	C	C	C	C	C	C	C	N	C	C	C	G	C	C	C	G	G	N	C	C	C	C	C	C	C
S1_45338592	T/G	1	45509819	+	NA	NA	NA	NA	NA	NA	T	G	G	G	G	G	T	T	G	G	G	G	G	G	G	T	G	T	T	T	G	N	T	T	T	T	T	T	T	G	G	N	T	G	G	T	T	T	T
S1_45340074	A/G	1	45511301	+	NA	NA	NA	NA	NA	NA	G	A	A	G	G	A	A	G	A	A	N	A	A	A	A	A	G	G	G	G	A	G	G	G	G	A	G	G	G	G	A	N	G	A	A	A	A	A	G
S1_45365625	A/G	1	45537440	+	NA	NA	NA	NA	NA	NA	A	A	A	A	A	G	A	A	A	A	A	A	A	A	A	A	A	A	A	A	A	A	A	A	A	N	A	A	A	G	A	N	A	A	A	A	A	A	A
S1_45401736	G/C	1	45573561	+	NA	NA	NA	NA	NA	NA	G	G	G	C	C	G	G	G	N	G	G	G	G	G	G	G	C	G	G	G	G	N	G	G	G	G	G	G	G	G	G	N	G	N	G	N	G	G	G
S1_45403133	C/T	1	45574958	+	NA	NA	NA	NA	NA	NA	C	C	C	C	C	C	C	C	C	C	C	C	C	C	C	C	C	C	C	C	C	C	C	C	C	T	C	C	C	C	C	T	C	C	C	C	C	C	C
S1_45424879	C/G	1	45596700	+	NA	NA	NA	NA	NA	NA	G	C	C	C	C	N	C	G	G	C	C	C	C	C	C	C	C	G	G	G	C	G	G	G	G	G	G	G	G	G	C	N	G	G	G	N	C	C	G
S1_45426124	C/T	1	45597945	+	NA	NA	NA	NA	NA	NA	C	T	C	T	T	C	C	C	C	C	C	C	C	C	C	C	T	C	C	C	T	C	C	C	C	C	C	C	C	C	T	N	C	C	C	C	C	C	C
S1_45505321	G/C	1	45718378	+	NA	NA	NA	NA	NA	NA	C	G	G	G	G	G	G	C	G	G	G	G	G	G	G	G	G	C	C	C	G	C	C	C	C	G	C	C	C	C	G	G	C	G	G	G	G	G	C
S1_45506725	C/G	1	45719782	+	NA	NA	NA	NA	NA	NA	G	C	C	C	C	C	C	G	G	C	N	C	C	C	C	C	C	G	G	G	C	G	G	G	G	C	G	G	G	G	C	N	G	C	C	C	C	C	G
S1_45507727	G/A	1	45720784	+	NA	NA	NA	NA	NA	NA	G	G	G	G	G	G	G	G	G	G	G	G	G	G	G	G	G	G	G	G	G	G	G	G	G	G	G	G	G	G	G	N	G	A	N	N	G	G	G
S1_45512250	A/T	1	45725307	+	NA	NA	NA	NA	NA	NA	A	A	A	A	A	A	A	A	A	A	A	A	A	A	A	A	A	A	A	A	A	A	A	A	A	A	A	A	A	A	A	A	A	A	A	A	A	A	A
S1_45513382	G/A	1	45726439	+	NA	NA	NA	NA	NA	NA	G	A	G	A	A	A	G	G	A	G	G	G	G	G	G	G	A	G	G	G	A	G	G	G	G	G	G	G	G	A	A	G	G	G	G	G	G	G	G
S1_45517740	C/A	1	45730797	+	NA	NA	NA	NA	NA	NA	C	N	C	N	N	C	C	C	C	C	C	C	C	C	C	C	N	C	C	C	C	C	C	C	C	C	C	C	C	C	C	A	C	C	C	C	C	C	C
S1_45635999	G/A	1	45867721	+	NA	NA	NA	NA	NA	NA	G	G	G	G	G	G	G	G	G	G	G	G	G	G	G	G	G	G	G	G	G	G	G	G	G	G	G	G	G	G	G	G	G	N	N	N	G	G	G
S1_45767835	G/A	1	46007060	+	NA	NA	NA	NA	NA	NA	G	G	G	A	A	A	G	G	G	G	G	G	G	G	G	G	A	G	G	G	G	G	G	G	G	G	G	G	G	G	G	G	G	G	G	G	G	G	G
S1_45769295	C/T	1	46008520	+	NA	NA	NA	NA	NA	NA	C	C	C	C	C	N	C	C	N	C	C	C	C	C	C	C	C	C	C	C	C	C	C	C	C	N	C	C	C	T	C	C	C	T	T	T	C	N	C
S1_45770861	G/A	1	46010086	+	NA	NA	NA	NA	NA	NA	A	A	G	G	G	A	G	A	G	G	G	G	G	G	G	G	G	A	A	A	G	A	A	A	A	G	A	A	A	G	G	N	A	A	A	N	G	G	A
S1_45771862	G/T	1	46011087	+	NA	NA	NA	NA	NA	NA	G	T	G	G	G	T	G	G	G	G	G	G	G	G	G	G	G	G	G	G	G	G	G	G	G	T	G	G	G	G	G	G	G	T	T	T	G	G	G
S1_45905635	C/A	1	46156714	+	NA	NA	NA	NA	NA	NA	C	C	A	N	A	C	C	C	C	A	A	A	A	A	C	C	A	C	C	C	C	C	C	C	C	C	C	C	C	C	C	C	C	C	C	C	C	C	C
S1_45921899	C/G	1	46173378	+	NA	NA	NA	NA	NA	NA	C	C	C	C	C	G	C	C	C	C	C	C	C	C	C	C	C	C	C	C	C	C	C	C	C	C	C	C	C	C	C	C	C	C	C	C	C	C	C
S1_45923432	C/G	1	46174909	+	NA	NA	NA	NA	NA	NA	C	C	G	G	G	C	C	C	C	G	G	G	G	G	G	C	G	C	C	C	C	C	C	C	C	G	C	C	C	N	C	C	C	G	G	G	C	C	C
S1_45927905	A/G	1	46179382	+	NA	NA	NA	NA	NA	NA	A	G	G	G	G	G	A	A	G	G	G	G	G	G	G	A	G	A	A	A	G	A	A	A	A	G	A	A	A	G	G	N	A	G	N	N	A	A	A
S1_45939120	G/A	1	46190599	+	NA	NA	NA	NA	NA	NA	G	G	G	G	G	G	G	G	G	G	G	G	G	G	G	G	G	A	A	A	A	A	A	A	A	G	A	A	A	G	A	N	A	G	A	G	G	G	G
S1_45946329	C/A	1	46197806	+	NA	NA	NA	NA	NA	NA	C	C	C	C	C	C	C	C	C	C	C	C	C	C	C	C	C	C	C	C	C	C	C	C	C	C	C	C	C	C	C	C	C	C	C	C	C	C	A
S1_46064304	G/A	1	46318104	+	NA	NA	NA	NA	NA	NA	G	N	G	G	G	G	G	G	N	G	G	G	G	G	G	G	G	G	G	G	A	G	G	G	G	N	G	G	G	A	A	N	G	G	G	G	G	G	G
S1_46073629	C/T	1	46328111	+	NA	NA	NA	NA	NA	NA	C	C	T	C	C	C	T	C	C	T	T	T	T	T	T	T	C	C	C	C	C	C	C	C	C	T	C	C	C	C	N	N	C	C	C	C	T	T	C
S1_46122407	A/G	1	46377052	+	NA	NA	NA	NA	NA	NA	A	A	A	A	A	A	A	A	A	A	A	A	A	A	A	A	A	G	G	G	A	N	G	G	G	A	G	G	G	A	A	N	G	A	G	A	A	A	G
S1_46136170	A/G	1	46390814	+	NA	NA	NA	NA	NA	NA	A	G	A	A	A	A	A	A	G	A	A	A	A	A	A	A	A	A	A	A	A	A	A	A	A	A	A	A	A	A	A	N	A	A	A	A	A	A	A
S1_46232286	C/G	1	46498302	+	NA	NA	NA	NA	NA	NA	C	C	C	G	G	C	C	C	C	C	C	C	C	C	C	C	G	G	G	G	C	G	G	G	G	N	G	G	G	G	C	N	G	C	G	C	C	C	G
S1_46405287	C/G	1	46666503	+	NA	NA	NA	NA	NA	NA	C	C	C	C	C	N	C	C	C	C	C	C	C	C	C	C	C	C	C	C	C	C	C	C	C	N	C	C	C	C	C	N	C	C	C	N	C	C	C
S1_46407910	T/C	1	46669126	+	NA	NA	NA	NA	NA	NA	T	T	T	T	T	T	T	T	T	T	T	T	T	T	T	T	T	T	T	T	T	N	T	T	T	T	T	T	T	T	T	N	T	C	T	C	T	T	T
S1_46410336	C/T	1	46671552	+	NA	NA	NA	NA	NA	NA	C	C	C	C	C	C	C	C	C	C	C	C	C	C	C	C	C	C	C	C	C	C	C	C	C	C	C	C	C	C	C	N	C	C	C	C	C	C	C
S1_46411576	A/G	1	46672791	+	NA	NA	NA	NA	NA	NA	G	G	A	G	G	G	A	G	A	A	A	A	A	A	A	A	G	A	A	A	A	A	A	A	A	N	A	A	A	A	A	A	A	G	N	G	A	A	N
S1_46412655	T/C	1	46673870	+	NA	NA	NA	NA	NA	NA	T	T	T	T	T	T	C	T	T	T	T	T	T	T	T	C	T	T	T	T	C	T	T	T	T	T	T	T	T	C	C	C	T	T	T	T	C	C	T
S1_46413710	G/T	1	46674925	+	NA	NA	NA	NA	NA	NA	G	G	G	G	G	G	G	G	G	G	G	G	G	G	G	G	G	G	G	G	G	G	G	G	G	G	G	G	G	G	G	N	G	G	G	G	G	G	G
S1_46418458	G/A	1	46679673	+	NA	NA	NA	NA	NA	NA	G	A	G	G	G	G	G	G	G	G	G	G	G	G	G	G	G	G	G	G	G	G	G	G	G	G	G	G	G	G	A	G	G	G	G	G	G	G	G
S1_46458085	T/C	1	46734219	+	NA	NA	NA	NA	NA	NA	T	T	T	T	T	T	T	T	T	T	T	T	T	T	T	T	T	T	T	T	T	T	T	T	T	T	T	T	T	C	T	T	T	T	T	T	T	T	T
S1_46546268	A/T	1	46822838	+	NA	NA	NA	NA	NA	NA	T	A	T	T	T	A	A	T	A	T	T	T	T	T	T	A	T	A	A	A	T	A	A	A	A	T	A	A	A	A	A	N	A	A	A	A	A	A	A
S1_46555235	G/T	1	46831805	+	NA	NA	NA	NA	NA	NA	T	T	T	T	T	T	G	T	G	T	T	T	T	T	T	G	T	G	G	G	T	G	G	G	G	T	G	G	G	G	T	G	G	G	G	G	G	G	G
S1_46578498	G/A	1	46855064	+	NA	NA	NA	NA	NA	NA	G	G	G	G	G	G	G	G	G	G	G	G	G	G	G	G	G	G	G	G	G	G	G	G	G	G	G	G	G	A	G	N	G	G	G	G	G	G	G
S1_46580325	C/A	1	46856891	+	NA	NA	NA	NA	NA	NA	A	C	A	A	A	C	A	A	C	A	A	A	A	A	A	A	A	C	C	C	C	C	C	C	C	A	C	C	C	C	C	C	C	C	C	C	A	A	C
S1_46626771	A/G	1	46903093	+	NA	NA	NA	NA	NA	NA	G	A	G	G	G	A	G	G	A	G	G	G	G	G	G	G	G	A	A	A	A	N	A	A	A	G	A	A	A	A	A	N	A	A	A	A	G	G	A
S1_46628699	T/C	1	46905021	+	NA	NA	NA	NA	NA	NA	C	C	C	C	C	C	T	C	C	C	C	C	C	C	C	T	C	C	C	C	T	N	C	C	C	C	C	C	C	T	C	T	C	T	C	T	T	T	T
S1_46629861	A/T	1	46906183	+	NA	NA	NA	NA	NA	NA	A	A	A	A	A	A	T	A	A	A	A	A	A	A	A	T	A	A	A	A	A	A	A	A	A	T	A	A	A	A	A	A	A	A	A	A	T	T	A
S1_46685599	T/A	1	46961908	+	NA	NA	NA	NA	NA	NA	T	T	T	N	T	T	A	T	T	T	T	T	T	T	T	A	T	T	T	T	T	T	T	T	T	T	T	T	T	T	N	A	T	T	N	T	A	A	T
S1_46737483	C/T	1	47025823	+	NA	NA	NA	NA	NA	NA	C	T	C	C	C	T	C	C	C	C	C	C	C	C	C	C	C	C	C	C	C	C	C	C	C	C	C	C	C	T	C	C	C	T	C	T	C	C	T
S1_46848492	A/G	1	47137636	+	NA	NA	NA	NA	NA	NA	A	G	A	A	A	G	A	A	G	A	A	A	A	A	A	A	A	A	A	A	G	A	A	A	A	A	A	A	A	A	A	A	A	A	A	A	A	A	A
S1_46861752	C/G	1	47150896	+	NA	NA	NA	NA	NA	NA	C	G	C	C	C	G	C	C	G	C	C	C	C	C	C	C	C	C	C	C	G	C	C	C	C	C	C	C	C	C	C	C	C	C	C	C	C	N	C
S1_47130627	C/G	1	47398675	+	NA	NA	NA	NA	NA	NA	C	C	C	C	C	C	C	G	N	C	C	C	C	C	C	C	C	C	C	C	C	N	C	C	C	C	C	C	C	C	C	N	C	C	N	N	C	C	C
S1_47131760	C/T	1	47399808	+	NA	NA	NA	NA	NA	NA	C	T	C	C	C	C	C	C	T	C	C	C	C	C	C	C	C	C	C	C	C	C	C	C	C	C	C	C	C	C	C	C	C	C	C	C	C	C	C
S1_47178362	C/T	1	47446328	+	NA	NA	NA	NA	NA	NA	C	C	C	C	C	C	C	C	C	C	C	C	C	C	C	C	C	C	C	C	T	C	C	C	C	C	C	C	C	C	C	C	C	C	C	C	C	C	C
S1_47309948	T/C	1	47578335	+	NA	NA	NA	NA	NA	NA	C	T	T	C	C	T	T	C	T	T	T	T	T	T	T	C	C	C	C	C	T	C	C	C	C	T	C	C	C	C	T	C	C	T	C	T	T	T	T
S1_47313930	G/A	1	47582317	+	NA	NA	NA	NA	NA	NA	G	G	G	G	G	G	G	G	G	G	G	G	G	G	G	G	G	G	G	G	A	G	G	G	G	G	G	G	G	G	G	G	G	N	G	G	G	G	G
S1_47316330	A/G	1	47584717	+	NA	NA	NA	NA	NA	NA	G	A	A	G	G	A	A	G	A	A	A	A	A	A	A	G	G	G	G	G	A	G	G	G	G	A	G	G	G	G	A	N	G	A	G	A	A	A	A
S1_47322185	C/G	1	47590572	+	NA	NA	NA	NA	NA	NA	G	C	C	G	G	C	C	G	C	C	C	C	C	C	C	C	G	C	C	C	C	C	C	C	C	C	C	C	C	G	C	N	C	C	C	C	C	C	C
S1_47332616	C/G	1	47601003	+	NA	NA	NA	NA	NA	NA	C	C	C	C	C	C	C	C	C	C	C	C	C	C	C	C	C	C	C	C	G	C	C	C	C	C	C	C	C	C	C	C	C	C	C	C	C	C	C
S1_47455391	C/T	1	47729362	+	NA	NA	NA	NA	NA	NA	C	C	C	C	C	C	C	C	C	C	C	C	C	C	C	C	C	C	C	C	C	C	C	C	C	C	C	C	C	T	C	N	C	C	C	N	C	C	C
S1_47456909	C/A	1	47730880	+	NA	NA	NA	NA	NA	NA	C	C	C	C	C	C	C	C	C	C	C	C	C	C	C	C	C	C	C	C	A	C	C	C	C	C	C	C	C	C	C	N	C	C	C	C	C	C	C
S1_47474843	C/T	1	47748814	+	NA	NA	NA	NA	NA	NA	C	C	C	C	C	C	C	C	C	C	C	C	C	C	C	C	C	C	C	C	T	C	C	C	C	C	C	C	C	C	C	C	C	C	C	C	C	C	C
S1_47476084	A/G	1	47750055	+	NA	NA	NA	NA	NA	NA	A	A	A	A	A	G	G	A	A	A	A	A	A	A	A	A	A	A	A	A	A	A	A	A	A	A	A	A	A	A	G	N	A	G	A	G	G	G	A
S1_47507580	C/T	1	47790733	+	NA	NA	NA	NA	NA	NA	C	C	C	C	C	T	C	C	C	C	C	C	C	C	C	C	C	C	C	C	T	C	C	C	C	C	C	C	C	T	T	C	C	T	C	T	C	C	C
S1_47597112	C/A	1	47880050	+	NA	NA	NA	NA	NA	NA	C	C	C	C	C	C	C	C	C	C	C	C	C	C	C	C	C	C	C	C	C	C	C	C	C	C	C	C	C	C	C	C	C	C	C	N	C	C	C
S1_47599783	A/T	1	47882721	+	NA	NA	NA	NA	NA	NA	A	A	A	A	A	T	A	A	A	A	A	A	A	A	A	A	A	A	A	A	T	A	A	A	A	A	A	A	A	A	T	A	A	A	A	A	A	A	A
S1_47704955	G/A	1	47988252	+	NA	NA	NA	NA	NA	NA	G	G	G	G	G	G	G	G	G	G	G	G	G	G	G	G	G	G	G	G	G	G	G	G	G	G	G	G	G	G	A	G	G	G	G	G	G	G	G
S1_47769166	C/G	1	48083536	+	NA	NA	NA	NA	NA	NA	C	C	C	C	C	G	C	C	C	C	C	C	C	C	C	C	C	C	C	C	C	C	C	C	C	C	C	C	C	C	G	C	C	C	C	C	C	C	C
S1_47775147	G/A	1	48089517	+	NA	NA	NA	NA	NA	NA	G	G	G	G	G	G	G	G	G	G	G	G	G	G	G	A	G	G	G	G	G	G	G	G	G	G	G	G	G	A	G	G	G	G	G	N	G	G	G
S1_47811397	A/T	1	48129163	+	NA	NA	NA	NA	NA	NA	A	A	A	A	A	T	A	A	A	A	A	A	A	A	A	A	A	A	A	A	T	A	A	A	A	A	A	A	A	A	A	A	A	T	A	T	A	A	A
S1_47812827	T/C	1	48130593	+	NA	NA	NA	NA	NA	NA	T	T	T	T	T	T	T	T	T	T	T	T	T	T	T	T	T	T	T	T	C	T	T	T	T	T	T	T	T	T	T	T	T	T	T	T	T	T	T
S1_47825914	T/C	1	48142983	+	NA	NA	NA	NA	NA	NA	T	T	T	T	T	C	T	T	T	T	T	T	T	T	T	T	T	T	T	T	C	T	T	T	T	T	T	T	T	T	T	T	T	C	T	C	T	T	T
S1_47990640	A/T	1	48334495	+	NA	NA	NA	NA	NA	NA	A	A	A	A	A	A	A	A	A	A	A	A	A	A	A	A	A	A	A	A	A	A	A	A	A	A	A	A	A	A	A	A	A	A	A	A	A	A	A
S1_47992619	T/G	1	48336474	+	NA	NA	NA	NA	NA	NA	T	T	T	T	T	G	T	T	T	T	T	T	T	T	T	T	T	T	T	T	G	T	T	T	T	T	T	T	T	T	G	T	T	G	T	G	T	T	T
S1_47993764	G/A	1	48337619	+	NA	NA	NA	NA	NA	NA	G	A	G	G	G	G	G	G	A	G	G	G	G	G	G	A	G	G	G	G	A	G	G	G	G	G	G	G	G	A	G	G	G	A	G	A	G	G	G
S1_48023917	T/A	1	48355651	+	NA	NA	NA	NA	NA	NA	T	T	T	T	T	T	T	T	T	T	T	T	T	T	T	T	T	T	T	T	T	T	T	T	T	T	T	T	T	A	A	T	T	N	T	T	T	T	T
S1_48348070	A/C	1	48767063	+	NA	NA	NA	NA	NA	NA	A	A	A	A	A	A	A	A	A	A	A	A	A	A	A	A	A	A	A	A	A	A	A	A	A	A	A	A	A	C	C	A	A	A	A	A	A	A	A
S1_48379149	T/A	1	48804047	+	NA	NA	NA	NA	NA	NA	T	T	T	T	T	T	T	T	T	T	T	T	T	T	T	T	T	T	T	T	N	T	T	T	T	T	T	T	T	A	A	T	T	T	T	T	T	T	T
S1_48420053	T/A	1	48854466	+	NA	NA	NA	NA	NA	NA	T	T	T	T	T	T	T	T	N	T	T	T	T	T	T	T	T	T	T	T	A	T	T	T	T	T	T	T	T	T	T	T	T	T	T	T	T	T	T
S1_48527580	T/C	1	48930789	+	NA	NA	NA	NA	NA	NA	T	T	T	T	T	T	T	T	T	T	T	T	T	T	T	T	T	T	T	T	T	T	T	T	T	T	T	T	T	C	C	T	T	T	N	T	T	T	T
S1_48532481	T/G	1	48935690	+	NA	NA	NA	NA	NA	NA	T	T	T	T	T	T	T	T	T	T	T	T	T	T	T	T	T	T	T	T	T	T	T	T	T	T	T	T	T	G	G	T	T	T	T	N	T	T	T
S1_48547765	G/C	1	48951212	+	NA	NA	NA	NA	NA	NA	C	G	G	C	C	G	G	C	G	G	G	G	G	G	G	G	C	G	G	G	G	G	G	G	G	G	G	G	G	G	C	C	G	C	G	C	G	G	G
S1_48549016	A/G	1	48952463	+	NA	NA	NA	NA	NA	NA	A	A	A	A	A	A	A	A	A	A	A	A	A	A	A	A	A	A	A	A	A	A	A	A	A	A	A	A	A	A	G	A	A	A	A	A	A	A	A
S1_48552846	A/G	1	48956293	+	NA	NA	NA	NA	NA	NA	A	A	A	A	A	A	A	A	A	A	A	A	A	A	A	A	A	A	A	A	A	A	A	A	A	A	A	A	A	G	A	A	A	A	A	A	A	A	A
S1_48505528	G/A	1	49003255	+	NA	NA	NA	NA	NA	NA	G	G	G	G	G	G	G	G	G	G	G	G	G	G	G	G	G	G	G	G	G	G	G	G	G	G	G	G	G	G	G	G	G	G	G	G	G	G	G
S1_48641823	T/A	1	49044707	+	NA	NA	NA	NA	NA	NA	T	T	T	T	T	T	T	T	T	T	T	T	T	T	T	T	T	T	T	T	A	T	T	T	T	A	T	T	T	N	T	N	T	T	T	T	T	T	T
S1_48651723	T/C	1	49054607	+	NA	NA	NA	NA	NA	NA	C	N	T	C	C	N	T	C	N	T	T	T	T	T	T	T	C	T	T	T	C	T	T	T	T	T	T	T	T	C	N	N	T	T	T	T	T	T	T
S1_48653097	A/T	1	49055981	+	NA	NA	NA	NA	NA	NA	T	N	A	T	T	A	A	T	N	A	A	A	A	A	A	A	T	A	A	A	A	A	A	A	A	A	A	A	A	T	A	A	A	A	A	A	A	A	A
S1_48660864	G/A	1	49063748	+	NA	NA	NA	NA	NA	NA	A	N	G	A	A	G	G	A	N	G	G	G	G	G	G	G	A	G	G	G	G	G	G	G	G	G	G	G	G	A	A	N	G	A	G	A	G	G	G
S1_48681400	C/T	1	49084282	+	NA	NA	NA	NA	NA	NA	C	C	C	C	C	C	C	C	C	C	C	C	C	C	C	C	C	C	C	C	C	C	C	C	C	C	C	C	C	T	T	C	C	T	C	T	C	C	C
S1_48685371	C/T	1	49088253	+	NA	NA	NA	NA	NA	NA	C	C	C	C	C	C	C	C	C	C	C	C	C	C	C	C	C	C	C	C	N	C	C	C	C	C	C	C	C	C	T	C	C	T	C	T	C	C	C
S1_48763868	T/A	1	49176738	+	NA	NA	NA	NA	NA	NA	A	T	T	N	A	T	T	A	T	T	T	T	T	T	T	T	A	T	T	T	T	T	T	T	T	T	T	T	T	A	A	T	T	A	T	A	T	T	T
S1_49091620	T/C	1	49497173	+	NA	NA	NA	NA	NA	NA	C	T	C	N	N	T	T	C	T	C	C	C	C	C	C	C	N	T	T	T	C	T	T	T	T	T	T	T	T	T	T	C	T	T	T	T	T	T	T
S1_49131043	T/C	1	49535493	+	NA	NA	NA	NA	NA	NA	C	T	T	C	C	T	T	C	T	T	T	T	T	T	T	T	C	T	T	T	T	T	T	T	T	C	T	T	T	T	T	T	T	T	T	T	T	N	T
S1_49192824	C/T	1	49597325	+	NA	NA	NA	NA	NA	NA	T	C	C	T	T	C	C	T	C	C	C	C	C	C	C	C	T	C	C	C	C	C	C	C	C	T	C	C	C	C	C	C	C	C	C	C	C	C	C
S1_49410631	C/T	1	49817777	+	NA	NA	NA	NA	NA	NA	C	C	C	C	C	T	C	C	N	C	C	C	C	C	C	C	C	C	C	C	C	N	C	C	C	N	C	C	C	T	T	C	C	T	N	T	C	C	C
S1_49415525	G/C	1	49822670	+	NA	NA	NA	NA	NA	NA	G	G	G	G	G	C	G	G	G	G	G	G	G	G	G	G	G	G	G	G	G	G	G	G	G	G	G	G	G	C	C	G	G	C	G	C	G	G	G
S1_49656817	A/G	1	50030957	+	NA	NA	NA	NA	NA	NA	A	A	A	A	A	A	G	A	A	A	A	A	A	A	A	A	A	A	A	A	A	A	A	A	A	G	A	A	A	A	A	G	A	A	A	A	G	G	A
S1_49725377	G/T	1	50143330	+	NA	NA	NA	NA	NA	NA	G	G	G	G	G	G	G	G	G	G	G	G	G	G	G	G	G	G	G	G	G	G	G	G	G	G	G	G	G	G	G	G	G	G	G	N	G	G	G
S1_49736360	C/A	1	50154313	+	NA	NA	NA	NA	NA	NA	C	C	C	C	C	C	C	C	C	C	C	C	C	C	C	C	C	C	C	C	A	C	C	C	C	C	C	C	C	C	C	C	C	C	C	C	C	C	C
S1_50025984	C/T	1	50443914	+	NA	NA	NA	NA	NA	NA	T	C	C	T	T	C	T	T	C	C	C	C	C	C	C	C	T	C	C	C	C	C	C	C	C	T	C	C	C	T	C	N	C	C	C	C	T	T	C
S1_50097382	A/G	1	50515352	+	NA	NA	NA	NA	NA	NA	G	A	A	G	G	A	A	G	A	A	A	A	A	A	A	A	G	A	A	A	A	A	A	A	A	N	A	A	A	G	A	A	A	A	N	A	A	A	A
S1_50100218	G/C	1	50518188	+	NA	NA	NA	NA	NA	NA	C	G	G	C	C	G	C	C	G	G	G	G	G	G	G	G	C	G	G	G	G	G	G	G	G	C	G	G	G	C	G	C	G	G	G	G	C	C	G
S1_50104712	G/A	1	50522682	+	NA	NA	NA	NA	NA	NA	A	G	G	A	A	G	G	A	G	G	G	G	G	G	G	G	A	G	G	G	G	G	G	G	G	G	G	G	G	A	G	G	G	G	G	G	G	G	G
S1_50253283	T/C	1	50719594	+	NA	NA	NA	NA	NA	NA	T	T	T	T	T	T	T	T	T	T	T	T	T	T	T	T	T	T	T	T	T	T	T	T	T	N	T	T	T	N	T	N	T	T	T	T	T	T	T
S1_50287843	C/T	1	50732321	+	NA	NA	NA	NA	NA	NA	T	C	C	T	T	C	C	T	C	C	C	C	C	C	C	C	T	C	C	C	C	C	C	C	C	N	C	C	C	T	C	N	C	C	C	C	C	C	C
S1_50332001	A/C	1	50778433	+	NA	NA	NA	NA	NA	NA	C	A	A	C	C	A	A	C	A	A	A	A	A	A	A	A	C	A	A	A	A	A	A	A	A	A	A	A	A	C	A	A	A	A	A	A	A	A	A
S1_50420893	G/A	1	50863000	+	NA	NA	NA	NA	NA	NA	A	G	G	A	A	G	G	A	G	G	G	G	G	G	G	G	A	G	G	G	G	G	G	G	G	G	G	G	G	A	G	N	G	G	G	G	G	G	G
S1_50423608	C/G	1	50865715	+	NA	NA	NA	NA	NA	NA	G	C	C	G	G	C	C	G	C	C	C	C	C	C	C	C	G	C	C	C	C	C	C	C	C	C	C	C	C	C	C	C	C	C	C	C	C	C	C
S1_50437762	T/C	1	50879868	+	NA	NA	NA	NA	NA	NA	C	T	T	C	C	T	T	C	T	T	T	T	T	T	T	T	C	T	T	T	T	T	T	T	T	N	T	T	T	T	T	N	T	T	T	T	T	T	T
S1_50439182	A/T	1	50881288	+	NA	NA	NA	NA	NA	NA	A	A	T	A	A	N	A	A	A	T	T	T	T	T	T	T	A	A	A	A	A	A	A	A	A	A	A	A	A	A	T	N	A	T	A	T	A	A	A
S1_50631022	G/T	1	51079227	+	NA	NA	NA	NA	NA	NA	T	G	G	T	T	G	G	T	G	G	G	G	G	G	G	G	T	G	G	G	T	T	G	G	G	N	G	G	G	G	G	G	G	G	G	N	G	G	G
S1_50639721	G/T	1	51087924	+	NA	NA	NA	NA	NA	NA	T	G	G	T	T	G	G	T	G	G	G	G	G	G	G	G	T	G	G	G	T	T	G	G	G	G	G	G	G	G	G	G	G	G	N	G	G	G	G
S1_50667274	C/T	1	51115476	+	NA	NA	NA	NA	NA	NA	T	C	C	T	T	C	C	T	C	C	N	C	C	C	C	C	T	C	C	C	T	T	C	C	C	C	C	C	C	C	C	N	C	C	C	C	C	C	C
S1_50679510	C/G	1	51127614	+	NA	NA	NA	NA	NA	NA	C	C	C	C	C	C	C	C	C	C	C	C	C	C	C	C	C	C	C	C	C	C	C	C	C	C	C	C	C	C	C	N	C	C	C	C	C	C	C
S1_50708507	C/T	1	51156611	+	NA	NA	NA	NA	NA	NA	C	C	C	C	C	N	T	C	C	C	C	C	C	C	C	C	C	C	C	C	C	C	C	C	C	T	C	C	C	T	N	N	C	N	C	N	T	T	C
S1_50859289	T/G	1	51356827	+	NA	NA	NA	NA	NA	NA	T	G	T	T	T	T	G	T	G	T	T	T	T	T	T	T	T	G	G	G	T	T	G	G	G	G	G	G	G	T	T	G	G	T	G	T	G	G	G
S1_50861817	G/A	1	51359355	+	NA	NA	NA	NA	NA	NA	G	G	G	G	G	A	A	G	G	G	G	G	G	G	G	G	G	G	G	G	A	G	G	G	G	A	G	G	G	G	A	N	G	A	G	A	A	A	G
S1_50951552	G/A	1	51398697	+	NA	NA	NA	NA	NA	NA	G	G	G	G	G	G	G	G	G	G	G	G	G	G	G	G	G	G	G	G	N	N	G	G	G	G	G	G	G	G	G	N	G	G	G	G	G	G	G
S1_50956740	A/G	1	51403852	+	NA	NA	NA	NA	NA	NA	A	A	A	A	A	A	A	A	A	A	A	A	A	A	A	A	A	A	A	A	A	N	A	A	A	A	A	A	A	A	A	N	A	A	A	A	A	A	A
S1_51008088	C/T	1	51456300	+	NA	NA	NA	NA	NA	NA	T	C	C	T	T	C	C	T	C	C	C	C	C	C	C	C	T	C	C	C	C	C	C	C	C	C	C	C	C	C	C	N	C	C	C	C	C	C	C
S1_51009536	A/G	1	51457882	+	NA	NA	NA	NA	NA	NA	G	A	A	G	G	A	A	G	A	A	A	A	A	A	A	A	G	A	A	A	A	A	A	A	A	A	A	A	A	A	A	N	A	A	A	A	A	A	A
S1_51017133	G/A	1	51465515	+	NA	NA	NA	NA	NA	NA	G	G	G	G	G	A	G	G	G	G	G	G	G	G	G	G	G	G	G	G	G	G	G	G	G	G	G	G	G	G	G	G	G	G	G	G	G	G	G
S1_51020204	C/G	1	51468586	+	NA	NA	NA	NA	NA	NA	C	C	C	C	C	C	C	C	C	C	C	C	C	C	C	C	C	C	C	C	C	C	C	C	C	G	C	C	C	C	C	C	C	G	C	G	C	C	C
S1_51041318	G/A	1	51489696	+	NA	NA	NA	NA	NA	NA	A	G	G	G	G	A	G	A	G	G	G	G	G	G	G	G	G	G	G	G	A	N	G	G	G	A	G	G	G	G	A	N	G	A	G	A	G	G	G
S1_51169277	G/A	1	51601262	+	NA	NA	NA	NA	NA	NA	A	G	G	A	A	G	G	A	G	G	G	G	G	G	G	G	A	G	G	G	G	G	G	G	G	G	G	G	G	G	G	G	G	G	G	G	G	G	G
S1_51292101	C/T	1	51727417	+	NA	NA	NA	NA	NA	NA	C	C	C	N	N	C	C	C	C	C	C	C	C	C	C	C	N	C	C	C	C	N	C	C	C	N	C	C	C	C	C	C	C	C	C	C	C	C	C
S1_51293329	A/G	1	51728645	+	NA	NA	NA	NA	NA	NA	G	A	A	A	A	A	A	G	A	A	A	A	A	A	A	A	A	A	A	A	A	N	A	A	A	A	A	A	A	A	A	N	A	A	A	A	A	A	A
S1_51324412	C/A	1	51759726	+	NA	NA	NA	NA	NA	NA	C	C	C	C	C	C	C	C	C	C	C	C	C	C	C	C	C	C	C	C	C	N	C	C	C	A	C	C	C	C	C	N	C	C	C	C	C	C	C
S1_51391082	A/G	1	51832628	+	NA	NA	NA	NA	NA	NA	A	A	A	A	A	A	A	A	A	A	A	A	A	A	A	A	A	A	A	A	A	A	A	A	A	G	A	A	A	A	A	A	A	A	A	A	A	A	A
S1_51393876	C/A	1	51835422	+	NA	NA	NA	NA	NA	NA	C	C	C	C	C	C	C	C	C	C	N	C	C	C	C	C	C	A	A	A	C	C	A	A	A	N	A	A	A	C	C	N	A	C	N	C	C	C	N
S1_51397146	A/T	1	51838691	+	NA	NA	NA	NA	NA	NA	A	A	T	T	T	T	A	A	A	T	T	T	T	T	T	T	T	A	A	A	T	N	A	A	A	T	A	A	A	T	T	N	A	T	A	T	A	A	A
S1_51398640	G/A	1	51840185	+	NA	NA	NA	NA	NA	NA	G	A	G	G	G	A	A	G	G	G	G	G	G	G	G	G	G	G	G	G	G	G	G	G	G	G	G	G	G	G	G	A	G	G	G	G	A	A	G
S1_51458552	T/C	1	51902468	+	NA	NA	NA	NA	NA	NA	T	C	C	C	C	T	T	T	T	C	C	C	C	C	C	C	C	T	T	T	T	N	T	T	T	C	T	T	T	C	C	N	T	C	T	C	T	T	T
S1_51461771	C/G	1	51905687	+	NA	NA	NA	NA	NA	NA	C	C	C	C	C	G	G	C	G	C	C	C	C	C	C	C	C	G	G	G	C	C	G	G	G	C	G	G	G	C	C	N	G	C	G	C	G	G	G
S1_51534097	G/A	1	51977790	+	NA	NA	NA	NA	NA	NA	G	G	G	G	G	A	G	G	G	G	G	G	G	G	G	G	G	A	A	A	G	N	A	A	A	G	A	A	A	G	G	N	A	G	A	G	G	A	A
S1_51752302	T/C	1	52163741	+	NA	NA	NA	NA	NA	NA	C	T	T	C	C	C	T	C	C	T	T	T	T	T	T	T	C	C	C	C	T	T	C	C	C	T	C	C	C	T	T	C	C	T	C	T	T	C	C
S1_51761283	A/G	1	52172722	+	NA	NA	NA	NA	NA	NA	G	A	A	A	A	A	A	G	A	A	A	A	A	A	A	A	A	A	A	A	A	A	A	A	A	A	A	A	A	A	A	A	A	A	A	A	A	A	A
S1_51852787	G/T	1	52264219	+	NA	NA	NA	NA	NA	NA	G	T	T	G	G	G	G	G	G	T	T	T	T	T	T	T	G	G	G	G	T	N	G	G	G	T	G	G	G	T	N	G	G	T	G	T	G	G	G
S1_51894915	T/G	1	52310004	+	NA	NA	NA	NA	NA	NA	T	T	T	T	T	T	T	T	G	T	T	T	T	T	T	T	T	T	T	T	T	T	T	T	T	T	T	T	T	T	T	N	T	T	T	T	T	T	T
S1_52075786	C/G	1	52499769	+	NA	NA	NA	NA	NA	NA	C	C	C	G	G	G	C	C	N	C	C	C	C	C	C	C	G	G	G	G	C	C	G	G	G	C	G	G	G	C	C	N	G	C	G	C	C	G	G
S1_52080920	C/A	1	52504903	+	NA	NA	NA	NA	NA	NA	C	C	C	A	A	A	C	C	A	C	C	C	C	C	C	C	A	A	A	A	C	C	A	A	A	C	A	A	A	C	C	A	A	C	A	C	C	A	A
S1_52082678	T/A	1	52506661	+	NA	NA	NA	NA	NA	NA	A	T	T	T	T	T	T	A	T	T	T	T	T	T	T	T	T	T	T	T	T	N	T	T	T	T	T	T	T	T	T	N	T	T	T	N	T	T	T
S1_52084822	C/T	1	52508805	+	NA	NA	NA	NA	NA	NA	T	C	C	C	C	C	C	T	C	C	C	C	C	C	C	C	C	C	C	C	C	N	C	C	C	C	C	C	C	C	C	N	C	C	C	C	C	C	C
S1_52086344	A/T	1	52510327	+	NA	NA	NA	NA	NA	NA	N	T	T	A	A	A	A	N	A	T	T	T	T	T	T	T	A	A	A	A	A	N	A	A	A	T	A	A	A	T	T	A	A	T	A	T	A	A	A
S1_52090719	G/A	1	52515166	+	NA	NA	NA	NA	NA	NA	A	G	G	A	A	A	G	A	G	G	G	G	G	G	G	G	A	A	A	A	N	N	A	A	A	A	A	A	A	G	G	A	A	G	A	G	G	A	N
S1_52096041	T/C	1	52520488	+	NA	NA	NA	NA	NA	NA	T	T	T	T	T	T	C	T	T	T	T	T	T	T	T	T	T	T	T	T	T	N	T	T	T	T	T	T	T	T	T	T	T	T	N	N	C	T	T
S1_52160316	C/T	1	52592465	+	NA	NA	NA	NA	NA	NA	T	T	T	C	C	C	C	T	N	T	T	T	T	T	T	T	C	C	C	C	T	N	C	C	C	C	C	C	C	T	T	C	C	T	C	T	C	C	C
S1_52161822	A/G	1	52593971	+	NA	NA	NA	NA	NA	NA	G	G	G	A	A	A	A	G	G	G	G	G	G	G	G	G	A	A	A	A	G	N	A	A	A	A	A	A	A	G	G	N	A	G	A	G	N	A	N
S1_52253689	G/C	1	52749876	+	NA	NA	NA	NA	NA	NA	G	G	G	G	G	G	G	G	G	G	G	G	G	G	G	G	G	G	G	G	C	G	G	G	G	G	G	G	G	C	N	G	G	G	G	G	G	G	G
S1_53008204	G/C	1	52946366	+	NA	NA	NA	NA	NA	NA	G	G	G	G	G	G	G	G	G	G	G	G	G	G	G	G	G	G	G	G	G	G	G	G	G	G	G	G	G	G	G	N	N	G	G	G	G	G	G
S1_52922418	C/T	1	53029777	+	NA	NA	NA	NA	NA	NA	C	C	C	C	N	C	C	N	C	C	C	C	C	C	C	C	C	C	C	C	C	C	C	C	C	C	C	C	C	C	C	N	N	C	C	C	C	C	C
S1_52767931	C/G	1	53184772	+	NA	NA	NA	NA	NA	NA	C	C	C	C	C	C	C	C	C	C	C	C	C	C	C	G	C	C	C	C	C	C	C	C	C	C	C	C	C	C	C	C	C	C	C	C	C	C	C
S1_52766131	G/T	1	53186572	+	NA	NA	NA	NA	NA	NA	G	G	G	G	G	G	G	G	T	G	G	G	G	G	G	G	G	G	G	G	G	G	G	G	G	G	G	G	G	G	G	G	G	G	G	N	G	G	G
S1_52764844	A/T	1	53187859	+	NA	NA	NA	NA	NA	NA	A	A	A	T	T	A	A	A	A	A	A	A	A	A	A	A	T	A	A	A	A	A	A	A	A	N	A	A	A	A	A	N	A	A	A	A	A	A	A
S1_52762669	G/C	1	53190034	+	NA	NA	NA	NA	NA	NA	G	C	G	G	G	C	G	G	G	G	G	G	G	G	G	G	G	G	G	G	G	G	G	G	G	C	G	G	G	G	G	G	G	G	G	G	G	G	G
S1_52761634	G/C	1	53191069	+	NA	NA	NA	NA	NA	NA	G	C	G	G	G	C	G	G	G	G	G	G	G	G	G	G	G	G	G	G	G	G	G	G	G	C	G	G	G	G	G	G	G	G	G	G	G	G	G
S1_52627046	C/G	1	53309117	+	NA	NA	NA	NA	NA	NA	G	G	G	G	G	G	G	G	C	G	G	G	G	G	G	C	G	C	C	C	C	C	C	C	C	G	C	C	C	C	G	N	C	G	C	G	G	C	C
S1_52608888	T/C	1	53327272	+	NA	NA	NA	NA	NA	NA	C	T	T	N	C	C	T	C	C	T	T	T	T	T	T	T	C	T	T	T	T	T	T	T	T	C	T	T	T	T	N	T	T	T	T	T	T	T	T
S1_52605401	G/A	1	53330759	+	NA	NA	NA	NA	NA	NA	G	G	G	G	G	G	G	G	G	G	G	G	G	G	G	A	G	G	G	G	G	G	G	G	G	G	G	G	G	G	G	G	G	G	G	G	G	G	G
S1_52604395	G/C	1	53331765	+	NA	NA	NA	NA	NA	NA	C	G	G	G	G	G	G	C	C	G	G	C	G	G	G	G	G	C	C	C	G	N	C	C	C	C	C	C	C	C	G	C	C	G	C	G	G	C	C
S1_52567968	C/T	1	53367084	+	NA	NA	NA	NA	NA	NA	T	C	C	C	C	C	C	T	C	C	C	C	C	C	C	C	C	C	C	C	C	C	C	C	C	T	C	C	C	C	C	C	C	C	C	N	C	C	C
S1_52566734	A/T	1	53368318	+	NA	NA	NA	NA	NA	NA	A	A	A	A	A	A	A	A	A	A	A	A	A	A	A	A	A	A	A	A	A	A	A	A	A	A	A	A	A	A	A	A	A	A	A	N	A	A	A
S1_52564355	G/C	1	53370697	+	NA	NA	NA	NA	NA	NA	G	G	G	C	C	G	G	G	G	G	G	G	G	G	G	G	C	C	C	C	G	C	C	C	C	N	C	C	C	C	N	C	C	G	C	N	G	C	C
S1_52540042	C/T	1	53394997	+	NA	NA	NA	NA	NA	NA	T	C	C	C	C	C	C	T	C	C	C	C	C	C	C	C	C	C	C	C	T	T	C	C	C	T	C	C	C	T	C	C	C	C	C	C	C	C	C
S1_52539028	G/A	1	53396011	+	NA	NA	NA	NA	NA	NA	A	G	G	G	G	G	G	A	G	G	N	G	G	G	G	G	G	A	A	A	G	A	A	A	A	A	A	A	A	A	G	N	A	G	A	G	G	A	A
S1_52464791	C/T	1	53454682	+	NA	NA	NA	NA	NA	NA	C	T	C	C	C	C	T	C	C	C	N	C	C	C	C	T	C	C	C	C	T	T	C	C	C	C	C	C	C	C	T	C	C	T	C	T	T	C	C
S1_52462876	G/A	1	53456597	+	NA	NA	NA	NA	NA	NA	G	G	G	G	G	G	G	G	G	G	G	G	G	G	G	G	G	G	G	G	N	G	G	G	G	G	G	G	G	G	G	G	G	G	G	G	G	G	G
S1_52351815	G/C	1	53577857	+	NA	NA	NA	NA	NA	NA	G	G	G	G	G	G	G	G	G	G	G	G	G	G	G	G	G	G	G	G	G	G	G	G	G	G	G	G	G	G	G	G	G	G	G	G	G	G	G
S1_52347178	C/T	1	53582494	+	NA	NA	NA	NA	NA	NA	C	C	C	C	C	C	C	C	C	C	C	C	C	C	C	C	C	C	C	C	T	C	C	C	C	C	C	C	C	C	C	C	C	C	C	C	C	C	C
S1_53075660	G/C	1	53686841	+	NA	NA	NA	NA	NA	NA	G	G	C	C	C	C	G	G	C	C	C	C	C	C	C	G	C	G	G	G	C	G	G	G	G	G	G	G	G	G	G	G	G	G	G	G	G	G	G
S1_53129468	G/T	1	53727523	+	NA	NA	NA	NA	NA	NA	G	N	G	G	G	G	G	G	G	G	N	G	G	G	G	G	G	T	T	T	T	G	T	T	T	G	T	T	T	G	G	T	T	G	T	G	G	T	T
S1_53151314	A/G	1	53749369	+	NA	NA	NA	NA	NA	NA	A	A	A	A	A	A	A	A	A	A	A	A	A	A	A	A	A	G	G	G	G	A	G	G	G	A	G	G	G	A	A	G	G	A	G	A	A	G	G
S1_53164468	G/A	1	53762523	+	NA	NA	NA	NA	NA	NA	G	G	G	G	N	G	G	G	G	G	N	G	G	G	G	G	G	G	G	G	A	G	G	G	G	G	G	G	G	G	G	G	G	G	G	G	G	G	G
S1_53271875	G/A	1	53885129	+	NA	NA	NA	NA	NA	NA	G	G	G	A	A	A	G	G	G	G	G	G	G	G	G	G	A	G	G	G	G	G	G	G	G	G	G	G	G	A	G	G	G	G	G	G	G	G	G
S1_53341315	C/T	1	53954456	+	NA	NA	NA	NA	NA	NA	C	C	C	T	T	T	C	C	C	C	N	C	C	T	C	C	T	C	C	C	C	C	C	C	C	N	C	C	C	C	C	C	N	C	C	C	C	C	C
S1_53419612	C/T	1	54032191	+	NA	NA	NA	NA	NA	NA	C	C	C	C	C	C	C	C	C	C	C	C	C	C	C	C	C	C	C	C	N	C	C	C	C	C	C	C	C	C	C	C	C	C	C	C	C	C	C
S1_53422347	C/T	1	54034926	+	NA	NA	NA	NA	NA	NA	T	C	C	C	C	T	C	T	T	C	C	C	C	T	C	C	C	C	C	C	C	C	C	C	C	C	C	C	C	C	C	C	C	C	C	C	N	C	C
S1_53467671	G/A	1	54089138	+	NA	NA	NA	NA	NA	NA	G	N	A	G	G	G	A	G	G	A	A	A	A	G	A	G	G	G	G	G	A	G	G	G	G	G	G	G	G	G	G	G	G	G	G	G	G	G	G
S1_53631039	C/G	1	54261405	+	NA	NA	NA	NA	NA	NA	C	N	C	C	C	C	C	C	N	C	C	C	C	C	C	C	C	G	G	G	C	C	G	G	G	C	G	G	G	C	C	N	G	C	G	C	N	G	G
S1_53650658	C/T	1	54282104	+	NA	NA	NA	NA	NA	NA	C	C	C	C	C	C	C	C	C	C	C	C	C	C	C	C	C	C	C	C	T	C	C	C	C	C	C	C	C	C	C	C	C	C	C	C	C	C	C
S1_53663024	A/T	1	54294473	+	NA	NA	NA	NA	NA	NA	A	A	A	A	A	A	A	A	A	A	A	A	A	A	A	A	A	T	T	T	A	A	T	T	T	A	T	T	T	A	A	T	T	A	T	A	A	T	T
S1_53664935	T/C	1	54296384	+	NA	NA	NA	NA	NA	NA	T	T	T	T	T	T	T	T	T	T	T	T	T	T	T	T	T	T	T	T	C	T	T	T	T	T	T	T	T	T	T	N	T	T	T	T	N	T	T
S1_53744191	T/G	1	54374009	+	NA	NA	NA	NA	NA	NA	T	T	G	T	T	G	G	T	T	G	G	G	G	G	G	G	T	T	T	T	N	T	T	T	T	T	T	T	T	G	G	T	T	G	T	G	G	T	T
S1_53823111	T/C	1	54452219	+	NA	NA	NA	NA	NA	NA	T	T	T	T	N	T	T	T	T	T	T	T	T	C	T	T	T	C	C	C	N	T	C	C	C	T	C	C	C	T	T	N	C	T	C	T	N	C	C
S1_53829491	G/A	1	54458973	+	NA	NA	NA	NA	NA	NA	A	A	G	A	A	G	G	A	A	G	G	G	G	G	G	G	A	G	G	G	G	A	G	G	G	A	G	G	G	G	G	G	G	G	G	G	N	G	G
S1_53837693	T/C	1	54467228	+	NA	NA	NA	NA	NA	NA	T	T	T	T	N	T	T	T	T	T	T	T	T	C	T	T	T	T	T	T	T	T	T	T	T	T	T	T	T	T	T	N	T	T	T	T	N	T	T
S1_53838859	A/T	1	54468394	+	NA	NA	NA	NA	NA	NA	A	A	A	A	A	A	A	A	A	A	A	A	A	A	A	A	A	A	A	A	T	A	A	A	A	A	A	A	A	A	A	A	A	A	A	A	N	A	A
S1_53840568	T/C	1	54470103	+	NA	NA	NA	NA	NA	NA	T	T	T	T	T	T	T	T	T	T	N	T	T	T	T	T	T	C	C	C	T	T	C	C	C	T	C	C	C	T	T	T	C	T	C	T	N	C	C
S1_53846649	G/C	1	54476443	+	NA	NA	NA	NA	NA	NA	G	G	G	G	N	G	G	G	G	G	G	G	G	G	G	G	G	G	G	G	C	G	G	G	G	N	G	G	G	G	G	G	G	G	G	G	N	G	G
S1_53848892	G/T	1	54478686	+	NA	NA	NA	NA	NA	NA	G	G	G	G	G	G	G	G	G	G	N	G	G	T	G	G	G	G	G	G	G	G	G	G	G	G	G	G	G	G	G	G	G	G	G	G	T	G	G
S1_53850137	T/C	1	54479931	+	NA	NA	NA	NA	NA	NA	T	T	T	T	N	T	T	N	T	T	T	T	T	C	T	T	T	T	T	T	T	T	T	T	T	N	T	T	T	T	T	N	T	T	T	T	N	T	T
S1_53950233	G/A	1	54580638	+	NA	NA	NA	NA	NA	NA	G	G	G	G	G	G	G	G	G	G	N	G	G	G	G	G	G	G	G	G	A	G	G	G	G	N	G	G	G	G	G	N	G	G	G	G	G	G	G
S1_53996436	T/C	1	54626826	+	NA	NA	NA	NA	NA	NA	C	C	T	C	N	T	T	N	C	T	T	T	T	C	T	T	C	T	T	T	N	N	T	T	T	T	T	T	T	T	T	T	T	T	T	T	N	T	T
S1_54125348	A/G	1	54753403	+	NA	NA	NA	NA	NA	NA	G	G	A	G	G	A	A	G	G	A	A	A	A	A	A	A	G	A	A	A	A	G	A	A	A	A	A	A	A	A	A	A	A	A	A	A	A	A	A
S1_54127592	A/G	1	54755647	+	NA	NA	NA	NA	NA	NA	A	A	A	A	A	A	A	A	A	A	A	A	A	A	A	A	A	A	A	A	A	N	A	A	A	N	A	A	A	G	G	A	A	G	A	G	N	A	A
S1_54130103	G/C	1	54758157	+	NA	NA	NA	NA	NA	NA	G	G	G	G	G	G	G	G	G	G	N	G	G	G	G	G	G	G	G	G	G	N	G	G	G	G	G	G	G	G	G	G	G	G	G	G	N	G	G
S1_54131568	G/C	1	54759622	+	NA	NA	NA	NA	NA	NA	C	G	G	G	G	G	G	N	N	G	G	G	G	G	G	G	G	G	G	G	G	G	G	G	G	G	G	G	G	G	G	G	G	G	G	G	N	G	G
S1_54186778	A/G	1	54823087	+	NA	NA	NA	NA	NA	NA	A	A	A	A	A	A	A	A	A	A	A	A	A	A	A	A	A	A	A	A	A	G	A	A	A	A	A	A	A	A	A	A	A	A	A	A	N	A	A
S1_54188468	A/C	1	54824777	+	NA	NA	NA	NA	NA	NA	A	C	A	A	A	A	A	A	A	A	A	A	A	A	A	A	A	A	A	A	A	A	A	A	A	A	A	A	A	A	A	A	A	A	A	A	A	A	A
S1_54189891	C/T	1	54826200	+	NA	NA	NA	NA	NA	NA	C	T	C	C	C	T	C	C	T	C	C	C	C	C	C	T	C	C	C	C	C	C	C	C	C	C	C	C	C	C	C	C	C	C	C	C	C	C	C
S1_54280775	T/C	1	54928558	+	NA	NA	NA	NA	NA	NA	N	C	T	C	C	T	T	N	T	T	T	T	T	T	T	T	C	T	T	T	C	N	T	T	T	T	T	T	T	T	T	T	T	T	T	T	C	T	T
S1_54279754	C/A	1	54929579	+	NA	NA	NA	NA	NA	NA	C	C	C	C	C	C	C	C	C	C	C	C	C	C	C	C	C	C	C	C	A	C	C	C	C	C	C	C	C	C	C	C	C	C	C	C	C	C	C
S1_54278305	T/A	1	54931028	+	NA	NA	NA	NA	NA	NA	T	T	T	A	A	T	T	T	T	T	T	T	T	T	T	T	A	T	T	T	T	T	T	T	T	T	T	T	T	T	T	N	T	T	T	T	T	T	T
S1_54277289	C/T	1	54932044	+	NA	NA	NA	NA	NA	NA	T	C	C	C	C	C	C	T	T	C	C	C	C	C	C	C	C	C	C	C	T	T	C	C	C	C	C	C	C	C	C	C	C	C	C	C	N	C	C
S1_54276126	A/G	1	54933207	+	NA	NA	NA	NA	NA	NA	G	G	A	G	G	G	A	N	G	A	A	A	A	G	A	G	G	A	A	A	A	N	A	A	A	N	A	A	A	G	G	G	A	G	A	G	G	A	A
S1_54345160	T/C	1	55054886	+	NA	NA	NA	NA	NA	NA	C	T	T	T	T	T	T	C	C	T	N	T	T	C	T	T	T	T	T	T	T	C	T	T	T	N	T	T	T	T	T	N	T	T	T	T	C	T	T
S1_54346505	T/G	1	55056231	+	NA	NA	NA	NA	NA	NA	T	G	T	T	T	T	T	T	T	T	T	T	T	T	T	T	T	T	T	T	T	T	T	T	T	T	T	T	T	T	T	T	T	T	T	T	T	T	T
S1_54350536	C/A	1	55060262	+	NA	NA	NA	NA	NA	NA	C	A	C	C	C	C	C	C	C	C	C	C	C	C	C	C	C	C	C	C	C	C	C	C	C	C	C	C	C	C	C	C	C	C	C	C	C	C	C
S1_54524228	C/T	1	55169304	+	NA	NA	NA	NA	NA	NA	T	C	C	C	C	C	C	T	N	C	C	C	C	T	C	C	C	C	C	C	T	T	C	C	C	C	C	C	C	C	C	C	C	C	C	C	T	C	C
S1_54533408	A/T	1	55178484	+	NA	NA	NA	NA	NA	NA	T	A	A	N	N	A	A	T	T	A	A	A	A	T	A	A	N	A	A	A	A	T	A	A	A	A	A	A	A	A	A	A	A	A	A	A	T	A	A
S1_54534423	G/A	1	55179499	+	NA	NA	NA	NA	NA	NA	G	A	G	G	G	G	G	G	G	G	G	G	G	G	G	G	G	G	G	G	G	G	G	G	G	N	G	G	G	A	A	G	G	A	G	A	G	G	G
S1_54617057	T/C	1	55259797	+	NA	NA	NA	NA	NA	NA	T	T	N	C	N	T	T	T	C	T	N	T	N	T	N	T	C	T	T	T	C	T	T	T	T	T	T	T	T	T	T	T	T	T	T	T	T	T	T
S1_54730387	G/T	1	55371672	+	NA	NA	NA	NA	NA	NA	G	T	G	G	G	T	G	N	N	G	N	G	G	G	G	G	G	G	G	G	G	N	G	G	G	G	G	G	G	G	G	N	G	G	G	G	G	G	G
S1_54739371	C/A	1	55380654	+	NA	NA	NA	NA	NA	NA	C	C	C	C	C	C	C	C	C	C	C	C	C	C	C	C	C	C	C	C	N	C	C	C	C	C	C	C	C	C	C	A	C	C	C	C	C	C	C
S1_54926943	G/T	1	55559956	+	NA	NA	NA	NA	NA	NA	G	G	G	G	G	G	G	G	G	G	G	G	G	G	G	G	G	G	G	G	G	T	G	G	G	G	G	G	G	G	G	G	G	G	G	G	G	G	G
S1_55070491	T/C	1	55699856	+	NA	NA	NA	NA	NA	NA	T	T	T	C	C	T	T	T	T	T	T	T	T	T	T	T	C	T	T	T	C	T	T	T	T	T	T	T	T	T	T	T	T	T	T	T	T	T	T
S1_55075252	G/A	1	55704617	+	NA	NA	NA	NA	NA	NA	G	G	G	G	G	G	G	G	G	G	G	G	G	G	G	A	G	G	G	G	G	G	G	G	G	G	G	G	G	G	G	G	G	G	G	G	G	G	G
S1_55077359	A/G	1	55706724	+	NA	NA	NA	NA	NA	NA	G	A	A	A	A	G	A	G	A	A	A	A	A	G	A	A	A	A	A	A	G	N	A	A	A	N	A	A	A	A	A	N	A	A	A	A	G	A	A
S1_55080854	A/G	1	55710219	+	NA	NA	NA	NA	NA	NA	A	N	A	A	A	G	A	A	A	A	A	A	A	A	A	N	A	A	A	A	A	G	A	A	A	A	A	A	A	G	A	A	A	A	A	A	A	A	A
S1_55084037	G/A	1	55713402	+	NA	NA	NA	NA	NA	NA	N	G	G	G	N	G	G	G	G	G	G	G	G	G	G	G	G	G	G	G	G	G	G	G	G	N	G	G	G	G	G	N	G	G	G	G	A	G	G
S1_55150962	A/T	1	55784286	+	NA	NA	NA	NA	NA	NA	A	A	A	A	A	A	A	A	T	A	A	A	A	A	A	A	A	A	A	A	A	A	A	A	A	T	A	A	A	T	T	N	A	T	A	T	A	A	A
S1_55378448	C/T	1	56030082	+	NA	NA	NA	NA	NA	NA	C	C	T	C	C	T	T	C	C	T	T	T	T	T	T	C	C	C	C	C	C	C	C	C	C	N	C	C	C	C	C	N	C	C	C	C	C	C	C
S1_55451772	T/C	1	56103354	+	NA	NA	NA	NA	NA	NA	C	T	T	T	T	T	T	C	T	T	T	T	T	C	T	C	T	T	T	T	T	T	T	T	T	T	T	T	T	T	T	T	T	T	T	T	C	T	T
S1_55454453	G/A	1	56106035	+	NA	NA	NA	NA	NA	NA	A	G	G	G	N	G	G	A	G	G	N	G	G	G	G	A	G	G	G	G	G	G	G	G	G	N	G	G	G	G	G	N	G	G	G	G	A	G	G
S1_55500736	C/T	1	56143072	+	NA	NA	NA	NA	NA	NA	C	C	C	C	C	C	C	C	T	C	C	C	C	C	C	T	C	C	C	C	C	C	C	C	C	C	C	C	C	C	C	C	C	C	C	C	C	C	C
S1_55501826	C/T	1	56144162	+	NA	NA	NA	NA	NA	NA	T	C	T	C	C	C	T	N	T	T	N	T	T	T	T	C	C	C	C	C	T	T	C	C	C	T	C	C	C	C	C	N	C	C	C	C	C	C	C
S1_55505468	A/G	1	56147804	+	NA	NA	NA	NA	NA	NA	A	A	A	A	A	G	A	A	A	A	A	A	A	G	A	A	A	A	A	A	A	A	A	A	A	A	A	A	A	A	A	G	A	A	A	A	G	A	A
S1_55575381	G/T	1	56220406	+	NA	NA	NA	NA	NA	NA	G	G	G	G	G	T	G	G	G	G	G	G	G	G	G	G	G	G	G	G	G	G	G	G	G	G	G	G	G	G	G	G	G	G	G	G	T	G	G
S1_55739262	A/G	1	56383848	+	NA	NA	NA	NA	NA	NA	A	G	A	A	A	G	G	A	A	G	G	G	G	G	G	A	A	A	A	A	A	A	A	A	A	N	A	A	A	A	A	N	A	A	A	A	G	A	A
S1_55743516	G/A	1	56388102	+	NA	NA	NA	NA	NA	NA	G	G	G	G	G	A	G	G	G	G	G	G	G	G	G	G	G	G	G	G	G	G	G	G	G	A	G	G	G	G	G	A	G	G	G	G	A	G	G
S1_55748103	C/A	1	56392689	+	NA	NA	NA	NA	NA	NA	C	C	C	C	N	N	C	C	C	C	C	C	C	C	C	C	C	C	C	C	C	C	C	C	C	C	C	C	C	C	C	N	C	N	C	C	A	C	C
S1_55753064	G/A	1	56396902	+	NA	NA	NA	NA	NA	NA	G	A	A	G	G	G	A	G	G	A	A	A	A	G	A	G	G	G	G	G	G	G	G	G	G	A	G	G	G	A	G	G	G	G	G	G	G	G	G
S1_56020812	C/T	1	56681600	+	NA	NA	NA	NA	NA	NA	C	C	C	C	C	C	C	C	C	C	C	C	C	C	C	C	C	C	C	C	C	C	C	C	C	T	C	C	C	C	C	T	C	C	C	C	C	C	C
S1_56038168	A/G	1	56700159	+	NA	NA	NA	NA	NA	NA	A	A	A	A	A	A	A	A	A	A	A	A	A	A	A	A	A	A	A	A	A	A	A	A	A	G	A	A	A	A	A	N	A	A	A	A	N	A	A
S1_56071357	G/A	1	56741359	+	NA	NA	NA	NA	NA	NA	G	G	G	G	G	G	G	G	G	G	G	G	G	G	G	G	G	G	G	G	G	G	G	G	G	N	G	G	G	A	A	N	G	A	G	A	G	G	G
S1_56073281	T/C	1	56743283	+	NA	NA	NA	NA	NA	NA	T	T	T	T	T	T	T	T	T	T	T	T	T	T	T	T	T	T	T	T	T	T	T	T	T	T	T	T	T	T	T	T	T	T	T	T	N	T	T
S1_56075557	C/T	1	56745559	+	NA	NA	NA	NA	NA	NA	T	C	C	C	N	C	C	T	C	C	N	C	C	C	C	C	C	C	C	C	C	C	C	C	C	C	C	C	C	C	C	C	C	C	C	C	N	C	C
S1_56078832	T/G	1	56748834	+	NA	NA	NA	NA	NA	NA	G	T	G	T	T	G	G	G	T	G	G	G	G	G	G	T	T	T	T	T	T	G	T	T	T	G	T	T	T	G	G	T	T	N	T	G	G	T	T
S1_56158933	T/C	1	56854262	+	NA	NA	NA	NA	NA	NA	N	T	C	N	C	T	C	T	C	C	N	C	C	T	C	C	N	T	T	T	C	C	T	T	T	T	T	T	T	C	T	T	T	T	T	T	T	T	T
S1_56159967	G/T	1	56855296	+	NA	NA	NA	NA	NA	NA	G	T	G	G	G	G	G	G	G	G	G	G	G	G	G	G	G	G	G	G	G	G	G	G	G	G	G	G	G	G	G	G	G	G	G	G	G	G	G
S1_56223735	A/G	1	56919176	+	NA	NA	NA	NA	NA	NA	G	A	G	A	A	G	G	G	A	G	G	G	G	G	G	A	A	A	A	A	A	A	A	A	A	A	A	A	A	A	A	A	A	A	A	A	G	A	A
S1_56283545	C/T	1	56975937	+	NA	NA	NA	NA	NA	NA	C	C	C	C	C	C	C	C	C	C	C	C	C	C	C	C	C	C	C	C	C	C	C	C	C	T	C	C	C	C	C	C	C	C	C	C	C	C	C
S1_56286982	G/T	1	56979374	+	NA	NA	NA	NA	NA	NA	G	G	G	G	G	G	G	G	G	G	G	G	G	G	G	G	G	G	G	G	G	G	G	G	G	T	G	G	G	G	G	G	G	G	G	G	N	G	G
S1_56389615	G/T	1	57082229	+	NA	NA	NA	NA	NA	NA	G	G	G	G	G	G	G	G	G	G	G	G	G	G	G	G	G	G	G	G	G	G	G	G	G	N	G	G	G	T	T	G	G	T	G	T	N	G	G
S1_56399162	T/C	1	57091775	+	NA	NA	NA	NA	NA	NA	T	T	T	T	T	T	T	T	T	T	T	T	T	T	T	T	T	C	C	C	T	T	C	C	C	T	C	C	C	T	T	C	C	T	C	T	T	C	C
S1_56439640	T/C	1	57132246	+	NA	NA	NA	NA	NA	NA	T	T	T	T	T	T	T	T	T	T	T	T	T	C	T	C	T	T	T	T	C	T	T	T	T	T	T	T	T	T	T	T	T	T	T	T	T	T	T
S1_56440791	T/G	1	57133397	+	NA	NA	NA	NA	NA	NA	T	T	T	T	T	T	T	T	G	T	T	T	T	T	T	T	T	T	T	T	T	T	T	T	T	T	T	T	T	T	G	T	T	T	N	G	T	N	T
S1_56443976	C/G	1	57136582	+	NA	NA	NA	NA	NA	NA	C	C	C	C	C	C	C	C	C	C	C	C	C	C	C	C	C	C	C	C	C	C	C	C	C	C	C	C	C	G	C	C	C	C	C	C	C	C	C
S1_56445496	T/C	1	57138102	+	NA	NA	NA	NA	NA	NA	C	T	C	N	T	C	C	C	T	C	C	C	C	T	C	T	T	T	T	T	T	C	T	T	T	T	T	T	T	C	C	T	T	T	T	C	T	T	T
S1_56562101	A/G	1	57254695	+	NA	NA	NA	NA	NA	NA	G	A	G	A	A	G	G	G	A	G	G	G	G	G	G	A	A	A	A	A	A	G	A	A	A	G	A	A	A	A	A	A	A	A	A	A	A	A	A
S1_56574183	C/T	1	57266777	+	NA	NA	NA	NA	NA	NA	C	C	C	C	C	C	C	C	C	C	C	C	C	C	C	C	C	C	C	C	C	C	C	C	C	N	C	C	C	C	C	C	C	C	C	C	N	C	C
S1_56576506	A/G	1	57269100	+	NA	NA	NA	NA	NA	NA	G	A	A	A	A	A	A	G	A	A	A	A	A	A	A	A	A	A	A	A	A	A	A	A	A	A	A	A	A	A	A	A	A	A	A	A	A	A	A
S1_56673332	T/C	1	57394145	+	NA	NA	NA	NA	NA	NA	T	T	T	T	T	T	T	T	T	T	T	T	T	T	T	C	T	T	T	T	C	T	T	T	T	T	T	T	T	T	T	T	T	N	T	T	T	T	T
S1_56675349	A/G	1	57396162	+	NA	NA	NA	NA	NA	NA	A	A	A	G	G	A	A	A	A	A	A	A	A	A	A	A	G	A	A	A	A	A	A	A	A	A	A	A	A	A	A	A	A	A	A	A	A	A	A
S1_56893546	C/T	1	57595550	+	NA	NA	NA	NA	NA	NA	C	C	C	C	C	C	C	C	C	C	C	C	C	C	C	C	C	C	C	C	C	C	C	C	C	C	C	C	C	C	C	C	C	C	C	C	C	C	C
S1_56895585	A/C	1	57597589	+	NA	NA	NA	NA	NA	NA	A	A	A	A	A	A	A	A	A	A	A	A	A	A	A	A	A	A	A	A	A	A	A	A	A	A	A	A	A	A	A	A	A	A	A	A	A	A	A
S1_56929761	C/G	1	57648458	+	NA	NA	NA	NA	NA	NA	G	C	C	G	G	G	C	G	G	C	C	C	C	C	C	G	G	C	C	C	G	G	C	C	C	N	C	C	C	C	G	C	C	G	C	G	C	C	C
S1_56965133	G/T	1	57678631	+	NA	NA	NA	NA	NA	NA	G	G	G	N	G	G	G	G	N	G	G	G	G	G	G	G	G	G	G	G	G	N	G	G	G	N	G	G	G	G	G	G	G	G	G	G	G	G	G
S1_56982282	C/T	1	57695778	+	NA	NA	NA	NA	NA	NA	C	T	C	C	C	C	C	C	C	C	C	C	C	T	C	C	C	C	C	C	C	C	C	C	C	C	C	C	C	C	C	C	C	C	C	C	T	C	C
S1_57288539	C/T	1	58047219	+	NA	NA	NA	NA	NA	NA	C	C	T	C	C	C	T	C	C	T	T	T	T	T	T	C	C	C	C	C	C	N	C	C	C	T	C	C	C	T	C	T	C	N	C	C	C	C	C
S1_57298907	C/T	1	58057587	+	NA	NA	NA	NA	NA	NA	C	C	C	C	C	C	C	C	C	C	C	C	C	C	C	C	C	C	C	C	C	C	C	C	C	C	C	C	C	C	C	C	C	C	C	C	C	C	C
S1_57460010	A/G	1	58178590	+	NA	NA	NA	NA	NA	NA	A	A	A	A	G	A	A	A	A	A	A	A	A	A	A	A	A	A	A	A	A	A	A	A	A	A	A	A	A	G	G	A	A	A	A	G	A	A	A
S1_57479695	C/T	1	58198274	+	NA	NA	NA	NA	NA	NA	C	C	C	C	T	C	C	C	C	C	C	C	C	C	C	C	C	C	C	C	C	C	C	C	C	C	C	C	C	C	T	C	C	C	C	T	C	C	C
S1_57481064	A/C	1	58199643	+	NA	NA	NA	NA	NA	NA	A	A	A	A	N	A	A	A	A	A	A	A	A	A	A	A	A	A	A	A	A	A	A	A	A	N	A	A	A	A	C	A	N	A	A	C	A	A	A
S1_57482715	G/A	1	58201294	+	NA	NA	NA	NA	NA	NA	G	G	G	G	A	G	G	G	G	G	G	G	G	G	G	G	G	G	G	G	G	G	G	G	G	G	G	G	G	G	A	G	G	G	G	A	G	G	G
S1_57561816	A/G	1	58280573	+	NA	NA	NA	NA	NA	NA	A	A	A	A	G	G	A	A	A	A	A	A	A	A	A	A	A	A	A	A	A	A	A	A	A	A	A	A	A	A	G	A	A	A	A	G	A	A	A
S1_57836039	C/T	1	58535080	+	NA	NA	NA	NA	NA	NA	C	C	C	C	N	C	C	C	N	C	C	C	C	C	C	C	C	C	C	C	C	C	C	C	C	C	C	C	C	T	T	C	C	C	C	T	C	C	C
S1_57840294	G/C	1	58539335	+	NA	NA	NA	NA	NA	NA	G	G	G	G	C	G	G	G	G	G	G	G	G	G	G	G	G	G	G	G	G	G	G	G	G	G	G	G	G	C	C	G	G	G	G	C	G	G	G
S1_57891972	G/T	1	58589894	+	NA	NA	NA	NA	NA	NA	G	G	G	G	N	T	G	G	T	G	G	G	G	G	G	G	G	G	G	G	G	T	G	G	G	G	G	G	G	G	G	G	G	T	G	G	G	G	G
S1_57893560	C/T	1	58591482	+	NA	NA	NA	NA	NA	NA	C	C	C	N	C	T	C	C	T	C	C	C	C	C	C	C	N	C	C	C	C	T	C	C	C	T	C	C	C	C	C	C	C	T	C	C	C	C	C
S1_58053788	G/A	1	58747695	+	NA	NA	NA	NA	NA	NA	G	G	G	A	N	A	G	G	A	G	G	G	G	G	G	G	A	G	G	G	G	A	G	G	G	A	G	G	G	A	A	G	G	A	G	A	G	G	G
S1_58296004	G/A	1	58945899	+	NA	NA	NA	NA	NA	NA	G	G	G	A	G	N	G	N	G	G	G	G	G	G	G	G	A	G	G	G	G	N	G	G	G	G	G	G	G	G	G	G	G	N	G	G	G	G	G
S1_58303619	C/A	1	58953514	+	NA	NA	NA	NA	NA	NA	C	C	C	A	C	N	C	C	N	C	C	C	C	C	C	C	A	C	C	C	C	N	C	C	C	C	C	C	C	C	C	C	C	C	C	C	C	C	C
S1_58363535	A/T	1	59023032	+	NA	NA	NA	NA	NA	NA	A	A	A	A	T	A	A	A	A	A	A	A	A	A	A	A	A	A	A	A	A	A	A	A	A	A	A	A	A	T	T	A	A	A	A	T	A	A	A
S1_58368064	T/A	1	59027561	+	NA	NA	NA	NA	NA	NA	T	T	T	T	A	T	T	N	T	T	T	T	T	T	T	T	T	T	T	T	T	T	T	T	T	T	T	T	T	A	A	T	T	T	T	A	T	T	T
S1_58369901	A/T	1	59029398	+	NA	NA	NA	NA	NA	NA	A	A	A	A	N	A	A	A	A	A	A	A	A	A	A	A	A	A	A	A	A	A	A	A	A	A	A	A	A	T	T	A	A	A	A	T	A	A	A
S1_58473058	C/T	1	59133042	+	NA	NA	NA	NA	NA	NA	T	T	C	C	C	C	C	T	C	C	C	C	C	C	C	T	C	C	C	C	T	C	C	C	C	T	C	C	C	C	C	C	C	C	C	C	C	C	C
S1_58474534	G/A	1	59134518	+	NA	NA	NA	NA	NA	NA	A	A	G	G	G	G	G	A	G	G	G	G	G	G	G	A	G	G	G	G	A	G	G	G	G	A	G	G	G	G	G	G	G	G	G	G	G	G	G
S1_58565233	G/T	1	59240348	+	NA	NA	NA	NA	NA	NA	G	G	G	T	G	G	G	G	G	G	G	G	G	G	G	G	T	G	G	G	G	G	G	G	G	G	G	G	G	G	G	G	G	G	G	G	G	G	G
S1_58645403	C/T	1	59340465	+	NA	NA	NA	NA	NA	NA	C	C	C	C	C	C	C	C	C	C	C	C	C	C	C	C	C	T	T	T	C	C	T	T	T	C	T	T	T	C	C	N	T	C	T	C	C	T	T
S1_58647493	G/A	1	59342555	+	NA	NA	NA	NA	NA	NA	G	G	G	G	N	G	G	G	G	G	G	G	G	G	G	G	G	G	G	G	G	A	G	G	G	A	G	G	G	G	A	N	G	G	G	A	G	G	G
S1_58714776	A/G	1	59414993	+	NA	NA	NA	NA	NA	NA	G	A	A	G	G	G	A	G	G	A	G	A	A	A	A	A	G	A	A	A	A	G	A	A	A	N	A	A	A	G	G	N	A	A	A	G	G	A	A
S1_58717380	A/T	1	59417596	+	NA	NA	NA	NA	NA	NA	T	A	A	T	T	T	A	T	T	A	T	A	A	A	A	A	T	A	A	A	A	T	A	A	A	T	A	A	A	T	T	A	A	A	A	T	N	A	A
S1_58718408	G/T	1	59418624	+	NA	NA	NA	NA	NA	NA	T	G	G	T	T	N	G	T	T	G	T	G	G	G	G	G	T	G	G	G	G	T	G	G	G	T	G	G	G	T	T	G	G	G	G	T	T	G	G
S1_58727183	C/T	1	59430365	+	NA	NA	NA	NA	NA	NA	C	C	C	C	T	T	C	C	C	C	C	C	C	C	C	C	C	C	C	C	C	T	C	C	C	T	C	C	C	T	T	N	C	N	C	T	N	C	C
S1_58737781	C/T	1	59440963	+	NA	NA	NA	NA	NA	NA	C	C	C	C	N	C	C	C	N	C	C	C	C	C	C	C	C	C	C	C	C	C	C	C	C	C	C	C	C	C	C	N	C	T	C	C	N	C	C
S1_58739713	C/A	1	59442895	+	NA	NA	NA	NA	NA	NA	C	C	C	C	A	A	C	C	C	C	C	C	C	C	C	C	C	C	C	C	C	A	C	C	C	A	C	C	C	C	A	A	C	C	C	A	N	C	C
S1_58740565	G/A	1	59443945	+	NA	NA	NA	NA	NA	NA	G	G	G	G	N	G	G	G	G	G	G	G	G	G	G	G	G	G	G	G	G	G	G	G	G	G	G	G	G	G	G	N	G	A	G	G	G	G	G
S1_59062615	G/A	1	59761314	+	NA	NA	NA	NA	NA	NA	G	G	G	G	A	G	G	G	G	G	G	G	G	G	G	G	G	G	G	G	G	A	G	G	G	A	G	G	G	G	A	N	G	G	G	A	N	G	G
S1_59069988	G/T	1	59768687	+	NA	NA	NA	NA	NA	NA	G	G	G	G	N	G	G	G	G	G	N	G	G	G	G	G	G	G	G	G	N	G	G	G	G	N	G	G	G	G	G	G	G	N	G	G	N	G	G
S1_59072179	C/T	1	59770878	+	NA	NA	NA	NA	NA	NA	T	C	C	T	C	C	C	T	T	C	T	C	C	C	C	C	T	C	C	C	C	C	C	C	C	C	C	C	C	T	C	C	C	C	C	C	T	C	C
S1_59116667	A/G	1	59841836	+	NA	NA	NA	NA	NA	NA	G	A	A	A	A	A	A	G	G	A	A	A	A	A	A	A	A	A	A	A	A	A	A	A	A	A	A	A	A	G	A	A	A	G	A	A	A	A	A
S1_59122249	T/G	1	59847417	+	NA	NA	NA	NA	NA	NA	G	T	T	T	T	T	T	G	G	T	T	T	T	T	T	T	T	T	T	T	T	T	T	T	T	T	T	T	T	G	T	T	T	T	T	T	N	T	T
S1_59123643	T/C	1	59848811	+	NA	NA	NA	NA	NA	NA	T	T	T	T	N	T	T	T	T	T	T	T	T	T	T	T	T	T	T	T	T	T	T	T	T	T	T	T	T	T	T	T	T	C	T	T	T	T	T
S1_59124715	T/A	1	59849882	+	NA	NA	NA	NA	NA	NA	T	T	T	T	T	T	T	T	T	T	T	T	T	T	T	T	T	T	T	T	T	T	T	T	T	T	T	T	T	T	T	N	N	N	T	T	T	T	T
S1_59183270	G/T	1	59950306	+	NA	NA	NA	NA	NA	NA	G	G	G	N	T	G	G	G	G	G	G	G	G	G	G	G	N	G	G	G	G	N	G	G	G	G	G	G	G	G	T	G	G	T	G	T	G	G	G
S1_59467565	C/T	1	60187860	+	NA	NA	NA	NA	NA	NA	C	C	C	C	C	C	C	C	C	C	C	C	C	C	C	C	C	C	C	C	C	C	C	C	C	C	C	C	C	C	C	C	C	C	C	C	C	C	C
S1_59505937	G/A	1	60226124	+	NA	NA	NA	NA	NA	NA	G	G	A	G	G	G	A	N	A	A	N	A	A	A	A	G	G	G	G	G	G	G	G	G	G	N	G	G	G	G	G	N	G	G	G	G	G	G	G
S1_59577083	A/G	1	60323273	+	NA	NA	NA	NA	NA	NA	A	A	A	G	A	A	A	A	G	A	G	A	A	A	A	A	G	A	A	A	A	A	A	A	A	N	A	A	A	A	A	N	A	A	A	A	G	A	A
S1_59585503	C/A	1	60331693	+	NA	NA	NA	NA	NA	NA	C	C	C	C	C	C	C	C	C	C	C	C	C	C	C	C	C	C	C	C	C	C	C	C	C	C	C	C	C	C	C	N	C	C	C	C	C	C	C
S1_59590714	G/A	1	60336903	+	NA	NA	NA	NA	NA	NA	G	G	G	G	G	G	G	G	G	G	G	G	G	G	G	G	G	G	G	G	G	G	G	G	G	G	G	G	G	G	G	N	G	G	G	G	G	G	G
S1_59669593	A/C	1	60425794	+	NA	NA	NA	NA	NA	NA	A	A	A	A	A	C	A	A	A	A	A	A	A	A	A	A	A	A	A	A	A	A	A	A	A	A	A	A	A	A	A	A	A	A	A	A	A	A	A
S1_59764917	G/T	1	60530599	+	NA	NA	NA	NA	NA	NA	G	G	G	T	N	G	G	G	G	G	G	G	G	G	G	G	T	G	G	G	G	G	G	G	G	G	G	G	G	G	G	N	G	G	G	G	G	G	G
S1_59959333	T/C	1	60746170	+	NA	NA	NA	NA	NA	NA	T	C	T	T	C	C	T	T	T	T	T	T	T	T	T	T	T	C	C	C	T	T	C	C	C	T	C	C	C	C	C	C	C	C	C	C	T	C	C
S1_60098396	A/G	1	60885022	+	NA	NA	NA	NA	NA	NA	A	A	A	A	G	N	A	A	A	A	A	A	A	A	A	A	A	G	G	G	A	A	G	G	G	A	G	G	G	A	G	G	G	G	G	G	A	G	G
S1_60105462	T/A	1	60892088	+	NA	NA	NA	NA	NA	NA	T	N	T	T	T	T	T	N	T	T	N	T	T	T	T	T	T	T	T	T	T	T	T	T	T	N	T	T	T	T	T	T	T	T	T	T	A	T	T
S1_60154665	T/C	1	60940313	+	NA	NA	NA	NA	NA	NA	T	T	T	C	T	T	T	T	T	T	T	T	T	T	T	T	N	T	T	T	T	T	T	T	T	T	T	T	T	T	T	T	T	T	T	T	T	T	T
S1_60161312	G/T	1	60946960	+	NA	NA	NA	NA	NA	NA	G	G	G	T	G	G	G	G	G	G	G	G	G	G	G	G	T	G	G	G	G	G	G	G	G	G	G	G	G	G	G	G	G	G	G	G	G	G	G
S1_60163455	C/T	1	60949103	+	NA	NA	NA	NA	NA	NA	T	C	C	T	C	T	C	T	T	C	T	C	C	C	C	T	T	C	C	C	T	T	C	C	C	C	C	C	C	C	C	T	C	C	C	C	T	C	C
S1_60219047	G/C	1	60999537	+	NA	NA	NA	NA	NA	NA	G	G	G	G	G	N	G	G	G	G	G	G	G	G	G	G	G	G	G	G	G	C	G	G	G	G	G	G	G	G	G	C	N	G	G	G	G	G	G
S1_60261555	G/A	1	61042034	+	NA	NA	NA	NA	NA	NA	G	G	G	G	G	A	G	N	G	G	N	G	G	G	G	G	G	G	G	G	G	N	G	G	G	G	G	G	G	G	G	A	G	G	G	G	G	G	G
S1_60264866	A/T	1	61045345	+	NA	NA	NA	NA	NA	NA	A	A	T	T	A	A	T	A	T	T	A	T	T	T	T	A	T	A	A	A	A	A	A	A	A	A	A	A	A	T	A	A	A	A	A	A	A	A	A
S1_60395767	G/A	1	61215229	+	NA	NA	NA	NA	NA	NA	G	G	A	G	N	A	A	N	A	A	G	A	A	G	A	G	G	G	G	G	G	A	G	G	G	G	G	G	G	G	G	A	G	G	G	G	G	G	G
S1_60397875	C/A	1	61217337	+	NA	NA	NA	NA	NA	NA	C	C	C	A	C	C	C	C	C	C	N	C	C	C	C	C	A	C	C	C	C	C	C	C	C	C	C	C	C	C	C	C	C	C	C	C	C	C	C
S1_60403124	G/A	1	61222586	+	NA	NA	NA	NA	NA	NA	G	G	G	A	G	G	G	G	G	G	N	G	G	G	G	G	A	G	G	G	G	G	G	G	G	A	G	G	G	G	G	G	G	G	G	G	N	G	G
S1_60406542	C/T	1	61226004	+	NA	NA	NA	NA	NA	NA	T	C	C	N	C	C	C	T	C	C	C	C	C	C	C	T	N	C	C	C	T	C	C	C	C	C	C	C	C	C	C	C	C	C	C	C	C	C	C
S1_60479390	T/C	1	61231870	+	NA	NA	NA	NA	NA	NA	T	T	C	T	T	C	C	T	C	C	T	C	C	T	C	T	T	T	T	T	T	C	T	T	T	T	T	T	T	C	T	C	T	T	T	T	T	T	T
S1_60774840	T/C	1	61415246	+	NA	NA	NA	NA	NA	NA	N	T	T	T	T	T	T	N	C	T	N	T	T	T	T	T	T	T	T	T	T	N	T	T	T	T	T	T	T	T	T	N	T	T	T	T	T	T	T
S1_60678103	A/T	1	61471966	+	NA	NA	NA	NA	NA	NA	T	N	A	A	A	A	A	T	A	A	A	A	A	A	A	T	A	A	A	A	T	A	A	A	A	T	A	A	A	A	A	A	A	A	A	A	A	A	A
S1_60862817	C/T	1	61567409	+	NA	NA	NA	NA	NA	NA	C	C	C	C	N	C	C	C	T	C	N	C	C	C	C	C	C	C	C	C	C	T	C	C	C	C	C	C	C	C	C	C	N	C	C	C	T	C	C
S1_60866359	C/T	1	61570951	+	NA	NA	NA	NA	NA	NA	C	C	C	C	C	C	C	N	T	C	N	C	C	C	C	C	C	C	C	C	C	N	C	C	C	C	C	C	C	C	C	N	C	C	C	C	T	C	C
S1_60867362	G/C	1	61571954	+	NA	NA	NA	NA	NA	NA	G	G	G	G	N	G	G	G	G	G	N	G	G	G	G	G	G	G	G	G	N	C	G	G	G	G	G	G	G	G	G	N	G	G	G	G	G	G	G
S1_60805921	T/A	1	61639088	+	NA	NA	NA	NA	NA	NA	T	A	T	A	T	A	T	T	A	T	N	T	T	A	T	T	A	A	A	A	T	A	A	A	A	T	A	A	A	A	T	N	A	T	A	T	T	A	A
S1_60830187	G/A	1	61663359	+	NA	NA	NA	NA	NA	NA	G	A	G	G	G	G	G	G	G	G	G	G	G	G	G	G	G	G	G	G	G	G	G	G	G	N	G	G	G	G	G	A	G	G	A	G	G	A	G
S1_60832118	C/T	1	61665290	+	NA	NA	NA	NA	NA	NA	T	T	C	C	C	T	C	T	T	C	T	C	C	C	C	T	C	C	C	C	T	T	C	C	C	T	C	C	C	C	C	T	C	C	T	C	N	T	C
S1_60834260	G/T	1	61667432	+	NA	NA	NA	NA	NA	NA	G	T	G	G	G	G	G	G	G	G	G	G	G	G	G	G	G	G	G	G	G	G	G	G	G	G	G	G	G	G	G	N	G	G	T	G	N	T	G
S1_60835270	G/A	1	61668442	+	NA	NA	NA	NA	NA	NA	G	A	G	G	G	G	G	N	G	G	G	G	G	G	G	G	G	G	G	G	G	N	G	G	G	G	G	G	G	G	G	A	G	G	A	G	N	A	G
S1_61016642	G/C	1	61781274	+	NA	NA	NA	NA	NA	NA	C	C	C	G	G	C	C	C	G	C	G	C	C	C	C	C	G	G	G	G	C	C	G	G	G	G	G	G	G	G	G	G	G	G	C	G	G	C	G
S1_61020552	C/T	1	61785184	+	NA	NA	NA	NA	NA	NA	C	C	T	C	C	T	T	C	C	T	T	T	T	T	T	C	C	C	C	C	C	C	C	C	C	C	C	C	C	C	C	C	C	C	C	C	N	C	C
S1_61024705	T/A	1	61789337	+	NA	NA	NA	NA	NA	NA	T	T	T	T	T	T	T	T	T	T	T	T	T	T	T	T	T	T	T	T	T	T	T	T	T	T	T	T	T	T	T	T	T	T	T	T	N	T	T
S1_61034292	C/T	1	61798914	+	NA	NA	NA	NA	NA	NA	C	C	C	C	C	N	C	N	C	C	C	C	C	C	C	C	C	C	C	C	C	C	C	C	C	C	C	C	C	C	C	C	C	C	C	C	C	C	C
S1_61137297	G/C	1	61898685	+	NA	NA	NA	NA	NA	NA	G	G	G	G	G	G	G	G	G	G	N	G	G	G	G	G	G	G	G	G	G	G	G	G	G	G	G	G	G	G	G	G	G	G	G	G	G	G	G
S1_61138981	A/G	1	61900369	+	NA	NA	NA	NA	NA	NA	A	A	A	G	G	A	A	A	G	A	G	A	A	A	A	A	G	A	A	A	A	G	A	A	A	A	A	A	A	G	G	A	A	G	A	G	G	A	A
S1_61145149	C/A	1	61906537	+	NA	NA	NA	NA	NA	NA	C	C	C	C	C	C	C	C	C	C	C	C	C	C	C	C	C	C	C	C	C	C	C	C	C	C	C	C	C	C	C	C	C	C	C	C	C	C	C
S1_61257607	G/C	1	62031239	+	NA	NA	NA	NA	NA	NA	G	G	G	G	G	G	G	G	G	G	G	G	G	G	G	G	G	G	G	G	G	G	G	G	G	G	G	G	G	G	G	G	G	G	G	G	G	G	G
S1_61619104	G/T	1	62414967	+	NA	NA	NA	NA	NA	NA	G	G	G	T	G	G	G	N	G	G	T	G	G	G	G	G	T	G	G	G	G	G	G	G	G	G	G	G	G	G	G	N	G	G	G	G	N	G	G
S1_61621731	C/T	1	62417594	+	NA	NA	NA	NA	NA	NA	C	C	C	T	N	C	C	C	C	C	T	C	C	C	C	C	T	C	C	C	C	C	C	C	C	C	C	C	C	C	C	N	N	C	C	C	N	C	C
S1_61623140	C/G	1	62419003	+	NA	NA	NA	NA	NA	NA	C	C	C	G	C	C	C	C	C	C	G	C	C	C	C	C	G	C	C	C	C	C	C	C	C	C	C	C	C	C	C	C	C	C	C	C	G	C	C
S1_61624185	C/T	1	62420048	+	NA	NA	NA	NA	NA	NA	T	C	C	T	C	C	C	T	C	C	T	C	C	C	C	T	T	C	C	C	T	C	C	C	C	T	C	C	C	C	C	C	C	C	C	C	T	C	C
S1_61667274	T/G	1	62463467	+	NA	NA	NA	NA	NA	NA	T	G	G	G	G	T	G	G	T	G	N	G	G	G	G	T	G	T	T	T	G	T	T	T	T	T	T	T	T	G	G	G	T	G	G	G	N	G	T
S1_61694504	A/T	1	62490692	+	NA	NA	NA	NA	NA	NA	A	T	T	T	T	A	T	T	A	T	A	T	T	T	T	A	T	A	A	A	T	A	A	A	A	A	A	A	A	T	T	N	A	T	T	T	N	T	A
S1_61697304	G/A	1	62493492	+	NA	NA	NA	NA	NA	NA	G	G	G	G	G	G	G	G	G	G	G	G	G	G	G	G	G	A	A	A	G	G	A	A	A	G	A	A	A	G	G	G	A	G	G	G	N	G	A
S1_61699178	A/T	1	62495366	+	NA	NA	NA	NA	NA	NA	A	A	T	A	A	A	T	A	T	T	T	T	T	T	T	A	A	A	A	A	T	A	A	A	A	A	A	A	A	A	A	A	A	A	A	A	T	A	A
S1_61700212	C/T	1	62496400	+	NA	NA	NA	NA	NA	NA	C	C	T	C	C	C	T	C	C	T	T	T	T	T	T	C	C	C	C	C	T	C	C	C	C	C	C	C	C	C	C	C	C	C	C	C	T	C	C
S1_61708087	G/A	1	62504274	+	NA	NA	NA	NA	NA	NA	G	G	A	G	G	G	A	G	N	A	A	A	A	A	A	G	G	G	G	G	N	G	G	G	G	G	G	G	G	G	G	N	G	G	G	G	N	G	G
S1_61710195	C/T	1	62506382	+	NA	NA	NA	NA	NA	NA	C	C	C	C	N	N	C	N	T	C	C	C	C	C	C	C	C	C	C	C	C	N	C	C	C	C	C	C	C	C	C	N	C	C	C	C	N	C	C
S1_61713026	C/T	1	62509213	+	NA	NA	NA	NA	NA	NA	C	C	C	C	C	C	C	C	C	C	C	C	C	C	C	C	C	C	C	C	C	C	C	C	C	C	C	C	C	C	C	N	C	C	C	C	N	C	C
S1_61716958	G/A	1	62513145	+	NA	NA	NA	NA	NA	NA	G	G	A	G	G	G	A	G	G	A	A	A	A	A	A	G	G	G	G	G	A	G	G	G	G	G	G	G	G	G	G	G	G	G	G	G	A	G	G
S1_61938424	C/T	1	62736478	+	NA	NA	NA	NA	NA	NA	C	T	C	T	C	C	C	T	C	C	C	C	C	C	C	C	T	C	C	C	C	C	C	C	C	C	C	C	C	C	C	T	C	C	T	C	C	T	C
S1_61940339	G/A	1	62738393	+	NA	NA	NA	NA	NA	NA	G	G	G	G	A	G	G	G	G	G	G	G	G	G	G	A	G	A	A	A	G	A	A	A	A	A	A	A	A	A	A	G	A	A	G	A	N	G	A
S1_61944133	T/C	1	62743234	+	NA	NA	NA	NA	NA	NA	C	T	T	T	T	C	T	T	T	T	T	T	T	T	T	T	T	T	T	T	T	T	T	T	T	T	T	T	T	T	T	T	T	T	T	T	N	T	T
S1_61948676	C/T	1	62747777	+	NA	NA	NA	NA	NA	NA	C	C	T	C	C	N	T	C	C	T	T	T	T	T	T	C	C	C	C	C	T	C	C	C	C	C	C	C	C	C	C	N	N	C	C	C	T	C	C
S1_62230813	A/C	1	63029403	+	NA	NA	NA	NA	NA	NA	A	C	A	A	A	C	A	A	A	A	A	A	A	A	A	A	A	C	C	C	A	A	C	C	C	C	C	C	C	A	A	C	C	A	C	A	A	C	C
S1_62242735	G/A	1	63041324	+	NA	NA	NA	NA	NA	NA	G	G	G	G	G	G	G	G	G	G	G	G	G	G	G	G	G	A	A	A	G	G	A	A	A	G	A	A	A	G	G	G	A	G	G	G	G	G	A
S1_62338691	T/A	1	63137160	+	NA	NA	NA	NA	NA	NA	T	T	T	T	T	N	T	N	T	T	N	T	T	T	T	T	T	A	A	A	T	T	A	A	A	T	A	A	A	T	T	T	A	T	T	T	T	T	A
S1_62343605	C/G	1	63142074	+	NA	NA	NA	NA	NA	NA	C	C	C	C	N	C	C	C	C	C	C	C	C	C	C	C	C	C	C	C	C	G	C	C	C	C	C	C	C	C	C	G	C	C	C	C	N	C	C
S1_62438566	G/A	1	63221423	+	NA	NA	NA	NA	NA	NA	A	G	G	G	G	A	G	G	G	G	A	G	G	G	G	G	G	A	A	A	G	G	A	A	A	G	A	A	A	G	G	G	A	G	G	G	A	G	A
S1_62439893	A/G	1	63222749	+	NA	NA	NA	NA	NA	NA	G	A	A	A	A	G	A	A	A	A	G	A	A	A	A	A	A	G	G	G	A	G	G	G	G	G	G	G	G	A	A	N	G	A	A	A	N	A	G
S1_62451018	G/A	1	63233873	+	NA	NA	NA	NA	NA	NA	A	G	G	G	N	G	G	N	G	G	A	G	G	G	G	G	G	G	G	G	G	G	G	G	G	G	G	G	G	G	G	G	G	G	G	G	A	G	G
S1_62459557	G/C	1	63242412	+	NA	NA	NA	NA	NA	NA	G	G	G	C	N	G	G	G	G	G	G	G	G	G	G	G	C	G	G	G	G	N	G	G	G	G	G	G	G	G	G	G	G	G	G	G	N	G	G
S1_62489633	G/T	1	63272505	+	NA	NA	NA	NA	NA	NA	T	G	G	G	G	G	G	T	G	G	G	G	G	G	G	G	G	G	G	G	G	G	G	G	G	G	G	G	G	G	G	G	G	G	G	G	G	G	G
S1_62497169	G/T	1	63280041	+	NA	NA	NA	NA	NA	NA	T	G	G	G	T	G	G	T	N	G	G	G	G	G	G	G	G	G	G	G	G	T	G	G	G	G	G	G	G	T	T	G	G	T	G	T	N	G	G
S1_62500318	G/T	1	63283190	+	NA	NA	NA	NA	NA	NA	G	G	G	G	G	G	G	G	G	G	G	G	G	G	G	G	G	G	G	G	G	G	G	G	G	G	G	G	G	G	G	G	G	G	G	G	G	G	G
S1_62559962	G/A	1	63374694	+	NA	NA	NA	NA	NA	NA	G	G	G	G	G	A	G	G	A	G	A	G	G	G	G	A	G	G	G	G	G	G	G	G	G	G	G	G	G	G	G	G	G	G	G	G	A	G	G
S1_62675603	G/A	1	63479850	+	NA	NA	NA	NA	NA	NA	G	G	A	G	G	G	A	G	G	A	G	A	A	A	A	G	G	G	G	G	A	G	G	G	G	G	G	G	G	G	G	A	G	G	G	G	N	G	G
S1_62700219	T/G	1	63574790	+	NA	NA	NA	NA	NA	NA	T	T	G	T	T	N	G	T	T	G	T	G	G	G	G	T	T	T	T	T	G	T	T	T	T	T	T	T	T	T	T	G	T	T	T	T	T	T	T
S1_62712197	T/C	1	63586768	+	NA	NA	NA	NA	NA	NA	C	T	T	T	T	T	T	C	C	T	T	T	T	T	T	T	T	T	T	T	T	C	T	T	T	T	T	T	T	T	T	T	T	T	T	T	N	T	T
S1_62713335	G/C	1	63587906	+	NA	NA	NA	NA	NA	NA	C	G	C	C	C	C	C	C	C	C	G	C	C	C	C	G	C	G	G	G	C	C	G	G	G	G	G	G	G	C	C	G	G	C	G	C	G	G	G
S1_62888989	C/G	1	63709918	+	NA	NA	NA	NA	NA	NA	G	C	G	N	G	C	G	G	G	G	C	G	G	G	G	C	N	C	C	C	G	G	C	C	C	C	C	C	C	G	G	C	C	G	C	G	N	C	C
S1_62918261	C/G	1	63745149	+	NA	NA	NA	NA	NA	NA	C	C	C	G	C	C	C	C	C	C	N	C	C	C	C	C	G	C	C	C	C	C	C	C	C	C	C	C	C	C	C	C	C	C	C	C	N	C	C
S1_63032450	G/C	1	63858543	+	NA	NA	NA	NA	NA	NA	G	G	G	C	G	G	G	G	G	G	G	G	G	G	G	G	C	G	G	G	G	G	G	G	G	G	G	G	G	G	G	G	G	G	G	G	G	G	G
S1_63035937	G/A	1	63862030	+	NA	NA	NA	NA	NA	NA	G	G	G	G	G	G	G	G	N	G	G	G	G	G	G	G	G	G	G	G	G	G	G	G	G	G	G	G	G	G	G	A	G	G	G	G	G	G	G
S1_63037563	T/A	1	63863656	+	NA	NA	NA	NA	NA	NA	A	T	A	A	A	N	A	N	N	A	T	A	A	A	A	T	A	T	T	T	A	T	T	T	T	T	T	T	T	A	A	A	T	A	T	A	T	T	T
S1_63041644	T/C	1	63867737	+	NA	NA	NA	NA	NA	NA	T	T	C	C	C	C	C	N	T	C	T	C	C	C	C	T	C	T	T	T	C	T	T	T	T	T	T	T	T	C	C	C	T	C	T	C	T	T	T
S1_63098309	G/T	1	63928213	+	NA	NA	NA	NA	NA	NA	G	G	G	G	G	T	G	G	G	G	G	G	G	G	G	G	G	G	G	G	G	G	G	G	G	G	G	G	G	G	G	T	G	G	G	G	G	G	G
S1_63204027	T/G	1	64038536	+	NA	NA	NA	NA	NA	NA	G	T	T	G	N	T	T	G	G	T	T	T	T	T	T	T	G	T	T	T	T	T	T	T	T	T	T	T	T	G	G	T	T	G	T	G	T	T	T
S1_63206066	G/C	1	64040575	+	NA	NA	NA	NA	NA	NA	G	G	G	G	C	N	G	G	G	G	G	G	G	G	G	G	G	G	G	G	G	G	G	G	G	G	G	G	G	C	C	G	G	C	G	C	G	G	G
S1_63209011	C/T	1	64043521	+	NA	NA	NA	NA	NA	NA	C	C	C	T	T	T	C	C	T	C	C	C	C	C	C	C	T	C	C	C	C	C	C	C	C	C	C	C	C	T	T	C	C	T	C	T	C	C	C
S1_63210227	A/G	1	64044737	+	NA	NA	NA	NA	NA	NA	A	A	A	G	G	G	A	A	G	A	A	A	A	A	A	A	G	A	A	A	A	A	A	A	A	A	A	A	A	G	G	A	N	G	A	G	A	A	A
S1_63212391	T/A	1	64046901	+	NA	NA	NA	NA	NA	NA	T	T	T	T	A	T	T	T	T	T	T	T	T	T	T	T	T	T	T	T	T	T	T	T	T	T	T	T	T	A	A	T	T	A	T	A	N	T	T
S1_63353933	C/G	1	64208845	+	NA	NA	NA	NA	NA	NA	C	C	C	G	C	G	C	C	C	C	C	C	C	C	C	C	G	C	C	C	C	C	C	C	C	C	C	C	C	C	C	N	C	C	C	C	C	C	C
S1_63356359	A/G	1	64211271	+	NA	NA	NA	NA	NA	NA	A	A	A	A	G	N	A	A	G	A	A	A	A	A	A	A	A	A	A	A	A	A	A	A	A	A	A	A	A	G	G	A	A	G	A	G	A	A	A
S1_63498425	T/C	1	64354326	+	NA	NA	NA	NA	NA	NA	T	T	C	C	N	C	C	N	C	C	T	C	C	C	C	T	C	T	T	T	C	T	T	T	T	N	T	T	T	C	C	N	T	C	T	C	T	T	T
S1_63499629	G/A	1	64355530	+	NA	NA	NA	NA	NA	NA	G	G	A	A	A	A	A	G	A	A	G	A	A	A	A	G	A	G	G	G	A	G	G	G	G	G	G	G	G	A	A	N	N	A	G	A	G	G	G
S1_63536378	A/G	1	64404614	+	NA	NA	NA	NA	NA	NA	A	A	G	A	A	G	G	N	A	G	N	G	G	G	G	A	A	A	A	A	G	N	A	A	A	A	A	A	A	A	A	N	A	A	A	A	A	A	A
S1_63558986	C/T	1	64423612	+	NA	NA	NA	NA	NA	NA	C	C	C	C	C	N	C	C	C	C	C	C	C	C	C	C	C	C	C	C	C	C	C	C	C	C	C	C	C	C	C	N	C	C	C	C	C	C	C
S1_63573628	C/T	1	64438247	+	NA	NA	NA	NA	NA	NA	C	C	C	T	C	C	C	C	C	C	C	C	C	C	C	C	T	C	C	C	C	C	C	C	C	C	C	C	C	C	C	N	C	C	C	C	C	C	C
S1_63608874	G/T	1	64474064	+	NA	NA	NA	NA	NA	NA	G	G	T	N	G	G	T	G	T	T	G	T	T	T	T	G	N	G	G	G	T	G	G	G	G	G	G	G	G	G	G	T	G	G	G	G	G	G	G
S1_63612745	C/T	1	64477935	+	NA	NA	NA	NA	NA	NA	C	C	C	N	T	C	C	C	C	C	C	C	C	C	C	C	C	C	C	C	C	C	C	C	C	C	C	C	C	T	T	N	C	T	C	T	C	C	C
S1_63639062	A/T	1	64504251	+	NA	NA	NA	NA	NA	NA	A	A	A	A	A	T	A	A	A	A	A	A	A	A	A	A	A	A	A	A	A	A	A	A	A	A	A	A	A	A	A	N	A	A	A	A	A	A	A
S1_63892550	T/C	1	64729939	+	NA	NA	NA	NA	NA	NA	T	T	T	T	T	C	T	T	C	T	T	T	T	T	T	T	T	T	T	T	T	T	T	T	T	T	T	T	T	T	T	C	T	T	T	T	T	T	T
S1_63896890	G/A	1	64734279	+	NA	NA	NA	NA	NA	NA	G	G	A	G	G	G	A	N	A	A	G	A	A	A	A	G	G	G	G	G	A	G	G	G	G	G	G	G	G	G	G	A	G	G	G	G	G	G	G
S1_64005972	A/T	1	64842807	+	NA	NA	NA	NA	NA	NA	T	A	T	T	N	T	T	T	T	T	A	T	T	T	T	T	T	A	A	A	N	A	A	A	A	A	A	A	A	A	A	N	N	A	A	A	A	A	A
S1_64014376	A/G	1	64852486	+	NA	NA	NA	NA	NA	NA	A	A	G	A	A	A	G	A	G	G	A	G	G	G	G	A	A	A	A	A	G	A	A	A	A	A	A	A	A	A	A	G	A	A	A	A	A	A	A
S1_64015508	A/G	1	64853618	+	NA	NA	NA	NA	NA	NA	A	G	A	A	A	A	A	A	A	A	G	A	A	A	A	A	A	G	G	G	A	A	G	G	G	G	G	G	G	A	A	A	G	A	G	A	G	G	G
S1_64020086	A/G	1	64858196	+	NA	NA	NA	NA	NA	NA	G	A	G	A	N	A	G	G	A	G	A	G	G	G	G	G	A	A	A	A	G	N	A	A	A	A	A	A	A	A	A	G	A	N	A	A	A	A	A
S1_64113422	T/C	1	64950543	+	NA	NA	NA	NA	NA	NA	T	T	T	T	T	T	T	T	N	T	T	T	T	T	T	C	T	T	T	T	T	T	T	T	T	T	T	T	T	T	T	T	N	T	T	T	T	T	T
S1_64148305	C/A	1	64986186	+	NA	NA	NA	NA	NA	NA	C	C	C	A	C	C	C	C	C	C	N	C	C	C	C	C	A	C	C	C	C	C	C	C	C	C	C	C	C	C	C	N	C	C	C	C	C	C	C
S1_64149845	G/C	1	64987726	+	NA	NA	NA	NA	NA	NA	G	C	G	C	G	C	G	G	C	G	G	G	G	G	G	G	C	C	C	C	G	C	C	C	C	G	C	C	C	G	G	G	C	G	C	G	G	C	C
S1_64205204	G/C	1	65043699	+	NA	NA	NA	NA	NA	NA	G	C	G	G	G	G	G	G	G	G	G	G	G	G	G	G	G	G	G	G	G	C	G	G	G	G	G	G	G	G	G	N	G	G	C	G	G	C	G
S1_64238412	T/A	1	65078127	+	NA	NA	NA	NA	NA	NA	T	T	T	T	T	A	T	T	T	T	T	T	T	T	T	T	T	T	T	T	T	T	T	T	T	N	T	T	T	T	T	T	T	T	T	T	T	T	T
S1_64239414	G/A	1	65079129	+	NA	NA	NA	NA	NA	NA	G	A	G	A	G	G	G	G	A	G	G	G	G	G	G	G	A	A	A	A	G	A	A	A	A	G	A	A	A	G	G	G	A	G	A	G	G	A	A
S1_64414999	G/A	1	65264443	+	NA	NA	NA	NA	NA	NA	G	A	G	G	G	G	G	G	G	G	G	G	G	G	G	G	G	G	G	G	G	G	G	G	G	G	G	G	G	G	G	G	G	G	A	G	G	A	G
S1_64390019	G/A	1	65308745	+	NA	NA	NA	NA	NA	NA	G	A	G	A	G	G	G	G	A	G	G	G	G	G	G	G	A	G	G	G	G	A	G	G	G	G	G	G	G	G	G	G	G	G	A	G	G	A	G
S1_64391987	C/T	1	65310713	+	NA	NA	NA	NA	NA	NA	C	C	C	C	N	C	C	N	C	C	N	C	C	C	C	C	C	C	C	C	N	C	C	C	C	C	C	C	C	C	C	N	C	C	C	C	C	C	C
S1_64396359	C/T	1	65315085	+	NA	NA	NA	NA	NA	NA	C	T	C	C	C	C	C	C	C	C	N	C	C	C	C	C	C	C	C	C	C	T	C	C	C	C	C	C	C	C	C	N	C	C	T	C	C	T	C
S1_64492953	A/G	1	65386161	+	NA	NA	NA	NA	NA	NA	G	A	A	A	A	G	A	G	G	A	A	A	A	A	A	G	A	G	G	G	A	G	G	G	G	G	G	G	G	A	A	A	G	A	A	A	A	A	G
S1_64539242	G/A	1	65437940	+	NA	NA	NA	NA	NA	NA	G	A	G	A	G	G	G	G	A	G	N	G	G	G	G	G	A	G	G	G	G	G	G	G	G	G	G	G	G	G	G	N	G	G	A	G	G	A	G
S1_64597992	C/T	1	65496412	+	NA	NA	NA	NA	NA	NA	C	C	C	C	C	C	C	N	C	C	C	C	C	C	C	C	C	C	C	C	C	C	C	C	C	C	C	C	C	C	C	C	C	C	C	C	C	C	C
S1_64645954	C/G	1	65544432	+	NA	NA	NA	NA	NA	NA	C	G	C	C	C	C	C	C	C	C	C	C	C	C	C	G	C	C	C	C	C	G	C	C	C	G	C	C	C	C	C	C	C	C	G	C	C	G	C
S1_64711080	G/A	1	65610041	+	NA	NA	NA	NA	NA	NA	G	G	A	G	N	G	A	N	G	A	G	A	A	A	A	G	G	G	G	G	A	G	G	G	G	G	G	G	G	G	G	G	G	G	G	G	N	G	G
S1_64717335	A/C	1	65616296	+	NA	NA	NA	NA	NA	NA	A	A	C	A	N	A	C	N	A	C	A	C	C	C	C	A	A	A	A	A	C	A	A	A	A	A	A	A	A	A	A	A	A	A	A	A	N	A	A
S1_64718400	C/T	1	65617361	+	NA	NA	NA	NA	NA	NA	C	C	C	C	C	C	C	C	C	C	C	C	C	C	C	C	C	C	C	C	C	C	C	C	C	C	C	C	C	C	C	C	C	C	C	C	C	C	C
S1_64720467	C/A	1	65619428	+	NA	NA	NA	NA	NA	NA	C	C	C	C	C	C	C	C	C	C	C	C	C	C	C	C	C	C	C	C	C	C	C	C	C	C	C	C	C	C	C	C	C	C	C	C	C	C	C
S1_64721860	A/G	1	65620821	+	NA	NA	NA	NA	NA	NA	A	A	A	A	G	A	A	A	G	A	A	A	A	A	A	A	A	G	G	G	A	A	G	G	G	A	G	G	G	G	G	G	G	G	A	G	G	A	G
S1_64888984	G/A	1	65785343	+	NA	NA	NA	NA	NA	NA	G	G	G	A	G	G	G	G	G	G	G	G	G	G	G	G	A	G	G	G	G	A	G	G	G	A	G	G	G	G	G	G	G	G	G	G	G	G	G
S1_64965064	C/A	1	65850544	+	NA	NA	NA	NA	NA	NA	C	A	C	C	N	C	C	C	C	C	C	C	C	C	C	C	C	A	A	A	C	C	A	A	A	C	A	A	A	C	C	C	A	C	A	C	C	A	A
S1_64970514	T/G	1	65855994	+	NA	NA	NA	NA	NA	NA	T	G	T	T	T	T	T	T	T	T	T	T	T	T	T	T	T	G	G	G	T	T	G	G	G	T	G	G	G	T	T	N	N	T	G	T	T	G	G
S1_64972617	G/A	1	65858097	+	NA	NA	NA	NA	NA	NA	G	G	G	G	A	G	G	G	G	G	G	G	G	G	G	G	G	G	G	G	G	A	G	G	G	G	G	G	G	A	A	N	G	A	G	A	A	G	G
S1_65036747	G/A	1	65941476	+	NA	NA	NA	NA	NA	NA	A	G	G	A	G	A	G	G	A	G	G	G	G	G	G	G	A	G	G	G	G	G	G	G	G	G	G	G	G	G	G	A	G	G	G	G	G	G	G
S1_65039766	A/G	1	65944495	+	NA	NA	NA	NA	NA	NA	G	G	A	G	A	G	A	A	G	A	A	A	A	A	A	A	G	G	G	G	A	A	G	G	G	A	G	G	G	A	A	N	G	A	G	A	A	G	G
S1_65086477	G/A	1	65991274	+	NA	NA	NA	NA	NA	NA	G	G	G	G	G	G	G	G	G	G	G	G	G	G	G	G	G	G	G	G	G	A	G	G	G	G	G	G	G	G	G	N	G	G	G	G	G	G	G
S1_65087499	T/G	1	65992296	+	NA	NA	NA	NA	NA	NA	G	G	T	G	T	G	T	T	G	T	T	T	T	T	T	T	G	G	G	G	T	G	G	G	G	T	G	G	G	T	T	T	G	T	G	T	T	G	G
S1_65089847	T/C	1	65994644	+	NA	NA	NA	NA	NA	NA	T	C	T	C	T	C	T	T	N	T	T	T	T	T	T	T	C	C	C	C	T	C	C	C	C	T	C	C	C	T	T	T	C	T	C	T	T	C	C
S1_65120259	G/A	1	66025589	+	NA	NA	NA	NA	NA	NA	G	A	G	G	G	A	G	G	N	G	G	G	G	G	G	G	G	G	G	G	G	G	G	G	G	G	G	G	G	G	G	G	G	G	A	G	G	A	G
S1_65223571	G/A	1	66123996	+	NA	NA	NA	NA	NA	NA	G	G	A	G	N	G	A	G	N	A	A	A	A	A	A	A	G	G	G	G	A	G	G	G	G	G	G	G	G	A	A	N	G	N	G	A	A	G	G
S1_65343867	G/A	1	66245334	+	NA	NA	NA	NA	NA	NA	G	G	G	G	G	G	G	G	G	G	G	G	G	G	G	G	G	A	A	A	G	A	A	A	A	A	A	A	A	G	G	N	A	G	G	G	G	G	A
S1_65348737	G/T	1	66250204	+	NA	NA	NA	NA	NA	NA	G	G	G	G	N	G	G	N	G	G	G	G	G	G	G	G	G	G	G	G	G	T	G	G	G	G	G	G	G	G	G	T	G	G	G	G	G	G	G
S1_65350478	G/C	1	66251945	+	NA	NA	NA	NA	NA	NA	N	G	G	C	N	G	G	C	C	G	G	G	G	G	G	G	C	G	G	G	G	G	G	G	G	C	G	G	G	G	G	G	G	G	G	G	G	G	G
S1_65417292	G/C	1	66318540	+	NA	NA	NA	NA	NA	NA	C	C	G	C	C	C	G	C	C	G	N	G	G	G	G	C	C	G	G	G	G	C	G	G	G	C	G	G	G	C	C	N	G	C	G	C	C	G	G
S1_65418418	G/A	1	66319666	+	NA	NA	NA	NA	NA	NA	G	G	G	G	G	A	G	G	G	G	G	G	G	G	G	G	G	G	G	G	G	G	G	G	G	G	G	G	G	G	G	G	G	G	G	G	G	G	G
S1_65419426	A/C	1	66320674	+	NA	NA	NA	NA	NA	NA	C	A	A	C	A	A	A	C	C	A	A	A	A	A	A	A	C	A	A	A	A	A	A	A	A	A	A	A	A	A	A	A	A	A	A	A	A	A	A
S1_65424732	G/A	1	66325980	+	NA	NA	NA	NA	NA	NA	A	G	G	A	G	A	G	A	A	G	G	G	G	G	G	G	A	G	G	G	G	G	G	G	G	G	G	G	G	G	G	G	G	G	G	G	G	G	G
S1_65426961	C/T	1	66328210	+	NA	NA	NA	NA	NA	NA	T	C	C	T	C	C	C	T	T	C	C	C	C	C	C	C	T	C	C	C	C	C	C	C	C	C	C	C	C	C	C	C	C	C	C	C	C	C	C
S1_65481914	C/G	1	66385415	+	NA	NA	NA	NA	NA	NA	C	C	C	C	G	C	C	C	C	C	C	C	C	C	C	G	C	C	C	C	C	C	C	C	C	C	C	C	C	G	G	C	C	G	C	G	G	C	C
S1_65484414	C/T	1	66387914	+	NA	NA	NA	NA	NA	NA	T	C	C	T	C	N	C	N	T	C	C	C	C	C	C	C	T	C	C	C	C	C	C	C	C	C	C	C	C	C	C	C	C	C	C	C	C	C	C
S1_65658275	C/T	1	66571036	+	NA	NA	NA	NA	NA	NA	C	C	C	C	C	N	C	C	C	C	C	C	C	C	C	T	C	C	C	C	C	C	C	C	C	N	C	C	C	C	C	C	C	C	C	C	C	C	C
S1_65659657	C/A	1	66572418	+	NA	NA	NA	NA	NA	NA	A	C	C	A	C	C	C	A	A	C	C	C	C	C	C	C	A	C	C	C	C	C	C	C	C	C	C	C	C	C	C	A	C	C	C	C	C	C	C
S1_65661556	G/A	1	66574317	+	NA	NA	NA	NA	NA	NA	G	G	G	G	G	A	G	G	G	G	G	G	G	G	G	G	G	G	G	G	G	G	G	G	G	A	G	G	G	G	G	G	G	G	G	G	G	G	G
S1_65731684	C/T	1	66638101	+	NA	NA	NA	NA	NA	NA	C	C	C	C	C	C	C	N	N	C	C	C	C	C	C	C	C	C	C	C	C	N	C	C	C	T	C	C	C	C	C	T	C	C	C	C	C	C	C
S1_65736894	C/T	1	66643311	+	NA	NA	NA	NA	NA	NA	C	C	C	C	C	C	C	N	C	C	C	C	C	C	C	C	C	C	C	C	C	N	C	C	C	N	C	C	C	C	C	N	C	C	C	C	C	C	C
S1_65620325	G/A	1	66653981	+	NA	NA	NA	NA	NA	NA	A	G	G	A	G	G	G	G	A	G	G	G	G	G	G	A	A	A	A	A	G	G	A	A	A	G	A	A	A	G	G	G	A	G	G	G	G	G	A
S1_66680438	G/T	1	66927318	+	NA	NA	NA	NA	NA	NA	T	G	G	T	N	T	G	G	G	G	G	G	G	G	G	G	T	G	G	G	N	G	G	G	G	G	G	G	G	G	G	G	G	G	G	G	N	G	G
S1_66671807	C/G	1	66935949	+	NA	NA	NA	NA	NA	NA	C	C	C	C	C	G	C	N	C	C	C	C	C	C	C	C	C	C	C	C	C	C	C	C	C	C	C	C	C	C	C	C	C	C	C	C	N	C	C
S1_66586341	A/G	1	67033359	+	NA	NA	NA	NA	NA	NA	A	A	A	A	A	A	A	A	A	A	A	A	A	A	A	A	A	A	A	A	A	A	A	A	A	A	A	A	A	A	A	A	A	A	A	A	A	A	A
S1_66581939	C/A	1	67037761	+	NA	NA	NA	NA	NA	NA	C	C	C	C	N	C	C	C	C	C	C	C	C	C	C	C	C	C	C	C	C	C	C	C	C	C	C	C	C	A	A	N	C	N	C	A	N	C	C
S1_66580898	A/G	1	67038802	+	NA	NA	NA	NA	NA	NA	A	A	A	A	A	A	A	G	G	A	A	A	A	A	A	A	A	G	G	G	A	G	G	G	G	G	G	G	G	A	A	A	G	A	A	A	N	A	G
S1_66577852	A/G	1	67041848	+	NA	NA	NA	NA	NA	NA	A	A	A	A	G	A	A	A	A	A	A	A	A	A	A	A	A	A	A	A	A	A	A	A	A	A	A	A	A	G	G	G	A	G	A	G	G	A	A
S1_66511492	C/G	1	67108192	+	NA	NA	NA	NA	NA	NA	C	G	C	C	G	C	C	C	C	C	C	C	C	C	C	C	C	C	C	C	C	C	C	C	C	C	C	C	C	G	G	C	C	G	G	G	G	G	C
S1_66501441	A/G	1	67116147	+	NA	NA	NA	NA	NA	NA	A	A	A	A	A	G	A	N	A	A	A	A	A	A	A	A	A	A	A	A	A	A	A	A	A	A	A	A	A	A	A	A	A	A	A	A	A	A	A
S1_66316914	C/T	1	67302013	+	NA	NA	NA	NA	NA	NA	C	C	C	C	C	T	C	N	C	C	C	C	C	C	C	T	C	C	C	C	C	C	C	C	C	C	C	C	C	C	C	N	C	N	C	C	C	C	C
S1_66017348	G/A	1	67604679	+	NA	NA	NA	NA	NA	NA	G	N	G	G	G	N	G	G	A	G	G	G	G	G	G	G	G	G	G	G	G	G	G	G	G	G	G	G	G	G	G	N	G	G	G	G	G	G	G
S1_66015286	G/T	1	67606746	+	NA	NA	NA	NA	NA	NA	T	G	G	T	G	T	G	T	T	G	G	G	G	G	G	G	T	G	G	G	G	G	G	G	G	T	G	G	G	G	G	G	N	N	G	G	N	G	G
S1_67533887	T/G	1	68088553	+	NA	NA	NA	NA	NA	NA	T	T	G	T	T	G	G	T	T	G	G	G	G	G	G	G	T	T	T	T	G	G	T	T	T	G	T	T	T	T	T	G	T	T	T	T	T	T	T
S1_67526117	G/A	1	68096322	+	NA	NA	NA	NA	NA	NA	G	G	A	G	G	A	A	G	G	A	A	A	A	A	A	A	G	G	G	G	A	A	G	G	G	A	G	G	G	G	G	N	G	G	G	G	G	G	G
S1_67480471	G/A	1	68174961	+	NA	NA	NA	NA	NA	NA	G	G	A	G	G	A	A	G	G	A	A	A	A	A	A	A	G	G	G	G	A	A	G	G	G	A	G	G	G	G	G	A	G	G	G	G	N	G	G
S1_67464758	G/T	1	68190671	+	NA	NA	NA	NA	NA	NA	T	G	G	T	G	N	G	T	G	G	G	G	G	G	G	G	T	T	T	T	G	G	T	T	T	G	T	T	T	G	G	G	T	G	G	G	G	G	T
S1_67433128	T/C	1	68225031	+	NA	NA	NA	NA	NA	NA	T	T	T	T	T	T	T	T	T	T	T	T	T	T	T	T	T	T	T	T	T	T	T	T	T	C	C	T	T	T	T	T	T	T	T	T	N	T	T
S1_67409305	C/T	1	68248853	+	NA	NA	NA	NA	NA	NA	C	N	C	C	N	C	C	C	N	C	C	C	C	C	C	C	C	C	C	C	C	C	C	C	C	T	C	C	C	C	C	C	C	N	C	C	C	C	C
S1_67251031	G/T	1	68394269	+	NA	NA	NA	NA	NA	NA	G	T	G	G	T	G	G	G	T	G	G	G	G	G	G	G	G	G	G	G	G	G	G	G	G	G	G	G	G	T	T	G	G	T	T	T	T	T	G
S1_67078741	G/T	1	68566680	+	NA	NA	NA	NA	NA	NA	G	G	G	G	G	T	G	G	G	G	G	G	G	G	G	G	G	G	G	G	G	G	G	G	G	T	G	G	G	G	G	G	G	G	G	G	G	G	G
S1_67055862	C/A	1	68589573	+	NA	NA	NA	NA	NA	NA	C	C	C	C	C	C	C	C	A	C	C	C	C	C	C	C	C	C	C	C	C	C	C	C	C	A	C	C	C	C	C	C	C	C	C	C	C	C	C
S1_66978148	T/A	1	68663314	+	NA	NA	NA	NA	NA	NA	T	T	T	T	T	N	T	T	T	T	T	T	T	T	T	T	T	T	T	T	T	T	T	T	T	T	T	T	T	T	T	T	T	T	T	T	N	T	T
S1_66975732	G/C	1	68665730	+	NA	NA	NA	NA	NA	NA	G	G	G	G	G	C	G	G	G	G	G	G	G	G	G	G	G	G	G	G	G	G	G	G	G	G	G	G	G	G	G	G	G	G	G	G	G	G	G
S1_66973806	T/C	1	68667656	+	NA	NA	NA	NA	NA	NA	T	C	T	T	T	C	T	T	C	T	T	T	T	T	T	T	T	C	C	C	T	C	C	C	C	T	C	C	C	T	T	T	T	T	C	T	N	C	C
S1_66952427	C/A	1	68679198	+	NA	NA	NA	NA	NA	NA	C	A	C	C	C	C	C	C	C	C	C	C	C	C	C	C	C	A	A	A	C	C	A	A	A	C	A	A	A	C	C	C	C	C	C	C	N	C	A
S1_67646495	C/T	1	68807475	+	NA	NA	NA	NA	NA	NA	C	T	C	C	C	C	C	C	C	C	C	C	C	C	C	C	C	T	T	T	C	C	T	T	T	C	T	T	T	C	C	N	C	C	C	C	C	C	T
S1_67649303	C/T	1	68810283	+	NA	NA	NA	NA	NA	NA	C	C	C	C	C	C	C	C	C	C	C	C	C	C	C	C	C	C	C	C	C	C	C	C	C	C	C	C	C	C	C	T	C	C	C	C	T	C	C
S1_67725399	G/C	1	68889969	+	NA	NA	NA	NA	NA	NA	C	C	G	C	G	C	G	C	G	G	G	G	G	G	G	G	C	C	C	C	G	N	C	C	C	C	C	C	C	G	G	C	C	G	G	G	C	G	C
S1_67727790	T/C	1	68892360	+	NA	NA	NA	NA	NA	NA	C	C	T	C	T	C	T	C	T	T	T	T	T	T	T	T	C	C	C	C	N	C	C	C	C	C	C	C	C	T	T	N	C	T	T	T	N	T	C
S1_67729835	G/A	1	68894405	+	NA	NA	NA	NA	NA	NA	A	G	G	A	G	G	G	A	G	G	G	G	G	G	G	G	A	G	G	G	G	A	G	G	G	G	G	G	G	G	G	A	A	G	A	G	A	A	G
S1_67770623	G/A	1	68934973	+	NA	NA	NA	NA	NA	NA	G	G	G	G	G	G	G	G	G	G	G	G	G	G	G	G	G	G	G	G	G	G	G	G	G	G	G	G	G	G	G	N	G	G	A	G	A	A	G
S1_67771721	G/C	1	68936071	+	NA	NA	NA	NA	NA	NA	C	G	G	C	G	C	G	C	G	G	G	G	G	G	G	G	C	G	G	G	G	C	G	G	G	G	G	G	G	G	G	N	C	G	G	G	N	G	G
S1_67848847	C/T	1	69015471	+	NA	NA	NA	NA	NA	NA	C	C	C	C	C	C	C	C	C	C	C	C	C	C	C	C	C	C	C	C	C	C	C	C	C	C	C	C	C	C	C	N	C	C	C	C	N	C	C
S1_67984457	C/G	1	69161890	+	NA	NA	NA	NA	NA	NA	G	G	C	G	C	G	C	G	G	C	C	C	C	C	C	C	G	G	G	G	C	C	G	G	G	N	G	G	G	C	C	C	N	C	C	C	N	C	G
S1_67993826	A/G	1	69171259	+	NA	NA	NA	NA	NA	NA	G	G	A	G	A	A	A	G	A	A	A	A	A	A	A	A	G	G	G	G	A	A	G	G	G	A	G	G	G	A	A	N	G	A	A	A	A	A	G
S1_68110574	T/C	1	69298824	+	NA	NA	NA	NA	NA	NA	T	C	T	T	T	N	T	T	C	T	T	T	T	T	T	T	T	C	C	C	T	T	C	C	C	T	C	C	C	T	T	N	T	T	C	T	N	C	C
S1_68114899	T/C	1	69303149	+	NA	NA	NA	NA	NA	NA	T	C	T	T	T	C	T	T	C	T	T	T	T	T	T	T	N	C	C	C	T	T	C	C	C	T	C	C	C	T	T	N	T	T	C	T	N	C	C
S1_68134322	A/G	1	69322109	+	NA	NA	NA	NA	NA	NA	A	A	A	A	A	N	A	A	A	A	N	A	A	A	A	A	A	A	A	A	A	A	A	A	A	A	A	A	A	A	A	N	A	A	A	A	N	A	A
S1_68241305	T/G	1	69429416	+	NA	NA	NA	NA	NA	NA	T	T	T	T	T	N	T	T	G	T	T	T	T	T	T	T	T	T	T	T	T	T	T	T	T	T	T	T	T	T	T	N	T	T	G	T	T	G	T
S1_68431924	G/A	1	69620555	+	NA	NA	NA	NA	NA	NA	G	A	G	G	G	G	G	G	A	G	G	G	G	G	G	G	G	A	A	A	G	G	A	A	A	G	A	A	A	G	G	G	G	G	A	G	G	A	A
S1_68434184	T/C	1	69622815	+	NA	NA	NA	NA	NA	NA	T	T	T	T	C	C	T	T	T	T	T	T	T	T	T	T	T	T	T	T	T	C	T	T	T	C	T	T	T	C	C	N	T	C	T	C	T	T	T
S1_68436780	C/T	1	69625411	+	NA	NA	NA	NA	NA	NA	C	C	C	C	C	T	C	C	C	C	C	C	C	C	C	C	C	C	C	C	C	C	C	C	C	C	C	C	C	C	C	C	C	C	C	C	C	C	C
S1_68437911	G/A	1	69626542	+	NA	NA	NA	NA	NA	NA	G	G	G	G	N	N	G	N	A	G	G	G	G	G	G	G	G	G	G	G	G	A	G	G	G	A	G	G	G	A	A	N	G	A	A	A	A	A	G
S1_68439791	G/A	1	69628422	+	NA	NA	NA	NA	NA	NA	A	G	G	A	G	G	G	A	G	G	G	G	G	G	G	G	A	A	A	A	G	G	A	A	A	G	A	A	A	G	G	G	A	G	A	G	G	A	A
S1_68443764	A/T	1	69632395	+	NA	NA	NA	NA	NA	NA	A	A	A	A	N	A	A	A	T	A	A	A	A	T	A	A	A	A	A	A	N	T	A	A	A	N	A	A	A	T	T	N	A	T	A	T	N	A	A
S1_68545867	A/G	1	69734432	+	NA	NA	NA	NA	NA	NA	A	A	A	A	G	A	A	A	A	A	A	A	A	A	A	A	A	A	A	A	A	G	A	A	A	N	A	A	A	G	G	N	N	G	A	G	N	A	A
S1_68561686	A/T	1	69750249	+	NA	NA	NA	NA	NA	NA	A	A	A	A	A	A	A	A	T	A	A	A	A	A	A	A	A	A	A	A	A	A	A	A	A	A	A	A	A	A	A	N	A	A	A	A	A	A	A
S1_68562742	C/G	1	69751305	+	NA	NA	NA	NA	NA	NA	G	C	C	G	G	C	C	G	G	C	C	C	C	C	C	C	G	C	C	C	C	G	C	C	C	G	C	C	C	G	G	G	G	G	C	G	C	C	C
S1_68752660	A/C	1	69937017	+	NA	NA	NA	NA	NA	NA	C	A	A	C	A	C	A	C	C	A	A	A	A	A	A	A	C	A	A	A	A	A	A	A	A	A	A	A	A	A	A	C	C	A	C	A	C	C	A
S1_68932241	G/A	1	70121794	+	NA	NA	NA	NA	NA	NA	A	G	G	A	G	G	G	A	G	G	G	G	G	G	G	G	A	G	G	G	G	G	G	G	G	G	G	G	G	G	G	N	A	G	G	G	G	G	G
S1_68933281	A/G	1	70122834	+	NA	NA	NA	NA	NA	NA	G	A	A	G	A	G	A	G	A	A	A	A	A	A	A	A	G	A	A	A	N	A	A	A	A	A	A	A	A	A	A	A	G	A	A	A	A	A	A
S1_68935583	T/C	1	70125136	+	NA	NA	NA	NA	NA	NA	T	T	T	T	T	T	T	T	T	T	N	T	T	T	T	T	T	T	T	T	T	T	T	T	T	N	T	T	T	T	T	T	T	T	T	T	N	T	T
S1_69011048	C/T	1	70217511	+	NA	NA	NA	NA	NA	NA	T	C	C	T	N	C	C	T	C	C	C	C	C	C	C	C	T	C	C	C	C	C	C	C	C	C	C	C	C	C	C	N	T	C	C	C	C	C	C
S1_69090744	T/G	1	70300644	+	NA	NA	NA	NA	NA	NA	G	N	T	G	T	G	T	G	G	T	T	T	T	T	T	T	G	T	T	T	N	N	T	T	T	T	T	T	T	T	T	N	G	T	T	T	N	T	T
S1_69287234	A/T	1	70500907	+	NA	NA	NA	NA	NA	NA	A	A	A	A	A	A	A	N	A	A	A	A	A	A	A	A	A	A	A	A	A	A	A	A	A	N	A	A	A	A	A	N	A	A	A	A	A	A	A
S1_69401164	A/G	1	70620207	+	NA	NA	NA	NA	NA	NA	A	A	G	A	A	G	G	A	A	G	G	G	G	A	G	A	A	A	A	A	G	A	A	A	A	A	A	A	A	A	A	A	A	A	A	A	G	A	A
S1_69540231	A/T	1	70816280	+	NA	NA	NA	NA	NA	NA	A	N	A	A	A	A	A	A	A	A	A	A	A	A	A	T	A	A	A	A	A	A	A	A	A	A	A	A	A	T	A	N	A	A	A	A	A	A	A
S1_69545527	T/C	1	70821574	+	NA	NA	NA	NA	NA	NA	T	C	T	T	T	T	T	T	T	T	T	T	T	C	T	C	T	T	T	T	T	T	T	T	T	T	T	T	T	C	T	T	T	T	T	T	T	T	T
S1_69587668	T/C	1	70865329	+	NA	NA	NA	NA	NA	NA	T	C	T	T	T	C	T	T	N	T	T	T	T	N	T	C	T	T	T	T	T	T	T	T	T	N	T	T	T	C	T	T	T	T	T	T	T	T	T
S1_69700054	G/A	1	70973766	+	NA	NA	NA	NA	NA	NA	G	A	A	G	A	G	A	G	G	A	A	A	A	A	A	A	G	G	G	G	A	G	G	G	G	N	G	G	G	A	A	G	G	A	G	G	G	G	G
S1_70154790	A/G	1	71427987	+	NA	NA	NA	NA	NA	NA	A	A	A	N	A	G	A	A	G	A	A	A	A	A	A	A	A	G	G	G	A	G	G	G	G	G	G	G	G	G	A	N	G	A	G	A	G	G	A
S1_70155854	C/T	1	71429051	+	NA	NA	NA	NA	NA	NA	C	T	T	C	C	C	T	C	C	T	T	T	T	T	T	T	C	C	C	C	T	C	C	C	C	C	C	C	C	C	C	C	T	C	C	C	C	C	C
S1_70247320	A/G	1	71519083	+	NA	NA	NA	NA	NA	NA	A	A	A	A	G	A	A	A	A	A	A	A	A	A	A	A	A	A	A	A	A	A	A	A	A	A	A	A	A	A	G	A	A	G	A	A	A	A	A
S1_70254808	G/A	1	71526566	+	NA	NA	NA	NA	NA	NA	G	A	A	N	A	G	A	G	G	A	A	A	A	A	A	A	N	G	G	G	A	G	G	G	G	G	G	G	G	A	A	N	G	N	G	G	G	G	G
S1_70424768	C/A	1	71671155	+	NA	NA	NA	NA	NA	NA	A	C	C	A	C	C	C	A	C	C	C	C	C	C	C	C	A	C	C	C	C	C	C	C	C	C	C	C	C	C	C	A	A	C	C	A	C	C	C
S1_70519278	C/T	1	71773375	+	NA	NA	NA	NA	NA	NA	C	C	C	C	C	C	C	C	N	C	C	C	C	C	C	C	C	C	C	C	C	T	C	N	C	C	C	C	C	C	C	C	C	C	T	C	C	N	C
S1_70723859	G/A	1	71983878	+	NA	NA	NA	NA	NA	NA	G	G	G	G	G	G	G	G	G	G	G	G	G	G	G	G	G	G	G	G	G	A	G	G	G	G	G	G	G	G	G	G	G	G	G	G	G	G	G
[truncated: 38,780 more rows]
[truncated: 70 more columns]
