# Supplementary material for: Seed Weight as a Covariate in Association and Prediction Studies for Biomass Traits in Maize Seedlings
Source: Plants (Basel). 2020 Feb 20;9(2):275. doi: 10.3390/plants9020275 (PMC7076456; doi:10.3390/plants9020275)
Supplement: Supplementary file 1 [file plants-09-00275-s001.zip › plants-704714-supplementary-V4/Supplementary Table S1.xlsx]

## Sheet: Sheet1
Supplementary table 1. Publicly available information for the inbred lines used in the experiments, along with heterotic group designation (H Group) and Q values from the STRUCTURE analysis with 50000 burn-in cycles and 100000 MCMC replicates
Inbred	Protected since	Progenitor	GDU	Pedigree	H Group	Q1	Q2
807	1988	NOVARTIS	1332	W117 × B37Ht	X	0.463	0.537
5707	1986	Asgrow	1437	C123Ht × Va59	X	0.147	0.853
6103	1985	Asgrow	1425	(10631 × A632) × (RB14AHtA × RB14AHtB)	BSS	0.834	0.166
78010	1986	DEKALB	1392	B73 × A634 (= Mt42 × B14³)	BSS	0.972	0.028
29MIBZ2	1992	DEKALB	1477	P3901 × B87	L	0.001	0.999
2FACC	1990	DEKALB	1420	4676A X PB80	BSS	0.834	0.166
2MA22	1989	DEKALB	1510	4780 × 5P9-1	X	0.284	0.716
3IBZ2	1992	DEKALB	1173	IBC2 × ZZZ38 (P3981×P3990)	L	0.064	0.936
78371A	1988	DEKALB	1427	(4726 × Iowa Long Ear) × 4726³	Ohio	0.121	0.879
83IBI3	1992	DEKALB	1375	IBC2 × IBI2	L	0	1
A632		PUBLIC	1420	(Mt × B14) × B14³	BSS	0.872	0.128
B14		PUBLIC	1556	BSSS	BSS	0.985	0.015
B37		PUBLIC	1577	BSSS-C0	BSS	0.655	0.345
B73		PUBLIC	1557	BSSS-C5	BSS	1	0
C103		PUBLIC	1503	Lancaster	L	0.091	0.909
DJ7	1986	FUNK	1380	B73 × BS16	BSS	1	0
FAPW	1984	DEKALB	1317	B14AH × 337H	BSS	0.82	0.18
FBHJ	1988	DEKALB	1425	(FBAB(B14×LH23) × B84) × FBAB	BSS	0.646	0.354
HBA1	1986	DEKALB	1446	P3199 × P3195	L	0.263	0.737
IBB14	1990	DEKALB	1439	P3710 × P3732	BSS	0.282	0.718
IBB15	1990	DEKALB	1402	OLB-J6 × W70884	BSS	0	1
LH1	1977	HOLDENS	1625	(B37 × 644) × B37	BSSS	0.449	0.551
LH119	1983	HOLDENS	1344	(H93 × B73) × B73	BSSS	1	0
LH123HT	1985	HOLDENS	1503	PHI3535	Ohio	0.172	0.828
LH127	1991	HOLDENS	1315	(LH 122 × LH 58) × LH 122	L	0.18	0.82
LH128	1991	HOLDENS	1715	LH 51 × BS11LHC3	L	0.171	0.829
LH132	1985	HOLDENS	1363	(H93 × B73) × B73	BSS	1	0
LH145	1984	HOLDENS	1294	A632Ht × CM105	BSS	0.724	0.276
LH160	1991	HOLDENS	1255	ND246 × Mo17COMP	L	0.214	0.786
LH162	1991	HOLDENS	1221	ND246 × Mo17COMP	L	0.208	0.792
LH190	1991	HOLDENS	1475	B73Ht × B68Ht	BSS	0.971	0.029
LH193	1991	HOLDENS	1504	LHE137 × LHE136	BSS	0.975	0.025
LH194	1991	HOLDENS	1530	LH117 × LHE137	BSS	0.837	0.163
LH195	1991	HOLDENS	1468	LH117 × LH132	BSS	0.911	0.089
LH196	1991	HOLDENS	1294	LH74 × LH119	BSS	1	0
LH202	1991	HOLDENS	1314	(A662 × B73) × B73	BSS	0.997	0.003
LH205	1991	HOLDENS	1312	LH74 × LH119	BSS	1	0
LH208	1991	HOLDENS	1696	LH74 × CB59G	BSS	0.877	0.123
LH213	1992	HOLDENS	1715	LH123Ht × LH51	L	0.152	0.848
LH220HT	1991	HOLDENS	1357	LH74 × LH145Ht	BSS	0.916	0.084
LH38	1981	HOLDENS	1338	A619Ht × L120 (Oh43)	Ohio	0.068	0.932
LH51	1983	HOLDENS	1465	Mo17HI, W153R	L	0.106	0.894
LH74	1983	HOLDENS	1344	A632 × B73	BSSS	1	0
LH82	1985	HOLDENS	1428	610 × LH7	L	0.136	0.864
LH85	1988	HOLDENS	1333	PHI3978	X	0.198	0.802
MM402A	1992	DEKALB	1539	LH38 × MANS	Ohio	0.126	0.874
Mo17		PUBLIC	1547	CI187-2/C103	L	0.097	0.903
NL001	1992	DEKALB	1473	1089Ht × A634Ht/B73	BSS	0.997	0.003
OH43		PUBLIC	1386	Oh40B × W8	Ohio	0.139	0.861
PHBA6	1992	PIONEER	1440	PHZ51 × PHG47	X	0.101	0.899
PHG29	1986	PIONEER	1480	(PH207 × PH806) × PH207	ID	0	1
PHG35	1984	PIONEER	1589	[PHG3BD2 × PHB3W37A) × PHG3BD2'''] × H7FS6	Ohio	0.001	0.999
PHG39	1984	PIONEER	1575	A33GB4 × A34CB4	BSS	0.849	0.151
PHG50	1984	PIONEER	1493	PH848 × PH207	ID	0.001	0.999
PHG72	1987	PIONEER	1450	PH891 × PH207	ID	0.116	0.884
PHG84	1987	PIONEER	1690	PH848 × PH595	Ohio	0.058	0.942
PHG86	1988	PIONEER	1560	B64 × B73	BSS	0.964	0.036
PHJ31	1990	PIONEER	1710	PHB97 × PH595	Ohio	0.142	0.858
PHJ33	1990	PIONEER	1535	PHG83 × CE18	Ohio	0.021	0.979
PHJ40	1987	PIONEER	1320	PHB09 × PHB36	BSS	0.293	0.707
PHJ65	1991	PIONEER	1710	PHG63 × PHG65	ID	1	0
PHJ70	1990	PIONEER	1540	AC26 × B73Ht	BSS	0.746	0.254
PHJ75	1990	PIONEER	1320	PH207 × PHG96	ID	0.033	0.967
PHJ89	1992	PIONEER	1390	PHT77 × PHG47	Ohio	0.104	0.896
PHK29	1988	PIONEER	1520	PHB47 × AC54	BSS	0.819	0.181
PHK35	1990	PIONEER	1540	AC34 × PHG93H	BSS	0.953	0.047
PHK42	1988	PIONEER	1450	PH207 × (PH207 × PH806)	ID	0	1
PHK46	1991	PIONEER	1660	PHG65 × PH207	X	0.134	0.866
PHK56	1991	PIONEER	1460	PHG47 × PHG35	Ohio	0.001	0.999
PHK76	1988	PIONEER	1400	PHAD18 × PHB02	Ohio	0.123	0.877
PHK93	1992	PIONEER	1630	PHB72 × PHT60	ID	0.151	0.849
PHM10	1990	PIONEER	1460	PHG39 × PH207	ID	0.171	0.829
PHM49	1989	PIONEER	1560	PHB81 × PHR33	X	0.001	0.999
PHM81	1992	PIONEER	1230	PHG72 × PHG68	ID	0.19	0.81
PHN11	1988	PIONEER	1430	PH207 × (PH207 × PH806)	ID	0	1
PHN47	1989	PIONEER	1760	PH207 × PHB60	ID	0.092	0.908
PHN66	1992	PIONEER	1440	PHG53 × PHG21	BSS	0.642	0.358
PHN73	1990	PIONEER	1470	PH041 × PHG35	X	0.002	0.998
PHN82	1990	PIONEER	1500	PHG29 × PHHD38	ID	0	1
PHP02	1989	PIONEER	1360	PHG44 × PHG29	ID	0	1
PHP38	1991	PIONEER	1500	PHG39 × PHK29	BSS	0.916	0.084
PHP55	1990	PIONEER	1480	PHG44 × PHG29	ID	0.009	0.991
PHP60	1990	PIONEER	1610	AT2 × 805	ID	0.247	0.753
PHP85	1992	PIONEER	1520	PHK29 × PHW52	X	0.999	0.001
PHPR5	1992	PIONEER	1440	PHK76 × PHW52	X	0.659	0.341
PHR25	1988	PIONEER	1320	PHB83 × PH207	ID	0.003	0.997
PHR30	1992	PIONEER	1400	PHFM5 × PHG47	Ohio	0.346	0.654
PHR32	1989	PIONEER	1610	PHB82 × PHG61	X	0.25	0.75
PHR36	1987	PIONEER	1530	[[(203 × 549) × 549] × 848] × 848	ID	0.127	0.873
PHR47	1989	PIONEER	1450	PHG39 × PHB49	BSS	0.403	0.597
PHR55	1992	PIONEER	1540	PH005 × PHG84	L	0.091	0.909
PHR62	1990	PIONEER	1540	PHG50 × PHG35	X	0.001	0.999
PHT10	1989	PIONEER	1520	B73 x PHG39	BSS	1	0
PHT22	1990	PIONEER	1530	PH207 × PHHD12	X	0.001	0.999
PHT60	1989	PIONEER	1500	PHW94 × PHV80	ID	0.117	0.883
PHT69	1992	PIONEER	1350	PHR73 × PHJ40	BSS	0.461	0.539
PHT77	1988	PIONEER	1430	PH814 × PH995	L	0.118	0.882
PHV53	1992	PIONEER	1640	PHB89 × PHDT2	X	0.105	0.895
PHV63	1988	PIONEER	1620	PH555 × Zap < 4CB	BSS	0.546	0.454
PHV78	1988	PIONEER	1610	PHG42 × PH595	Ohio	0.001	0.999
PHVA9	1992	PIONEER	1380	PHK29 × PHGP8	BSS	0.585	0.415
PHW03	1990	PIONEER	1380	PH801 × PHG48	BSS	0.336	0.664
PHW30	1992	PIONEER	1500	PHG42 × PHV15	Ohio	0.003	0.997
PHW43	1990	PIONEER	1500	PH995 × PHG35	X	0.06	0.94
PHW51	1991	PIONEER	1570	PHDF2 × PHG41	BSS	0.781	0.219
PHW52	1989	PIONEER	1530	B73 × PHG39	BSS	1	0
PHW65	1988	PIONEER	1580	PH861 × PH595	Ohio	0.001	0.999
PHW79	1989	PIONEER	1570	PHT90 × PH595	Ohio	0.234	0.766
PHWG5	1992	PIONEER	1580	PH814 × PHG16	L	0.998	0.002
